# Supplementary material for: Integrated transcriptomics and metabolomics decipher differences in the resistance of pedunculate oak to the herbivore Tortrix viridana L
Source: BMC Genomics. 2013 Oct 28;14:737. doi: 10.1186/1471-2164-14-737 (PMC4007517; doi:10.1186/1471-2164-14-737)
Supplement: Additional file 1 — MapMan BINs with significantly different transcriptional overall response in T-oaks compared to S-oaks. MapMan BINs with significantly different average BIN responses compared to the response of all other BINs (p < 0.05, Wilcoxon rank sum test in the MapMan tool) are listed for the different sample comparisons. [file 1471-2164-14-737-S1.xlsx]

## Sheet: Tind_and_Sind
MapMan BIN	BIN name	Tind_elements	Tind_p-value	Sind_elements	Sind_p-value
29.2.1.2	protein.synthesis.ribosomal protein.eukaryotic	318	4.338514801022548E-34	318	2.5026297394235645E-5
29.2.1.2.2	protein.synthesis.ribosomal protein.eukaryotic.60S subunit	189	5.168611387128812E-19	191	0.015451736937938575
29.2.1.2.1	protein.synthesis.ribosomal protein.eukaryotic.40S subunit	129	2.5110548818252533E-14	127	0.005668156919461266
1.1.6	PS.lightreaction.NADH DH	30	1.371189217724833E-9	30	2.1939094581439763E-9
28.1.3	DNA.synthesis/chromatin structure.histone	57	2.6536170141883884E-10	57	0.001073323841685118
11.6	lipid metabolism.lipid transfer proteins etc	24	4.822912805247668E-9	24	2.2344992414561396E-6
1.1.3	PS.lightreaction.cytochrome b6/f	29	6.794355569389747E-9	30	2.3668604542947946E-7
35	not assigned	4476	1.3015654924212563E-9	4479	9.978684353592363E-5
35.2	not assigned.unknown	4476	1.3015654924212563E-9	4479	9.978684353592363E-5
1.1.1	PS.lightreaction.photosystem II	182	1.6824062404656857E-9	186	1.384744618925479E-4
1.1.40	PS.lightreaction.cyclic electron flow-chlororespiration	44	1.804126858700223E-7	44	9.080550207762883E-7
29.2.1.1.1.1.19	protein.synthesis.ribosomal protein.prokaryotic.chloroplast.30S subunit.S19	19	1.8829915304774402E-8	18	7.762084411120021E-9
31	cell	238	3.683217306996023E-7	240	0.0022707396023805507
28.1	DNA.synthesis/chromatin structure	106	3.962386739703196E-7	109	0.023610305843655314
1.1.3.3	PS.lightreaction.cytochrome b6/f.cytochrome b6 (CYB6)	14	2.793715559770149E-6	14	7.777584575446535E-6
31.1	cell.organisation	126	3.548632978081072E-6	128	0.0013747879081776758
27.2	RNA.transcription	82	4.2708391236508564E-7	77	1.2419069695364845E-5
28	DNA	147	2.671726374142163E-5	148	0.023492253958928767
30	signalling	342	6.472862851665332E-5	368	0.0027818067246370105
29.3	protein.targeting	142	7.434500387865856E-5	146	0.010046621086412284
30.5	signalling.G-proteins	87	4.930338567435599E-4	92	0.023610305843655314
29.2.1.1.3	protein.synthesis.ribosomal protein.prokaryotic.unknown organellar	18	8.493504078496817E-4	18	0.0409555195254442
11	lipid metabolism	134	1.1187311624558312E-4	129	0.001073323841685118
29.8	protein.assembly and cofactor ligation	27	1.6664053206832773E-4	30	2.3596588404748898E-5
29.2.1.1	protein.synthesis.ribosomal protein.prokaryotic	304	0.0	303	0.0
29.2.1.1.1	protein.synthesis.ribosomal protein.prokaryotic.chloroplast	282	0.0	281	0.0
29.2.1.1.1.1	protein.synthesis.ribosomal protein.prokaryotic.chloroplast.30S subunit	117	0.0	118	0.0
29.2.1.1.1.1.3	protein.synthesis.ribosomal protein.prokaryotic.chloroplast.30S subunit.S3	52	0.0	53	0.0
29.2.1.1.1.2	protein.synthesis.ribosomal protein.prokaryotic.chloroplast.50S subunit	166	0.0	164	0.0
29.2.1.1.1.2.2	protein.synthesis.ribosomal protein.prokaryotic.chloroplast.50S subunit.L2	115	0.0	113	0.0
1	PS	445	0.0	452	0.0
1.1	PS.lightreaction	353	0.0	358	0.0
1.1.1.2	PS.lightreaction.photosystem II.PSII polypeptide subunits	143	0.0	145	5.491316734662633E-10
1.1.4	PS.lightreaction.ATP synthase	25	0.001045011025141416	25	0.00850516541099612
29.2.1.1.1.2.20	protein.synthesis.ribosomal protein.prokaryotic.chloroplast.50S subunit.L20	8	0.0014652688362566454	8	0.0012335073867289705
26.21	misc.protease inhibitor/seed storage/lipid transfer protein (LTP) family protein	17	0.0030515614390904345	17	0.004361834679712259
29.2.1.1.1.1.15	protein.synthesis.ribosomal protein.prokaryotic.chloroplast.30S subunit.S15	6	0.007573538400420702	6	0.00367484928312897
29.2.1.1.1.1.4	protein.synthesis.ribosomal protein.prokaryotic.chloroplast.30S subunit.S4	6	0.00760590092514801	6	0.01706138316787329
1.1.3.2	PS.lightreaction.cytochrome b6/f.subunit 4 (PETD)	8	0.00760590092514801	9	0.023610305843655314
29.2.1.1.1.2.14	protein.synthesis.ribosomal protein.prokaryotic.chloroplast.50S subunit.L14	8	0.01348038201672469	8	0.010046621086412284
26	misc	359	0.016422674632812714	370	0.0027818067246370105
1.1.4.6	PS.lightreaction.ATP synthase.chloroplastic subunit a	6	0.01864075677320033	6	0.02128718664538235
20.2.99	stress.abiotic.unspecified	37	0.02351556711891014	37	0.012972020691514485
29.5.11.3	protein.degradation.ubiquitin.E2	36	0.026929783739800973	36	0.022340938706292942
34	transport	269	0.027548484538536106	262	0.0027818067246370105
15.2	metal handling.binding, chelation and storage	54	0.04243122278171254	53	0.03023732290595962
29.2.1.1.1.1.12	protein.synthesis.ribosomal protein.prokaryotic.chloroplast.30S subunit.S12	6	0.04243122278171254	6	0.015478212655838928
29.2.1.1.1.1.7	protein.synthesis.ribosomal protein.prokaryotic.chloroplast.30S subunit.S7	4	0.0473828964164607	5	0.009461581192666338

## Sheet: only_in_Tind
MapMan BIN	BIN name	elements	p-value
26.28	misc.GDSL-motif lipase	16	0.0019998401319927636
29.3.4	protein.targeting.secretory pathway	78	0.00760590092514801
9	mitochondrial electron transport / ATP synthesis	61	0.00933046140154363
10.6	cell wall.degradation	25	0.012432134231216172
10	cell wall	127	0.018908734785140976
29.2.1.1.3.2	protein.synthesis.ribosomal protein.prokaryotic.unknown organellar.50S subunit	12	0.018908734785140976
23.4.10	nucleotide metabolism.phosphotransfer and pyrophosphatases.nucleoside diphosphate kinase	5	0.032892515669964914
29.2.1.2.2.81	protein.synthesis.ribosomal protein.eukaryotic.60S subunit.P1	10	0.032892515669964914
29.3.4.99	protein.targeting.secretory pathway.unspecified	44	0.032892515669964914
27.3.7	RNA.regulation of transcription.C2C2(Zn) CO-like, Constans-like zinc finger family	14	0.032892515669964914
29.2.1.2.1.9	protein.synthesis.ribosomal protein.eukaryotic.40S subunit.S9	6	0.04082776778001709
29.2.1.2.2.23	protein.synthesis.ribosomal protein.eukaryotic.60S subunit.L23	4	0.04082776778001709
9.1.2	mitochondrial electron transport / ATP synthesis.NADH-DH.localisation not clear	18	0.041771972585055925
1.1.4.8	PS.lightreaction.ATP synthase.subunit B (ATPF)	6	0.04405785508921249
29.2.1.2.1.515	protein.synthesis.ribosomal protein.eukaryotic.40S subunit.S15A	6	0.04775028769664111

## Sheet: only_in_Sind
MapMan BIN	BIN name	elements	p-value
29.2.1	protein.synthesis.ribosomal protein	628	3.4307125042055808E-12
29.2	protein.synthesis	730	7.762084411120021E-9
21	redox	109	0.0018234438109825445
15	metal handling	61	0.014946007473975112
11.8	lipid metabolism.'exotics'(steroids, squalene etc)	21	0.01706138316787329
27.3.62	RNA.regulation of transcription.Nucleosome/chromatin assembly factor group	13	0.019051096333887668
29.5.11.4.3	protein.degradation.ubiquitin.E3.SCF	44	0.0244658928151738
1.1.1.1	PS.lightreaction.photosystem II.LHC-II	41	0.039800572640980504

## Sheet: Tfed_versus_Sfed
MapMan BIN	BIN name	elements	p-value
29.2.1.1.1	protein.synthesis.ribosomal protein.prokaryotic.chloroplast	305	0.0
1	PS	463	0.0
1.1	PS.lightreaction	364	0.0
1.1.1	PS.lightreaction.photosystem II	188	0.0
29.2.1.2	protein.synthesis.ribosomal protein.eukaryotic	346	2.7006420198382396E-31
29.2.1.2.2	protein.synthesis.ribosomal protein.eukaryotic.60S subunit	205	5.581364589149464E-18
1.1.1.2	PS.lightreaction.photosystem II.PSII polypeptide subunits	147	9.497164959222053E-13
29.2.1.1	protein.synthesis.ribosomal protein.prokaryotic	327	1.3573031587554851E-12
29.2.1.2.1	protein.synthesis.ribosomal protein.eukaryotic.40S subunit	141	1.7030626614769674E-12
29.2.1.1.1.1	protein.synthesis.ribosomal protein.prokaryotic.chloroplast.30S subunit	125	9.561054978038638E-11
29.2.1.1.1.1.3	protein.synthesis.ribosomal protein.prokaryotic.chloroplast.30S subunit.S3	56	3.1932634314557615E-11
1.1.1.1	PS.lightreaction.photosystem II.LHC-II	41	1.1497373423689321E-10
29.2.1.1.1.2.2	protein.synthesis.ribosomal protein.prokaryotic.chloroplast.50S subunit.L2	126	2.513000986790705E-9
29.2.1.1.1.2	protein.synthesis.ribosomal protein.prokaryotic.chloroplast.50S subunit	181	7.729444539274408E-6
1.3	PS.calvin cycle	74	1.7189355600966867E-4
1.1.3	PS.lightreaction.cytochrome b6/f	31	2.9355576703044006E-4
8.3	TCA / org transformation.carbonic anhydrases	16	3.1686798801270277E-4
21.6	redox.dismutases and catalases	13	0.0011678337046983807
21.2.1	redox.ascorbate and glutathione.ascorbate	19	0.0020501131442430412
28.1.3	DNA.synthesis/chromatin structure.histone	61	0.007643517939027093
29.3.2	protein.targeting.mitochondria	24	0.011658035034450665
1.1.2	PS.lightreaction.photosystem I	32	0.018607458106481213
1.1.2.2	PS.lightreaction.photosystem I.PSI polypeptide subunits	31	0.02381914275131017
29.2.1.2.2.81	protein.synthesis.ribosomal protein.eukaryotic.60S subunit.P1	10	0.024851929995627815
21.2	redox.ascorbate and glutathione	46	0.024851929995627815
19	tetrapyrrole synthesis	25	0.030823658682151037
29.2	protein.synthesis	791	0.037069636653789734
27.3.35	RNA.regulation of transcription.bZIP transcription factor family	19	0.03710374822568747
28.1	DNA.synthesis/chromatin structure	116	0.0415169983174159
26.3	misc.gluco-, galacto- and mannosidases	41	0.04563831697412678

## Sheet: Tco_versus_Sco
MapMan BIN	BIN name	elements	p-value
29	protein	1650	0.0
29.2	protein.synthesis	713	0.0
29.2.1	protein.synthesis.ribosomal protein	612	0.0
29.2.1.2	protein.synthesis.ribosomal protein.eukaryotic	313	0.0
29.2.1.2.2	protein.synthesis.ribosomal protein.eukaryotic.60S subunit	188	0.0
29.2.1.1	protein.synthesis.ribosomal protein.prokaryotic	292	0.0
29.2.1.1.1	protein.synthesis.ribosomal protein.prokaryotic.chloroplast	270	0.0
29.2.1.1.1.2	protein.synthesis.ribosomal protein.prokaryotic.chloroplast.50S subunit	158	0.0
29.2.1.1.1.2.2	protein.synthesis.ribosomal protein.prokaryotic.chloroplast.50S subunit.L2	107	0.0
29.2.1.2.1	protein.synthesis.ribosomal protein.eukaryotic.40S subunit	125	8.287370789616944E-13
29.2.1.1.1.1	protein.synthesis.ribosomal protein.prokaryotic.chloroplast.30S subunit	113	3.5158542743829457E-12
29.2.1.1.1.1.3	protein.synthesis.ribosomal protein.prokaryotic.chloroplast.30S subunit.S3	51	6.85013315626648E-7
35	not assigned	4356	1.3342709937228258E-5
35.2	not assigned.unknown	4356	1.3342709937228258E-5
26.2	misc.UDP glucosyl and glucoronyl transferases	44	4.5800130038689015E-4
16.8	secondary metabolism.flavonoids	28	0.0025158462093101235
29.5.11.4	protein.degradation.ubiquitin.E3	135	0.0028415781660641208
29.2.1.1.1.1.19	protein.synthesis.ribosomal protein.prokaryotic.chloroplast.30S subunit.S19	17	0.004489542424300626
26	misc	356	0.009123434470464075
28.1.3	DNA.synthesis/chromatin structure.histone	56	0.013962133640645533
26.9	misc.glutathione S transferases	37	0.013962133640645533
31.3.1	cell.cycle.peptidylprolyl isomerase	26	0.02408546999050909
30.2.17	signalling.receptor kinases.DUF 26	36	0.03212380879437125
31.3	cell.cycle	40	0.04344267957985234
27.1.1	RNA.processing.splicing	42	0.04344267957985234
2.2.2.1.2	major CHO metabolism.degradation.starch.starch cleavage.beta amylase	6	0.04599147090976428
29.2.1.2.2.81	protein.synthesis.ribosomal protein.eukaryotic.60S subunit.P1	10	0.04599147090976428
16.8.2	secondary metabolism.flavonoids.chalcones	7	0.04599147090976428
