# Supplementary material for: Integrated transcriptomics and metabolomics decipher differences in the resistance of pedunculate oak to the herbivore Tortrix viridana L
Source: BMC Genomics. 2013 Oct 28;14:737. doi: 10.1186/1471-2164-14-737 (PMC4007517; doi:10.1186/1471-2164-14-737)
Supplement: Additional file 3 — Candidate gene groups with related raw data of transcript quantification. Functional annotation (MapMan), transcript counts and RPKM values in the different samples as well as derived log fold changes of RPKM values (for the indicated sample comparisons) are summarized for different candidate gene groups. “T and S_ind_up”, TIND > = 1.5 and SIND > = 1.5); “T and S_ind_down”, TIND ≤ -1.5 and SIND ≤ -1.5). TFED > SFED/TCO > SCO, log2 fold changes ≥ 1.5; TFED < SFED/TCO < SCO, log2 fold changes ≤ -1.5. [file 1471-2164-14-737-S3.xlsx]

## Sheet: TandS_ind_up
Identifier	MapMan BIN description	MapMan Transcript description	Total read count (Tco)	RPKM (Tco)	Total read count (Sco)	RPKM (Sco)	Total read count (Tfed)	RPKM (Tfed)	Total read count (Sfed)	RPKM (Sfed)	logFold (Tco/Sco)	logFold (Tfed/Sfed)	logFold (Tfed/Tco)	logFold (Sfed/Sco)	Reference length
WZ0AQRAQ12YG04FM1.SCF	not assigned.unknown	COG3889 PRK08026 Syndecan no original description	1	0.0236751	8	0.128427	3130	321.223	3242	349.353	-2,44	-0.121111	13,73	11,41	1450
WZ0AQRAP13YB18FM1.SCF	not assigned.unknown	COG3889 no original description	1	0.0263258	1	0.0178508	2820	321.812	2887	345.931	0,56	-0.104265	13,58	14,24	1304
WZ0AQRGA14YP09EM1.SCF	not assigned.unknown	no original description	1	0.0251494	1	0.0170531	2233	243.437	2307	264.08	0,56	-0.117424	13,24	13,92	1365
WZ0AQRAP14YE10FM1.SCF	not assigned.unknown	no original description	1	0.0233371	3	0.0474727	1952	197.469	2041	216.796	-1,02	-0.134712	13,05	12,16	1471
WZ0AQRAQ13YI23FM1.SCF	not assigned.unknown	no original description	1	0.0304604	1	0.0206544	1855	244.935	1887	261.618	0,56	-0.0950646	12,97	13,63	1127
WZ0AQRAP11YP15FM1.SCF	protein.synthesis.ribosomal protein.eukaryotic.60S subunit.L5	moderately similar to ( 379) AT5G39740 | Symbols: OLI7, RPL5B | 60S ribosomal protein L5 (RPL5B) | chr5:15903365-15905185 FORWARDmoderately similar to ( 404) RL5_CUCSA 60S ribosomal protein L5 - Cucumis sativus (Cucumber)moderately similar to ( 374) loc_o	1	0.025279	2	0.034282	1606	175.985	1673	192.494	-0,44	-0.129355	12,77	12,46	1358
WZ0AQRAQ10YA04FM1.SCF	not assigned.unknown	no original description	2	0.0517781	1	0.0175547	2931	328.93	3047	359.045	1,56	-0.126386	12,63	14,32	1326
WZ0AQRAQ11YI23FM1.SCF	not assigned.unknown	COG3889 no original description	1	0.0241074	2	0.0326931	1417	148.078	1500	164.589	-0,44	-0.152512	12,58	12,30	1424
WZ0AQRAL2YC06FM1.SCF	not assigned.unknown	COG3889 Metaviral_G no original description	2	0.0512371	1	0.0173712	2587	287.291	2690	313.666	1,56	-0.126715	12,45	14,14	1340
WZ0AQRAL1YL04FM1.SCF	not assigned.unknown	COG3889 Metaviral_G no original description	2	0.0530585	2	0.0359775	2400	275.999	2504	302.357	0,56	-0.131589	12,34	13,04	1294
WZ0AQRAP12YD03FM1.SCF	not assigned.unknown	no original description	3	0.0726793	9	0.147846	2951	309.906	3024	333.451	-1,02	-0.105644	12,06	11,14	1417
WZ0AQRAQ13YK03FM1.SCF	not assigned.unknown	COG3889 no original description	3	0.07217	17	0.277307	2917	304.189	3006	329.143	-1,94	-0.113749	12,04	10,21	1427
WZ0AQRAP10YD22FM1.SCF	not assigned.unknown	no original description	1	0.0262253	2	0.0355653	907	103.109	978	116.74	-0,44	-0.179121	11,94	11,68	1309
WZ0AQRAQ11YP09FM1.SCF	not assigned.unknown	COG3889 no original description	4	0.0987881	2	0.0334928	2678	286.699	2753	309.465	1,56	-0.110238	11,50	13,17	1390
WZ0AQRAL2YH20FM1.SCF	not assigned.unknown	no original description	18	0.489635	20	0.368898	11612	1369.24	13157	1628.99	0,41	-0.250603	11,45	12,11	1262
WZ0AQRAL2YK15FM1.SCF	not assigned.unknown	COG3889 Metaviral_G no original description	5	0.133888	7	0.1271	3203	371.792	3333	406.226	0,08	-0.127787	11,44	11,64	1282
WZ0AQRAL3YB13FM1.SCF	PS.lightreaction.photosystem II.PSII polypeptide subunits	weakly similar to ( 133) ATCG00710 | Symbols: PSBH | Encodes a 8 kD phosphoprotein that is a component of the photosystem II oxygen evolving core. Its exact molecular function has not been determined but it may play a role in mediating electron transfer b	7	0.202616	24	0.471045	4228	530.495	3510	462.426	-1,22	0.198115	11,35	9,94	1186
WZ0AQRAL1YJ12FM1.SCF	not assigned.unknown	COG3889 no original description	4	0.100524	1	0.0170406	2303	250.885	2341	267.775	2,56	-0.0939999	11,29	13,94	1366
WZ0AQRAP10YG15FM1.SCF	secondary metabolism.phenylpropanoids.lignin biosynthesis.CCoAOMT	moderately similar to ( 293) AT4G26220 | Symbols: | caffeoyl-CoA 3-O-methyltransferase, putative | chr4:13284179-13285146 FORWARDmoderately similar to ( 250) CAMT1_MAIZE Caffeoyl-CoA O-methyltransferase 1 (EC 2.1.1.104) (Trans-caffeoyl-CoA 3-O-methyltran	3	0.0779021	7	0.123254	1619	182.241	1627	192.299	-0,66	-0.0775006	11,19	10,61	1322
WZ0AQRAP12YF11FM1.SCF	RNA.regulation of transcription.SNF7	moderately similar to ( 300) AT3G10640 | Symbols: VPS60.1 | VPS60.1 | chr3:3323501-3324484 REVERSEmoderately similar to ( 285) loc_os05g01250 12005.m04666 protein charged multivesicular body protein 5, putative, expressed no original description	4	0.0991448	4	0.0672273	2014	216.392	2139	241.313	0,56	-0.157262	11,09	11,81	1385
WZ0AQRAQ12YC03FM1.SCF	not assigned.unknown	COG3889 no original description	7	0.168397	15	0.244683	3262	340.166	3355	367.357	-0,54	-0.110945	10,98	10,55	1427
WZ0AQRGA11YI11EM1.SCF	not assigned.unknown	no original description	1	0.0246615	2	0.0334446	457	48.8549	459	51.5221	-0,44	-0.0766893	10,95	10,59	1392
gnl|UG|Qro#S57110041	not assigned.unknown	no original description	1	0.0761172	8	0.412904	438	144.52	225	77.9518	-2,44	0.890617	10,89	7,56	451
WZ0AQRAQ12YP16FM1.SCF	stress.abiotic.heat	weakly similar to ( 155) AT3G62600 | Symbols: ATERDJ3B | ATERDJ3B; heat shock protein binding / unfolded protein binding | chr3:23151038-23153346 REVERSEvery weakly similar to (84.7) DNJH_CUCSA DnaJ protein homolog (DNAJ-1) - Cucumis sativus (Cucumber)wea	4	0.100377	3	0.0510471	1590	172.958	1685	192.457	0,98	-0.154111	10,75	11,88	1368
WZ0AQRGA14YB05EM1.SCF	not assigned.unknown	no original description	3	0.0757254	4	0.0684631	1183	129.442	1168	134.191	0,15	-0.0519795	10,74	10,94	1360
WZ0AQRAL1YM15FM1.SCF	not assigned.unknown	no original description	2	0.0559558	2	0.0379421	736	89.2615	680	86.5933	0,56	0.0437817	10,64	11,16	1227
WZ0AQRAL1YN12FM1.SCF	transport.ABC transporters and multidrug resistance systems	weakly similar to ( 106) AT5G64840 | Symbols: ATGCN5 | ATGCN5 (A. THALIANA GENERAL CONTROL NON-REPRESSIBLE 5); transporter | chr5:25916956-25919693 REVERSE no original description	2	0.0538915	4	0.0730847	711	83.0483	546	66.9643	-0,44	0.310559	10,59	9,84	1274
gnl|UG|Qro#S57082502	not assigned.unknown	no original description	2	0.134623	344	15.7009	691	201.622	806	246.936	-6,87	-0.292483	10,55	3,98	510
gnl|UG|Qro#S57093471	hormone metabolism.jasmonate.synthesis-degradation.allene oxidase synthase	weakly similar to ( 191) AT5G42650 | Symbols: AOS, CYP74A, DDE2 | AOS (ALLENE OXIDE SYNTHASE); allene oxide synthase/ hydro-lyase/ oxygen binding | chr5:17097803-17099359 REVERSEweakly similar to ( 164) C74A2_ORYSA Cytochrome P450 74A2 (EC 4.2.1.92) (Alle	1	0.0527325	5	0.178782	325	74.2905	604	144.969	-1,76	-0.964498	10,46	9,66	651
WZ0AQRAL2YP06FM1.SCF	not assigned.unknown	COG3889 no original description	6	0.170508	7	0.134886	1909	235.163	1951	252.354	0,34	-0.101786	10,43	10,87	1208
WZ0AQRAP13YD09FM1.SCF	not assigned.unknown	no original description	4	0.0958238	25	0.406097	1276	132.506	1351	147.309	-2,08	-0.152789	10,43	8,50	1433
WZ0AQRAQ13YL13FM1.SCF	not assigned.unknown	moderately similar to ( 245) AT2G41250 | Symbols: | haloacid dehalogenase-like hydrolase family protein | chr2:17200862-17202551 REVERSEmoderately similar to ( 236) loc_os07g46520 12007.m08869 protein rhythmically expressed gene 2 protein, putative, expr	3	0.07217	2	0.0326243	919	95.8346	622	68.1062	1,15	0.492761	10,37	11,03	1427
WZ0AQRAL1YL10FM1.SCF	not assigned.unknown	COG3889 no original description	10	0.246793	1	0.0167343	3025	323.615	3127	351.254	3,88	-0.118233	10,36	14,36	1391
gnl|UG|Qro#S57107576	DNA.synthesis/chromatin structure	weakly similar to ( 127) AT1G20960 | Symbols: emb1507 | emb1507 (embryo defective 1507); ATP binding / ATP-dependent helicase/ helicase/ nucleic acid binding / nucleoside-triphosphatase/ nucleotide binding | chr1:7302591-7309914 REVERSEweakly similar to (	1	0.0449331	5	0.152339	296	57.654	269	55.0147	-1,76	0.0676017	10,33	8,50	764
gnl|UG|Qro#S57144821	redox.peroxiredoxin.BAS1	moderately similar to ( 332) AT5G06290 | Symbols: 2-Cys Prx B | 2-Cys Prx B (2-Cysteine peroxiredoxin B); antioxidant/ peroxiredoxin | chr5:1919380-1921211 FORWARDmoderately similar to ( 322) BAS1_SPIOL 2-cys peroxiredoxin BAS1, chloroplast precursor (EC	3	0.105196	28	0.66575	884	134.369	2356	376.021	-2,66	-1.48461	10,32	9,14	979
WZ0AQRAL3YI16FM1.SCF	not assigned.unknown	no original description	49	1.41473	36	0.704785	14206	1777.95	14500	1905.49	1,01	-0.0999418	10,30	11,40	1189
WZ0AQRAP14YE07FM1.SCF	not assigned.unknown	no original description	2	0.0520529	37	0.652969	581	65.5484	1092	129.359	-3,65	-0.980752	10,30	7,63	1319
WZ0AQRAP12YC11FM1.SCF	not assigned.unknown	COG3889 no original description	13	0.327181	15	0.255984	3633	396.353	3794	434.613	0,35	-0.132948	10,24	10,73	1364
WZ0AQRAP12YN15FM1.SCF	RNA.RNA binding	moderately similar to ( 217) AT1G14340 | Symbols: | RNA recognition motif (RRM)-containing protein | chr1:4897709-4898776 FORWARDmoderately similar to ( 212) loc_os04g54870 12004.m10379 protein RNA recognition motif containing protein, putative, expresse	10	0.250942	16	0.272251	2783	302.732	2791	318.782	-0,12	-0.0745305	10,24	10,19	1368
WZ0AQRAQ10YO06FM1.SCF	not assigned.unknown	COG3889 no original description	8	0.18901	10	0.160203	2210	226.338	2363	254.108	0,24	-0.166963	10,23	10,63	1453
WZ0AQRGA12YG01EM1.SCF	not assigned.unknown	no original description	1	0.0259281	8	0.140649	269	30.234	256	30.2115	-2,44	0.00107303	10,19	7,75	1324
gnl|UG|Qro#S57086296	lipid metabolism.lipid degradation.palmitoyl[protein] hydrolase	weakly similar to ( 158) AT3G60340 | Symbols: | palmitoyl protein thioesterase family protein | chr3:22304395-22306389 FORWARDweakly similar to ( 166) loc_os03g01150 12003.m05666 protein palmitoyl-protein thioesterase 1 precursor, putative, expressed no	1	0.0504095	2	0.0683626	263	57.4698	349	80.0753	-0,44	-0.478554	10,15	10,19	681
WZ0AQRAQ13YL18FM1.SCF	not assigned.unknown	COG3889 no original description	11	0.287818	4	0.0709679	2839	322.005	2904	345.846	2,02	-0.103048	10,13	12,25	1312
WZ0AQRGB4YM07EM1.SCF	not assigned.unknown	weakly similar to ( 102) loc_os05g22840 12005.m06580 protein conserved hypothetical protein Hia PRK12688 COG4625 TrbL COG3941 PRK08026 no original description	16	0.41329	7	0.122605	4118	461.097	2623	308.385	1,75	0.580337	10,12	11,30	1329
WZ0AQRGA13YG11EM1.SCF	not assigned.unknown	no original description	3	0.0744123	5	0.0840949	754	81.0711	730	82.4151	-0,18	-0.0237213	10,09	9,94	1384
WZ0AQRAL1YH08FM1.SCF	not assigned.unknown	COG3889 no original description	9	0.223076	111	1.86556	2170	233.153	2272	256.318	-3,06	-0.136657	10,03	7,10	1385
WZ0AQRAP10YK08FM1.SCF	protein.synthesis.initiation	weakly similar to ( 194) AT4G27130 | Symbols: | eukaryotic translation initiation factor SUI1, putative | chr4:13604814-13605525 REVERSEweakly similar to ( 194) SUI1_BRAOL Protein translation factor SUI1 homolog (Translation initiation factor nps45) - Br	3	0.0739846	3	0.050167	710	75.9014	709	79.5842	0,56	-0.0683559	10,00	10,63	1392
WZ0AQRAP13YG18FM1.SCF	not assigned.unknown	no original description	6	0.14861	1	0.0167947	1422	152.675	721	81.2816	3,15	0.909461	10,00	12,24	1386
WZ0AQRGA13YN20EM1.SCF	not assigned.unknown	no original description	4	0.0971114	10	0.164621	942	99.1362	916	101.22	-0,76	-0.0300099	10,00	9,26	1414
WZ0AQRAL2YM02FM1.SCF	development.storage proteins	weakly similar to ( 117) AT2G28680 | Symbols: | cupin family protein | chr2:12303118-12304747 REVERSEweakly similar to ( 101) loc_os05g02520 12005.m27675 protein legumin-like protein, putative, expressedCOG3889 no original description	1	0.0291664	6	0.118662	226	28.5735	291	38.6311	-2,02	-0.435086	9,94	8,35	1177
WZ0AQRAQ13YG04FM1.SCF	transport.ABC transporters and multidrug resistance systems	moderately similar to ( 282) AT1G67940 | Symbols: ATNAP3 | ATNAP3; transporter | chr1:25477805-25478667 FORWARDvery weakly similar to (97.4) MDR_ORYSA Putative multidrug resistance protein (P-glycoprotein) - Oryza sativa (Rice)moderately similar to ( 262)	7	0.173629	14	0.235466	1518	163.217	1524	172.056	-0,44	-0.0760804	9,88	9,51	1384
WZ0AQRAP14YI04FM1.SCF	not assigned.unknown	no original description	1	0.024364	1	0.0165206	213	22.4957	232	25.7275	0,56	-0.193661	9,85	10,60	1409
WZ0AQRAL1YF09FM1.SCF	protein.assembly and cofactor ligation	very weakly similar to (84.7) YCF3_TOBAC Photosystem I assembly protein ycf3 - Nicotiana tabacum (Common tobacco)very weakly similar to (83.2) loc_osp1g00350 11562.m00024 protein photosystem I assembly protein Ycf3 no original description	1	0.0248041	5	0.0840949	212	22.7945	297	33.5305	-1,76	-0.556788	9,84	8,64	1384
WZ0AQRAL2YC18FM1.SCF	PS.lightreaction.photosystem II.PSII polypeptide subunits	weakly similar to ( 134) AT1G06680 | Symbols: PSBP-1, OEE2, PSII-P | PSBP-1 (PHOTOSYSTEM II SUBUNIT P-1); poly(U) binding | chr1:2048076-2049186 FORWARDweakly similar to ( 136) PSBP_CUCSA Oxygen-evolving enhancer protein 2, chloroplast precursor (OEE2) (2	2	0.0533057	2	0.0361451	423	48.8715	144	17.4689	0,56	1.4842	9,84	8,92	1288
WZ0AQRGB2YJ11EM1.SCF	not assigned.unknown	weakly similar to ( 143) ATCG01130 | Symbols: YCF1.2 | hypothetical protein | chrC:123884-129244 REVERSEweakly similar to ( 184) YCF1_GOSHI Putative membrane protein ycf1 (RF1) - Gossypium hirsutum (Upland cotton) no original description	18	0.448093	14	0.236319	3725	401.969	3602	408.131	0,92	-0.0219471	9,81	10,75	1379
WZ0AQRAP14YN01FM1.SCF	not assigned.unknown	very weakly similar to (84.7) E6_GOSHI Protein E6 - Gossypium hirsutum (Upland cotton) no original description	6	0.158685	4	0.0717333	1217	139.523	1296	156.009	1,15	-0.161126	9,78	11,09	1298
WZ0AQRGB3YC03EM1.SCF	protein.synthesis.ribosomal protein.prokaryotic.chloroplast.30S subunit.S3	weakly similar to ( 177) ATCG00800 | Symbols: | encodes a chloroplast ribosomal protein S3, a constituent of the small subunit of the ribosomal complex | chrC:82826-83482 REVERSEweakly similar to ( 175) RR3_GOSHI Chloroplast 30S ribosomal protein S3 - Go	115	2.98625	67	1.17972	23375	2631.18	33635	3975.39	1,34	-0.595386	9,78	11,72	1322
WZ0AQRAP14YB02FM1.SCF	C1-metabolism.Methylenetetrahydrofolate dehydrogenase & Methenyltetrahydrofolate cyclohydrolase	moderately similar to ( 397) AT3G12290 | Symbols: | tetrahydrofolate dehydrogenase/cyclohydrolase, putative | chr3:3919591-3921326 FORWARDmoderately similar to ( 367) loc_os05g05830 12005.m083615 protein C-1-tetrahydrofolate synthase, cytoplasmic, putati	6	0.153026	5	0.086469	1204	133.11	1209	140.346	0,82	-0.0763682	9,77	10,66	1346
gnl|UG|Qro#S57106310	RNA.transcription	moderately similar to ( 379) AT3G10330 | Symbols: | transcription initiation factor IIB-2 / general transcription factor TFIIB-2 (TFIIB2) | chr3:3199907-3201642 FORWARDmoderately similar to ( 370) TF2B_SOYBN Transcription initiation factor IIB (General t	1	0.0425389	3	0.0865333	200	36.8797	240	46.4684	-1,02	-0.333424	9,76	9,07	807
WZ0AQRAP13YA16FM1.SCF	not assigned.unknown	COG3889 PRK08026 no original description	17	0.41069	12	0.196573	3398	355.844	3451	379.464	1,06	-0.0927179	9,76	10,91	1421
WZ0AQRAQ10YP14FM1.SCF	protein.degradation.ubiquitin.ubiquitin	moderately similar to ( 372) AT5G03240 | Symbols: UBQ3 | UBQ3 (POLYUBIQUITIN 3); protein binding | chr5:771976-772896 REVERSEweakly similar to ( 150) UBIQ_WHEAT Ubiquitin - Triticum aestivum (Wheat)moderately similar to ( 372) loc_os06g46770 12006.m091761	1	0.024858	2	0.033711	191	20.5812	182	20.592	-0,44	-0.00075514	9,69	9,26	1381
gnl|UG|Qro#S57132364	protein.synthesis.ribosomal protein.eukaryotic.40S subunit.S5	moderately similar to ( 286) AT3G11940 | Symbols: ATRPS5A, AML1 | ATRPS5A (RIBOSOMAL PROTEIN 5A); structural constituent of ribosome | chr3:3778175-3779354 REVERSEmoderately similar to ( 286) RS5_CICAR 40S ribosomal protein S5 (Fragment) - Cicer arietinum	1	0.0344322	3	0.0700425	184	27.4633	251	39.3368	-1,02	-0.518371	9,64	9,13	997
WZ0AQRAP12YL04FM1.SCF	protein.degradation.ubiquitin.ubiquitin	moderately similar to ( 466) AT5G20620 | Symbols: UBQ4 | UBQ4; protein binding | chr5:6973315-6974463 REVERSEweakly similar to ( 150) UBIQ_WHEAT Ubiquitin - Triticum aestivum (Wheat)moderately similar to ( 466) loc_os06g46770 12006.m091761 protein polyubi	9	0.231604	14	0.244291	1600	178.482	1696	198.651	-0,08	-0.154454	9,59	9,67	1334
WZ0AQRAP11YO10FM1.SCF	protein.targeting.secretory pathway.unspecified	moderately similar to ( 248) AT4G30600 | Symbols: | signal recognition particle receptor alpha subunit family protein | chr4:14938142-14940600 REVERSEweakly similar to ( 165) loc_os08g37444 12008.m62017 protein signal recognition particle receptor alpha	1	0.0250576	3	0.0509726	177	19.2258	192	21.8978	-1,02	-0.187746	9,58	8,75	1370
WZ0AQRAP10YM07FM1.SCF	not assigned.unknown	no original description	2	0.0483505	5	0.0819629	346	36.2592	326	35.8715	-0,76	0.0155107	9,55	8,77	1420
WZ0AQRAQ10YF18FM1.SCF	misc.short chain dehydrogenase/reductase (SDR)	moderately similar to ( 222) AT3G29250 | Symbols: | oxidoreductase | chr3:11193767-11194840 REVERSEweakly similar to ( 190) TS2_MAIZE Sex determination protein tasselseed-2 - Zea mays (Maize)moderately similar to ( 244) loc_os03g61740 12003.m11055 protei	4	0.100967	2	0.0342316	688	75.2801	735	84.4439	1,56	-0.165725	9,54	11,27	1360
WZ0AQRAL3YO19FM1.SCF	not assigned.unknown	COG3889 COG4625 Syndecan PRK11907 flgK PRK08026 PRK06347 no original description	17	0.485516	4	0.0774625	2846	352.339	2918	379.316	2,65	-0.106434	9,50	12,26	1202
WZ0AQRAQ13YB06FM1.SCF	not assigned.unknown	no original description	11	0.268194	12	0.198388	1829	193.304	1967	218.284	0,44	-0.175331	9,49	10,10	1408
WZ0AQRGB3YA02EM1.SCF	PS.lightreaction.photosystem II.PSII polypeptide subunits	weakly similar to ( 117) ATCG00710 | Symbols: PSBH | Encodes a 8 kD phosphoprotein that is a component of the photosystem II oxygen evolving core. Its exact molecular function has not been determined but it may play a role in mediating electron transfer b	3	0.0861092	1	0.0194628	496	61.7136	372	48.5995	2,15	0.344648	9,49	11,29	1196
gnl|UG|Qro#S57081343	not assigned.unknown	weakly similar to ( 156) AT1G63050 | Symbols: | membrane bound O-acyl transferase (MBOAT) family protein | chr1:23376061-23378178 REVERSEweakly similar to ( 133) loc_os02g45344 12002.m09571 protein acyltransferase, putative, expressed no original descrip	1	0.048832	2	0.0662232	162	34.2918	94	20.8926	-0,44	0.714872	9,46	8,30	703
WZ0AQRAL2YN06FM1.SCF	not assigned.unknown	no original description	6	0.165707	4	0.0749074	960	114.929	764	96.0378	1,15	0.259072	9,44	10,32	1243
WZ0AQRGB3YJ17EM1.SCF	not assigned.unknown	no original description	8	0.209963	12	0.213555	1261	143.462	1022	122.085	-0,02	0.232784	9,42	9,16	1308
WZ0AQRAP13YK06FM1.SCF	protein.synthesis.initiation	moderately similar to ( 356) AT3G11400 | Symbols: EIF3G1, ATEIF3G1 | eukaryotic translation initiation factor 3G / eIF3g | chr3:3578536-3580366 FORWARDmoderately similar to ( 358) loc_os02g54700 12002.m10498 protein eukaryotic translation initiation facto	3	0.0747906	3	0.0507134	467	50.4677	492	55.8279	0,56	-0.145625	9,40	10,10	1377
WZ0AQRAP10YP08FM1.SCF	signalling.phosphinositides.phosphoinositide phospholipase C	moderately similar to ( 403) AT2G40116 | Symbols: | phosphoinositide-specific phospholipase C family protein | chr2:16751782-16754311 FORWARDmoderately similar to ( 380) loc_os07g49330 12007.m29351 protein phosphoinositide-specific phospholipase C, putat	16	0.410817	23	0.400435	2438	271.352	2545	297.424	0,04	-0.132357	9,37	9,54	1337
WZ0AQRAP11YO20FM1.SCF	not assigned.unknown	no original description	18	0.422076	17	0.270298	2752	279.729	2953	315.168	0,64	-0.17209	9,37	10,19	1464
WZ0AQRAL2YH10FM1.SCF	protein.degradation.serine protease	moderately similar to ( 252) AT5G45390 | Symbols: CLPP4, NCLPP4 | CLPP4 (CLP PROTEASE P4); serine-type endopeptidase | chr5:18396351-18397586 FORWARDweakly similar to ( 137) CLPP_CHLVU ATP-dependent Clp protease proteolytic subunit (EC 3.4.21.92) (Endopep	4	0.0980125	2	0.0332298	602	63.9424	609	67.9202	1,56	-0.0870681	9,35	11,00	1401
WZ0AQRAP13YF24FM1.SCF	not assigned.unknown	no original description	19	0.541285	13	0.251126	2795	345.164	2870	372.147	1,11	-0.108592	9,32	10,53	1205
WZ0AQRAP12YE18FM1.SCF	not assigned.unknown	no original description	14	0.328731	19	0.302512	2045	208.15	2000	213.748	0,12	-0.0382885	9,31	9,47	1462
WZ0AQRAP13YC02FM1.SCF	not assigned.unknown	moderately similar to ( 282) AT4G33180 | Symbols: | hydrolase, alpha/beta fold family protein | chr4:16000282-16002055 FORWARDweakly similar to ( 172) loc_os07g42140 12007.m08450 protein catalytic/ hydrolase, putative, expressedtolA no original descript	20	0.511608	23	0.398943	2890	320.462	2868	333.923	0,36	-0.0593649	9,29	9,71	1342
WZ0AQRGA13YK05EM1.SCF	not assigned.unknown	no original description	1	0.0242778	1	0.0164621	140	14.7336	312	34.4767	0,56	-1.22651	9,25	11,03	1414
WZ0AQRGB3YI14EM1.SCF	protein.synthesis.ribosomal protein.prokaryotic.chloroplast.50S subunit.L23	weakly similar to ( 151) ATCG01300 | Symbols: RPL23.2 | One of two chloroplast genes that encode chloroplast ribosomal protein L23, a constituent of the large subunit of the ribosomal complex | chrC:152506-152787 FORWARDweakly similar to ( 157) RK23_TOBA	1	0.024894	4	0.0675198	140	15.1076	102	11.5573	-1,44	0.386468	9,25	7,42	1379
WZ0AQRAL3YH13FM1.SCF	not assigned.unknown	no original description	7	0.18136	9	0.158111	965	108.378	798	94.1038	0,20	0.203751	9,22	9,22	1325
gnl|UG|Qro#S57139636	mitochondrial electron transport / ATP synthesis.F1-ATPase	moderately similar to ( 241) ATCG00470 | Symbols: ATPE | ATPase epsilon subunit | chrC:52265-52663 REVERSEmoderately similar to ( 248) ATPE_AMBTC ATP synthase epsilon chain (EC 3.6.3.14) (ATP synthase F1 sector epsilon subunit) - Amborella trichopodamoder	207	8.35027	228	6.2365	28366	4960.2	26479	4861.74	0,42	0.0289248	9,21	9,61	851
WZ0AQRAQ12YE08FM1.SCF	PS.lightreaction.photosystem II.LHC-II	moderately similar to ( 394) AT2G34430 | Symbols: LHB1B1, LHCB1.4 | LHB1B1; chlorophyll binding | chr2:14524818-14525618 FORWARDmoderately similar to ( 420) CB2A_SPIOL Chlorophyll a-b binding protein, chloroplast precursor (LHCII type I CAB) (LHCP) - Spin	1	0.025021	4	0.0678643	133	14.4254	126	14.3495	-1,44	0.00761318	9,17	7,72	1372
WZ0AQRAP10YK09FM1.SCF	not assigned.unknown	no original description	2	0.0495366	91	1.52832	263	28.2373	211	23.787	-4,95	0.24743	9,16	3,96	1386
WZ0AQRGA11YA12EM1.SCF	not assigned.unknown	no original description	1	0.0254854	1	0.017281	131	14.4722	303	35.1476	0,56	-1.28014	9,15	10,99	1347
WZ0AQRAL3YA08FM1.SCF	redox.ascorbate and glutathione.ascorbate.GDP-L-galactose-hexose-1-phosphate guanyltransferase	moderately similar to ( 247) AT5G55120 | Symbols: VTC5 | VTC5 (VITAMIN C DEFECTIVE 5); GDP-D-glucose phosphorylase/ galactose-1-phosphate guanylyltransferase (GDP)/ quercetin 4'-O-glucosyltransferase | chr5:22369515-22371709 FORWARDweakly similar to ( 198	2	0.0578902	2	0.0392537	261	32.7481	154	20.2888	0,56	0.69073	9,14	9,01	1186
WZ0AQRGB3YI12EM1.SCF	protein.degradation	weakly similar to ( 122) ATCG00670 | Symbols: CLPP1, PCLPP | Encodes the only ClpP (caseinolytic protease) encoded within the plastid genome. Contains a highly conserved catalytic triad of Ser-type proteases (Ser-His-Asp). Part of the 350 kDa chloroplast	7	0.17189	13	0.216457	896	95.3743	932	104.167	-0,33	-0.127221	9,12	8,91	1398
WZ0AQRGB2YI18EM1.SCF	protein.assembly and cofactor ligation	moderately similar to ( 286) ATCG01040 | Symbols: YCF5 | hypothetical protein | chrC:114461-115447 FORWARDmoderately similar to ( 310) CCSA_LOTJA Cytochrome c biogenesis protein ccsA - Lotus japonicusmoderately similar to ( 264) loc_osp1g00900 11562.m0008	10	0.251309	13	0.221528	1269	138.243	963	110.153	0,18	0.327695	9,10	8,96	1366
WZ0AQRAL1YM22FM1.SCF	PS.lightreaction.cyclic electron flow-chlororespiration	weakly similar to ( 108) ATCG01010 | Symbols: NDHF | Chloroplast encoded NADH dehydrogenase unit. | chrC:110398-112638 REVERSEweakly similar to ( 126) NU5C_LACSA NAD(P)H-quinone oxidoreductase chain 5, chloroplast (EC 1.6.5.-) (NAD(P)H dehydrogenase, cha	3	0.0881735	3	0.059788	378	48.1592	400	53.5103	0,56	-0.152003	9,09	9,81	1168
WZ0AQRAQ12YF03FM1.SCF	protein.synthesis.ribosomal protein.eukaryotic.60S subunit.L7A	moderately similar to ( 372) AT2G47610 | Symbols: | 60S ribosomal protein L7A (RPL7aA) | chr2:19529854-19531401 FORWARDmoderately similar to ( 389) RL7A_ORYSA 60S ribosomal protein L7a - Oryza sativa (Rice)moderately similar to ( 389) loc_os09g32976 1200	3	0.0757812	3	0.0513851	376	41.1717	389	44.725	0,56	-0.119427	9,09	9,77	1359
WZ0AQRGA14YL03EM1.SCF	not assigned.unknown	no original description	3	0.0738255	4	0.0667454	377	40.2159	408	45.6989	0,15	-0.184394	9,09	9,42	1395
WZ0AQRAP12YP19FM1.SCF	not assigned.unknown	no original description	10	0.259674	41	0.721918	1212	136.427	1340	158.377	-1,48	-0.215233	9,04	7,78	1322
WZ0AQRGB4YK15EM1.SCF	protein.assembly and cofactor ligation	weakly similar to ( 130) ATCG01040 | Symbols: YCF5 | hypothetical protein | chrC:114461-115447 FORWARDweakly similar to ( 153) CCSA_LOTJA Cytochrome c biogenesis protein ccsA - Lotus japonicusweakly similar to ( 135) loc_os06g46434 12006.m91868 protein cy	16	0.427109	14	0.253409	1935	223.909	1827	221.982	0,75	0.0124676	9,03	9,78	1286
WZ0AQRAP11YK09FM1.SCF	not assigned.unknown	no original description	4	0.0961593	60	0.978045	479	49.9158	513	56.1318	-3,35	-0.169322	9,02	5,84	1428
WZ0AQRAQ12YD11FM1.SCF	protein.postranslational modification	moderately similar to ( 375) AT1G72770 | Symbols: HAB1 | HAB1 (HOMOLOGY TO ABI1); catalytic/ protein serine/threonine phosphatase | chr1:27390998-27392413 FORWARDmoderately similar to ( 345) loc_os01g40094 12001.m10282 protein protein phosphatase 2C ABI2,	3	0.0742513	1	0.0167826	360	38.624	287	32.3315	2,15	0.256557	9,02	10,91	1387
WZ0AQRAP12YF22FM1.SCF	stress.abiotic.drought/salt	moderately similar to ( 204) AT5G25610 | Symbols: RD22 | RD22; nutrient reservoir | chr5:8914498-8916684 REVERSEweakly similar to ( 163) loc_os01g53240 12001.m11493 protein dehydration-induced protein RD22-like protein 2, putative, expressed no original d	4	0.104027	8	0.141076	477	53.7744	378	44.7443	-0,44	0.265214	9,01	8,31	1320
WZ0AQRAQ13YI11FM1.SCF	signalling.G-proteins	weakly similar to ( 106) AT1G52380 | Symbols: | Ran-binding protein 1 domain-containing protein / RanBP1 domain-containing protein | chr1:19509979-19511301 FORWARDvery weakly similar to (86.3) loc_os05g28190 12005.m07106 protein ranBP1 domain containing	1	0.0243467	2	0.0330177	119	12.5591	128	14.1844	-0,44	-0.175572	9,01	8,75	1410
WZ0AQRGB2YN20EM1.SCF	not assigned.unknown	no original description	374	9.15763	437	7.25553	44198	4691.21	40978	4566.91	0,34	0.0387422	9,00	9,30	1402
WZ0AQRGB2YC20EM1.SCF	not assigned.unknown	no original description	351	8.66243	442	7.39658	41075	4394.21	32936	3699.68	0,23	0.248206	8,99	8,97	1391
WZ0AQRGB2YM15EM1.SCF	not assigned.unknown	weakly similar to ( 143) ATCG01130 | Symbols: YCF1.2 | hypothetical protein | chrC:123884-129244 REVERSEweakly similar to ( 184) YCF1_GOSHI Putative membrane protein ycf1 (RF1) - Gossypium hirsutum (Upland cotton) no original description	21	0.508397	12	0.196988	2470	259.21	2391	263.465	1,37	-0.0234924	8,99	10,39	1418
gnl|UG|Qro#S57143340	protein.postranslational modification	moderately similar to ( 261) AT4G30960 | Symbols: CIPK6, SIP3, SNRK3.14, ATCIPK6 | SIP3 (SOS3-INTERACTING PROTEIN 3); ATP binding / kinase/ protein kinase/ protein serine/threonine kinase | chr4:15067400-15068725 FORWARDweakly similar to ( 172) CIPK1_ORYS	2	0.0545336	6	0.110933	233	27.5398	143	17.7472	-1,02	0.633925	8,98	7,32	1259
WZ0AQRAL1YA23FM1.SCF	not assigned.unknown	no original description	3	0.0942238	7	0.149078	344	46.8348	214	30.5924	-0,66	0.614408	8,96	7,68	1093
WZ0AQRGB2YG19EM1.SCF	PS.lightreaction.photosystem II.PSII polypeptide subunits	weakly similar to ( 150) ATCG00020 | Symbols: PSBA | Encodes chlorophyll binding protein D1, a part of the photosystem II reaction center core | chrC:383-1444 REVERSEweakly similar to ( 150) PSBA_OENHO Photosystem Q(B) protein (32 kDa thylakoid membrane p	6	0.146914	11	0.182633	678	71.9635	569	63.4139	-0,31	0.182467	8,94	8,44	1402
gnl|UG|Qro#S57124404	not assigned.unknown	no original description	221	15.3266	132	6.20732	24745	7438.97	35727	11277.5	1,30	-0.600267	8,92	10,83	495
WZ0AQRAQ11YF18FM1.SCF	misc.short chain dehydrogenase/reductase (SDR)	moderately similar to ( 226) AT3G29260 | Symbols: | short-chain dehydrogenase/reductase (SDR) family protein | chr3:11215952-11216834 REVERSEweakly similar to ( 192) TS2_MAIZE Sex determination protein tasselseed-2 - Zea mays (Maize)moderately similar to	7	0.17226	1	0.0166864	782	83.4187	834	93.414	3,37	-0.163268	8,92	12,45	1395
WZ0AQRAL2YG09FM1.SCF	PS.photorespiration.glycolate oxydase	moderately similar to ( 368) AT3G14420 | Symbols: | (S)-2-hydroxy-acid oxidase, peroxisomal, putative / glycolate oxidase, putative / short chain alpha-hydroxy acid oxidase, putative | chr3:4821899-4823899 FORWARDmoderately similar to ( 375) GOX_SPIOL Pe	1	0.025335	3	0.0515368	107	11.751	64	7.38007	-1,02	0.671078	8,86	7,16	1355
WZ0AQRAL3YN09FM1.SCF	protein.synthesis.ribosomal protein.prokaryotic.chloroplast.30S subunit.S8	moderately similar to ( 233) ATCG00770 | Symbols: RPS8 | chloroplast 30S ribosomal protein S8 | chrC:80068-80472 REVERSEmoderately similar to ( 243) RR8_CUCSA Chloroplast 30S ribosomal protein S8 - Cucumis sativus (Cucumber)moderately similar to ( 213) lo	53	1.52254	71	1.38301	5688	708.308	4483	586.166	0,14	0.273068	8,86	8,73	1195
WZ0AQRAP12YN19FM1.SCF	development.unspecified	moderately similar to ( 305) AT4G32551 | Symbols: LUG, RON2 | LUG (LEUNIG); protein binding / protein heterodimerization/ transcription repressor | chr4:15707863-15713359 FORWARDmoderately similar to ( 270) loc_os01g08190 12001.m43534 protein transcriptio	1	0.0254854	2	0.0345619	106	11.7103	38	4.40794	-0,44	1.4096	8,84	7,00	1347
WZ0AQRAP12YC06FM1.SCF	protein.postranslational modification	moderately similar to ( 372) AT4G30960 | Symbols: CIPK6, SIP3, SNRK3.14, ATCIPK6 | SIP3 (SOS3-INTERACTING PROTEIN 3); ATP binding / kinase/ protein kinase/ protein serine/threonine kinase | chr4:15067400-15068725 FORWARDmoderately similar to ( 264) CIPK1_	5	0.12447	4	0.0675198	525	56.6534	322	36.4848	0,88	0.634867	8,83	9,08	1379
WZ0AQRGB2YB17EM1.SCF	not assigned.unknown	no original description	2	0.048728	3	0.0495617	208	21.9676	226	25.0621	-0,02	-0.190129	8,82	8,98	1409
WZ0AQRAP11YM08FM1.SCF	not assigned.unknown	weakly similar to ( 108) AT4G19950 | Symbols: | unknown protein | chr4:10809977-10810942 FORWARDweakly similar to ( 136) loc_os08g01590 12008.m080057 protein expressed protein no original description	3	0.0757254	10	0.171158	310	33.9198	245	28.148	-1,18	0.269097	8,81	7,36	1360
WZ0AQRGA10YK22EM1.SCF	not assigned.unknown	no original description	1	0.0256569	5	0.0869861	103	11.4554	174	20.3195	-1,76	-0.826832	8,80	7,87	1338
WZ0AQRGB3YJ18EM1.SCF	not assigned.unknown	no original description	243	6.407	143	2.55659	24972	2854.13	36148	4338.04	1,33	-0.603994	8,80	10,73	1302
WZ0AQRAP12YP12FM1.SCF	not assigned.unknown	no original description	2	0.0496441	12	0.201974	201	21.6274	294	33.2158	-2,02	-0.61901	8,77	7,36	1383
WZ0AQRAP13YJ12FM1.SCF	not assigned.unknown	moderately similar to ( 304) AT4G09670 | Symbols: | oxidoreductase family protein | chr4:6107382-6109049 REVERSEweakly similar to ( 181) loc_os10g26390 12010.m05579 protein oxidoreductase, putative, expressed no original description	2	0.0495724	4	0.0672273	202	21.7036	378	42.6444	-0,44	-0.97442	8,77	9,31	1385
WZ0AQRAQ11YL11FM1.SCF	Biodegradation of Xenobiotics.lactoylglutathione lyase	moderately similar to ( 326) AT1G11840 | Symbols: ATGLX1 | ATGLX1 (GLYOXALASE I HOMOLOG); lactoylglutathione lyase/ metal ion binding | chr1:3996045-3997290 FORWARDmoderately similar to ( 310) LGUL_ORYSA Lactoylglutathione lyase (EC 4.4.1.5) (Methylglyoxa	1	0.0240735	1	0.0163236	101	10.5398	98	10.7381	0,56	-0.0268877	8,77	9,36	1426
WZ0AQRAP14YH10FM1.SCF	not assigned.unknown	no original description	27	0.669227	2	0.0336137	2703	290.42	2829	319.156	4,32	-0.13612	8,76	13,21	1385
WZ0AQRAL2YE20FM1.SCF	PS.lightreaction.photosystem II.PSII polypeptide subunits	weakly similar to ( 130) AT1G06680 | Symbols: PSBP-1, OEE2, PSII-P | PSBP-1 (PHOTOSYSTEM II SUBUNIT P-1); poly(U) binding | chr1:2048076-2049186 FORWARDweakly similar to ( 132) PSBP_CUCSA Oxygen-evolving enhancer protein 2, chloroplast precursor (OEE2) (2	18	0.502374	8	0.151398	1731	209.422	317	40.2693	1,73	2.37866	8,70	8,06	1230
WZ0AQRAQ12YB06FM1.SCF	not assigned.unknown	no original description	5	0.128476	2	0.0348465	480	53.4645	482	56.3716	1,88	-0.0763881	8,70	10,66	1336
WZ0AQRAQ12YJ18FM1.SCF	not assigned.unknown	no original description	23	0.601344	36	0.638225	2176	246.618	2185	260.02	-0,09	-0.0763441	8,68	8,67	1313
WZ0AQRGB3YO23EM1.SCF	protein.assembly and cofactor ligation	weakly similar to ( 168) ATCG01040 | Symbols: YCF5 | hypothetical protein | chrC:114461-115447 FORWARDweakly similar to ( 183) CCSA_OENHO Cytochrome c biogenesis protein ccsA - Oenothera hookeri (Hooker's evening primrose)weakly similar to ( 164) loc_os06	22	0.689712	16	0.340127	2078	282.398	1875	267.551	1,02	0.0779157	8,68	9,62	1095
WZ0AQRGB3YO23EM1.SCF	protein.synthesis.ribosomal protein.prokaryotic.chloroplast.30S subunit.S3	weakly similar to ( 168) ATCG01040 | Symbols: YCF5 | hypothetical protein | chrC:114461-115447 FORWARDweakly similar to ( 183) CCSA_OENHO Cytochrome c biogenesis protein ccsA - Oenothera hookeri (Hooker's evening primrose)weakly similar to ( 164) loc_os06	22	0.689712	16	0.340127	2078	282.398	1875	267.551	1,02	0.0779157	8,68	9,62	1095
WZ0AQRAP13YG14FM1.SCF	not assigned.unknown	no original description	1	0.0243813	26	0.42984	92	9.72335	82	9.09979	-4,14	0.0956206	8,64	4,40	1408
WZ0AQRGB2YN22EM1.SCF	RNA.transcription	weakly similar to ( 197) ATCG00170 | Symbols: RPOC2 | RNA polymerase beta' subunit-2 | chrC:15938-20068 REVERSEmoderately similar to ( 247) RPOC2_PANGI DNA-directed RNA polymerase beta'' chain (EC 2.7.7.6) (PEP) (Plastid-encoded RNA polymerase beta'' subu	37	0.933947	20	0.342316	3338	365.24	3160	363.051	1,45	0.00867007	8,61	10,05	1360
WZ0AQRAP13YF10FM1.SCF	transport.Major Intrinsic Proteins.NIP	moderately similar to ( 337) AT4G18910 | Symbols: NIP1;2, NLM2 | NIP1;2 (NOD26-LIKE INTRINSIC PROTEIN 1;2); arsenite transmembrane transporter/ water channel | chr4:10366211-10368179 FORWARDmoderately similar to ( 328) NO26_SOYBN Nodulin-26 (N-26) - Glyci	1	0.0243986	1	0.016544	89	9.41297	75	8.32889	0,56	0.176525	8,59	8,98	1407
WZ0AQRGA11YA04EM1.SCF	not assigned.unknown	no original description	6	0.150017	3	0.0508612	535	57.9848	516	58.7218	1,56	-0.0182215	8,59	10,17	1373
WZ0AQRGB2YH11EM1.SCF	not assigned.unknown	no original description	1	0.025279	2	0.034282	88	9.64303	66	7.59389	-0,44	0.344648	8,58	7,79	1358
WZ0AQRGB4YH10EM1.SCF	PS.lightreaction.photosystem II.PSII polypeptide subunits	weakly similar to ( 155) ATCG00020 | Symbols: PSBA | Encodes chlorophyll binding protein D1, a part of the photosystem II reaction center core | chrC:383-1444 REVERSEweakly similar to ( 155) PSBA_OENHO Photosystem Q(B) protein (32 kDa thylakoid membrane p	8	0.195328	13	0.215226	704	74.5106	579	64.3448	-0,14	0.211623	8,58	8,22	1406
WZ0AQRAQ10YN15FM1.SCF	amino acid metabolism.misc	moderately similar to ( 207) AT1G69040 | Symbols: ACR4 | ACR4 (ACT REPEAT 4); amino acid binding | chr1:25957843-25960079 FORWARDmoderately similar to ( 214) loc_os08g42080 12008.m08186 protein ACR5, putative, expressed no original description	2	0.0495724	4	0.0672273	174	18.6952	115	12.9738	-0,44	0.527064	8,56	7,59	1385
WZ0AQRAP10YE06FM1.SCF	not assigned.unknown	no original description	7	0.178134	19	0.327852	607	66.9588	652	75.5189	-0,88	-0.173565	8,55	7,85	1349
WZ0AQRGA14YH08EM1.SCF	not assigned.unknown	no original description	1	0.0243813	3	0.0495969	85	8.98353	87	9.65465	-1,02	-0.103942	8,53	7,61	1408
WZ0AQRGB3YK15EM1.SCF	protein.synthesis.ribosomal protein.prokaryotic.chloroplast.30S subunit.S3	moderately similar to ( 261) ATCG00800 | Symbols: | encodes a chloroplast ribosomal protein S3, a constituent of the small subunit of the ribosomal complex | chrC:82826-83482 REVERSEmoderately similar to ( 259) RR3_GOSHI Chloroplast 30S ribosomal protein	1	0.0264068	1	0.0179057	85	9.72985	54	6.49038	0,56	0.584114	8,53	8,50	1300
WZ0AQRGA12YH02EM1.SCF	not assigned.unknown	no original description	3	0.081028	9	0.164829	254	29.7385	249	30.6107	-1,02	-0.0417066	8,52	7,54	1271
WZ0AQRGB4YB04EM1.SCF	protein.synthesis.ribosomal protein.prokaryotic.chloroplast.50S subunit.L2	weakly similar to ( 145) ATCG01310 | Symbols: RPL2.2 | encodes a chloroplast ribosomal protein L2, a constituent of the large subunit of the ribosomal complex | chrC:152806-154312 FORWARDweakly similar to ( 175) YCF72_ORYSA Hypothetical protein ycf72 (ORF	1	0.0245381	1	0.0166386	84	8.93495	66	7.37134	0,56	0.277534	8,51	8,79	1399
WZ0AQRGA10YE24EM1.SCF	not assigned.unknown	no original description	1	0.0273319	1	0.018533	83	9.83375	81	10.0766	0,56	-0.0351999	8,49	9,09	1256
WZ0AQRGA11YG04EM1.SCF	not assigned.unknown	no original description	4	0.100157	12	0.203742	330	35.8185	346	39.4329	-1,02	-0.138695	8,48	7,60	1371
WZ0AQRGA12YM05EM1.SCF	not assigned.unknown	no original description	13	0.340928	16	0.284522	1071	121.753	1200	143.239	0,26	-0.234465	8,48	8,98	1309
WZ0AQRAL1YO20FM1.SCF	development.unspecified	very weakly similar to (84.0) AT4G35770 | Symbols: SEN1, ATSEN1, DIN1 | SEN1 (SENESCENCE 1) | chr4:16945073-16945964 FORWARDvery weakly similar to (80.1) loc_os06g50930 12006.m09617 protein senescence-associated protein DIN1, putative, expressed no origin	1	0.0284887	3	0.0579522	81	10.003	57	7.39108	-1,02	0.436571	8,46	7,00	1205
WZ0AQRAP13YG10FM1.SCF	stress.abiotic.drought/salt	moderately similar to ( 208) AT5G25610 | Symbols: RD22 | RD22; nutrient reservoir | chr5:8914498-8916684 REVERSEweakly similar to ( 174) loc_os01g53240 12001.m11493 protein dehydration-induced protein RD22-like protein 2, putative, expressed no original d	6	0.149256	16	0.269884	487	52.5147	410	46.4221	-0,85	0.177909	8,46	7,43	1380
WZ0AQRGB4YN18EM1.SCF	not assigned.unknown	no original description	547	13.7065	579	9.8377	44397	4822.41	36476	4160.13	0,48	0.213125	8,46	8,72	1370
gnl|UG|Qro#S57133467	not assigned.unknown	weakly similar to ( 169) AT3G25690 | Symbols: CHUP1 | CHUP1 (CHLOROPLAST UNUSUAL POSITIONING 1) | chr3:9354061-9357757 FORWARDweakly similar to ( 111) loc_os12g01449 12012.m04148 protein expressed protein no original description	5	0.22825	16	0.495265	401	79.3519	233	48.4126	-1,12	0.712883	8,44	6,61	752
WZ0AQRGB3YE07EM1.SCF	PS.lightreaction.cytochrome b6/f.cytochrome b6 (CYB6)	moderately similar to ( 338) ATCG00720 | Symbols: PETB | Encodes the cytochrome b(6) subunit of the cytochrome b6f complex. | chrC:74841-76292 FORWARDmoderately similar to ( 347) CYB6_PANGI Cytochrome b6 - Panax ginseng (Korean ginseng)moderately similar	7	0.172383	9	0.150285	561	59.8868	395	44.2746	0,20	0.435759	8,44	8,20	1394
WZ0AQRGA12YM15EM1.SCF	not assigned.unknown	no original description	4	0.09936	10	0.168433	319	34.3489	322	36.4056	-0,76	-0.0838936	8,43	7,76	1382
WZ0AQRAP13YF22FM1.SCF	RNA.regulation of transcription.Alfin-like	moderately similar to ( 296) AT3G11200 | Symbols: AL2 | AL2 (ALFIN-LIKE 2); DNA binding / methylated histone residue binding | chr3:3508387-3510195 REVERSEmoderately similar to ( 238) loc_os07g12910 12007.m079643 protein PHD finger protein, putative, expr	13	0.3664	44	0.840894	1027	125.474	1163	149.194	-1,20	-0.249804	8,42	7,47	1218
WZ0AQRGA13YB23EM1.SCF	not assigned.unknown	no original description	1	0.0253724	4	0.0688173	79	8.6888	83	9.58518	-1,44	-0.141648	8,42	7,12	1353
WZ0AQRGB2YE11EM1.SCF	not assigned.unknown	no original description	182	4.34785	255	4.13066	14336	1484.57	15647	1701.35	0,07	-0.196633	8,42	8,69	1437
WZ0AQRGB4YN02EM1.SCF	PS.lightreaction.photosystem II.PSII polypeptide subunits	weakly similar to ( 120) ATCG00580 | Symbols: PSBE | PSII cytochrome b559. There have been many speculations about the function of Cyt b559, but the most favored at present is that it plays a protective role by acting as an electron acceptor or electron d	4	0.103012	9	0.157162	317	35.3883	306	35.8683	-0,61	-0.0194381	8,42	7,83	1333
gnl|UG|Qro#S57141228	not assigned.unknown	no original description	14	0.729293	8	0.282579	1096	247.489	604	143.209	1,37	0.789238	8,41	8,99	659
WZ0AQRAL2YI18FM1.SCF	PS.lightreaction.photosystem II.PSII polypeptide subunits	very weakly similar to (91.3) ATCG00070 | Symbols: PSBK | PSII K protein | chrC:7017-7202 FORWARDweakly similar to ( 102) PSBK_PANGI Photosystem II reaction center protein K precursor (PSII-K) - Panax ginseng (Korean ginseng)very weakly similar to (90.5)	130	3.43025	188	3.36369	10187	1165.2	11726	1408.29	0,03	-0.273371	8,41	8,71	1301
WZ0AQRGA14YE12EM1.SCF	not assigned.unknown	no original description	2	0.0505952	3	0.0514609	156	17.1071	155	17.8473	-0,02	-0.0611115	8,40	8,44	1357
WZ0AQRGB2YL12EM1.SCF	protein.synthesis.ribosomal protein.prokaryotic.chloroplast.50S subunit.L2	moderately similar to ( 259) ATCG01310 | Symbols: RPL2.2 | encodes a chloroplast ribosomal protein L2, a constituent of the large subunit of the ribosomal complex | chrC:152806-154312 FORWARDmoderately similar to ( 265) RK2_PANGI Chloroplast 50S ribosomal	2	0.0499692	5	0.0847069	156	16.8954	124	14.1012	-0,76	0.260817	8,40	7,38	1374
gnl|UG|Qro#S57118190	PS.lightreaction.photosystem II.PSII polypeptide subunits	weakly similar to ( 133) ATCG00710 | Symbols: PSBH | Encodes a 8 kD phosphoprotein that is a component of the photosystem II oxygen evolving core. Its exact molecular function has not been determined but it may play a role in mediating electron transfer b	29	1.29966	27	0.820485	2232	433.607	1760	359.008	0,66	0.272372	8,38	8,77	766
WZ0AQRGB4YD18EM1.SCF	protein.degradation	weakly similar to ( 124) ATCG00670 | Symbols: CLPP1, PCLPP | Encodes the only ClpP (caseinolytic protease) encoded within the plastid genome. Contains a highly conserved catalytic triad of Ser-type proteases (Ser-His-Asp). Part of the 350 kDa chloroplast	4	0.101715	5	0.0862128	305	33.6199	231	26.7361	0,24	0.330527	8,37	8,28	1350
gnl|UG|Qro#S57092253	RNA.regulation of transcription.C2C2(Zn) CO-like, Constans-like zinc finger family	very weakly similar to (90.1) AT1G30135 | Symbols: JAZ8, TIFY5A | JAZ8 (JASMONATE-ZIM-DOMAIN PROTEIN 8) | chr1:10596516-10597095 FORWARD no original description	4	0.178796	30	0.909276	303	58.71	660	134.277	-2,35	-1.19354	8,36	7,21	768
WZ0AQRAQ11YJ01FM1.SCF	cell wall.degradation.pectate lyases and polygalacturonases	moderately similar to ( 459) AT3G61490 | Symbols: | glycoside hydrolase family 28 protein / polygalacturonase (pectinase) family protein | chr3:22758439-22760137 FORWARDmoderately similar to ( 353) loc_os03g03350 12003.m05870 protein glycoside hydrolase,	5	0.121993	1	0.016544	379	40.0844	345	38.3129	2,88	0.0652122	8,36	11,18	1407
WZ0AQRGA13YB12EM1.SCF	not assigned.unknown	no original description	1	0.0246438	2	0.0334206	76	8.11883	63	7.06658	-0,44	0.200258	8,36	7,72	1393
WZ0AQRGA13YM19EM1.SCF	not assigned.unknown	no original description	1	0.0247326	9	0.150935	74	7.93365	46	5.17831	-2,61	0.615502	8,33	5,10	1388
WZ0AQRAL1YO07FM1.SCF	not assigned.unknown	no original description	36	1.04643	75	1.47825	2640	332.648	2454	324.672	-0,50	0.0350134	8,31	7,78	1181
WZ0AQRAL3YE10FM1.SCF	not assigned.unknown	no original description	1	0.0268824	3	0.0546847	73	8.50673	53	6.48493	-1,02	0.391515	8,31	6,89	1277
WZ0AQRAQ10YM12FM1.SCF	transport.Major Intrinsic Proteins.PIP	weakly similar to ( 193) AT4G00430 | Symbols: TMP-C, PIP1;4, PIP1E | PIP1;4 (PLASMA MEMBRANE INTRINSIC PROTEIN 1;4); water channel | chr4:186143-187531 REVERSEweakly similar to ( 179) PIP2_PEA Probable aquaporin PIP-type 7a (Turgor-responsive protein 7a)	4	0.0980825	4	0.066507	292	31.0374	489	54.5759	0,56	-0.814255	8,31	9,68	1400
WZ0AQRAL2YG06FM1.SCF	PS.lightreaction.photosystem II.PSII polypeptide subunits	weakly similar to ( 133) ATCG00710 | Symbols: PSBH | Encodes a 8 kD phosphoprotein that is a component of the photosystem II oxygen evolving core. Its exact molecular function has not been determined but it may play a role in mediating electron transfer b	22	0.572148	30	0.529033	1577	177.782	1264	149.621	0,11	0.248797	8,28	8,14	1320
gnl|UG|Qro#S57136011	not assigned.unknown	no original description	17	0.839699	27	0.904304	1191	255.01	967	217.401	-0,11	0.230196	8,25	7,91	695
WZ0AQRGA10YO23EM1.SCF	not assigned.unknown	no original description	1	0.0279097	4	0.0756991	70	8.46883	76	9.65447	-1,44	-0.189034	8,25	7,00	1230
WZ0AQRGA14YF11EM1.SCF	not assigned.unknown	no original description	12	0.299597	11	0.18622	843	91.2338	903	102.614	0,69	-0.169583	8,25	9,11	1375
WZ0AQRAP13YN05FM1.SCF	not assigned.unknown	no original description	27	0.685562	59	1.01581	1869	205.714	1961	226.632	-0,57	-0.139712	8,23	7,80	1352
WZ0AQRAP11YI13FM1.SCF	not assigned.unknown	no original description	22	0.541387	55	0.91775	1514	161.504	1570	175.851	-0,76	-0.122789	8,22	7,58	1395
gnl|UG|Qro#S57081782	not assigned.unknown	weakly similar to ( 150) AT3G05130 | Symbols: | unknown protein | chr3:1433475-1435379 REVERSE no original description	3	0.137133	20	0.619906	205	40.6204	80	16.6445	-2,18	1.28716	8,21	4,75	751
gnl|UG|Qro#S57097149	not assigned.unknown	weakly similar to ( 140) AT1G23710 | Symbols: | unknown protein | chr1:8385363-8386250 FORWARD no original description	2	0.0788263	14	0.37415	136	23.2355	76	13.6338	-2,25	0.769146	8,20	5,19	871
WZ0AQRAL3YI17FM1.SCF	protein.synthesis.elongation	moderately similar to ( 362) AT1G62750 | Symbols: ATSCO1, ATSCO1/CPEF-G, SCO1 | SCO1 (SNOWY COTYLEDON 1); ATP binding / translation elongation factor/ translation factor, nucleic acid binding | chr1:23233622-23236321 REVERSEmoderately similar to ( 367) EF	8	0.230782	15	0.293413	544	68.0272	537	70.5095	-0,35	-0.0517048	8,20	7,91	1190
WZ0AQRAQ13YI13FM1.SCF	signalling.receptor kinases.leucine rich repeat XI	moderately similar to ( 258) AT3G20820 | Symbols: | leucine-rich repeat family protein | chr3:7280930-7282027 FORWARDvery weakly similar to (89.0) PGIP1_ORYSA Polygalacturonase inhibitor 1 precursor (Polygalacturonase-inhibiting protein) (Floral organ re	1	0.0260858	2	0.0353761	68	7.68925	477	56.6347	-0,44	-2.88077	8,20	10,64	1316
WZ0AQRGB3YL04EM1.SCF	protein.synthesis.ribosomal protein.prokaryotic.chloroplast.30S subunit.S19	weakly similar to ( 117) ATCG00820 | Symbols: RPS19 | Encodes a 6.8-kDa protein of the small ribosomal subunit. | chrC:84005-84283 REVERSEweakly similar to ( 127) RR19_PHAAN Chloroplast 30S ribosomal protein S19 - Phaseolus angularis (Adzuki bean) (Vigna	15	0.396102	13	0.232775	1019	116.644	853	102.524	0,77	0.186147	8,20	8,78	1300
WZ0AQRGB4YE11EM1.SCF	protein.synthesis.ribosomal protein.prokaryotic.chloroplast.30S subunit.S3	moderately similar to ( 261) ATCG00800 | Symbols: | encodes a chloroplast ribosomal protein S3, a constituent of the small subunit of the ribosomal complex | chrC:82826-83482 REVERSEmoderately similar to ( 259) RR3_GOSHI Chloroplast 30S ribosomal protein	1	0.0251678	3	0.0511968	68	7.41866	31	3.55114	-1,02	1.06288	8,20	6,12	1364
WZ0AQRAL1YP09FM1.SCF	secondary metabolism.phenylpropanoids.lignin biosynthesis.CCoAOMT	moderately similar to ( 335) AT4G34050 | Symbols: | caffeoyl-CoA 3-O-methyltransferase, putative | chr4:16310844-16311973 FORWARDmoderately similar to ( 338) CAMT6_TOBAC Caffeoyl-CoA O-methyltransferase 6 (EC 2.1.1.104) (Trans-caffeoyl-CoA 3-O-methyltran	9	0.245791	20	0.370365	607	71.8595	842	104.664	-0,59	-0.542513	8,19	8,14	1257
WZ0AQRGB2YE17EM1.SCF	protein.synthesis.initiation	very weakly similar to (80.1) AT4G11175 | Symbols: | translation initiation factor IF-1, chloroplast, putative | chr4:6818162-6818806 FORWARDweakly similar to ( 113) IF1C_LACSA Translation initiation factor IF-1, chloroplast - Lactuca sativa (Garden lett	19	0.470598	7	0.117563	1273	136.677	1048	118.146	2,00	0.210204	8,18	9,97	1386
gnl|UG|Qro#S57136635	cell wall.pectin*esterases.acetyl esterase	moderately similar to ( 424) AT4G19420 | Symbols: | pectinacetylesterase family protein | chr4:10587504-10589807 REVERSEmoderately similar to ( 407) loc_os02g47400 12002.m100327 protein carboxylic ester hydrolase, putative, expressed no original descript	1	0.0352091	5	0.119372	66	10.0733	65	10.4167	-1,76	-0.048363	8,16	6,45	975
gnl|UG|Qro#S57136663	protein.targeting.nucleus	weakly similar to ( 191) AT3G25150 | Symbols: | nuclear transport factor 2 (NTF2) family protein / RNA recognition motif (RRM)-containing protein | chr3:9157161-9159362 REVERSEweakly similar to ( 158) loc_os04g30430 12004.m08148 protein RNA-binding prote	1	0.0344322	2	0.046695	66	9.85098	94	14.7317	-0,44	-0.580584	8,16	8,30	997
gnl|UG|Qro#S57078381	RNA.regulation of transcription.bHLH,Basic Helix-Loop-Helix family	weakly similar to ( 103) AT1G29950 | Symbols: | transcription factor/ transcription regulator | chr1:10493461-10494216 FORWARDvery weakly similar to (86.7) loc_os01g43680 12001.m150660 protein expressed protein no original description	2	0.0788263	5	0.133625	131	22.3812	75	13.4544	-0,76	0.734215	8,15	6,65	871
WZ0AQRAP14YC13FM1.SCF	stress.abiotic.drought/salt	moderately similar to ( 215) AT5G25610 | Symbols: RD22 | RD22; nutrient reservoir | chr5:8914498-8916684 REVERSEweakly similar to ( 176) loc_os01g53240 12001.m11493 protein dehydration-induced protein RD22-like protein 2, putative, expressed no original d	7	0.1826	15	0.265321	459	51.9024	392	46.5426	-0,54	0.157251	8,15	7,46	1316
WZ0AQRGA14YI16EM1.SCF	not assigned.unknown	no original description	14	0.352091	13	0.22169	918	100.078	864	98.9011	0,67	0.0170735	8,15	8,80	1365
WZ0AQRGB3YH09EM1.SCF	PS.lightreaction.photosystem II.PSII polypeptide subunits	weakly similar to ( 119) ATCG00710 | Symbols: PSBH | Encodes a 8 kD phosphoprotein that is a component of the photosystem II oxygen evolving core. Its exact molecular function has not been determined but it may play a role in mediating electron transfer b	24	0.55933	31	0.489886	1567	158.306	1164	123.473	0,19	0.358525	8,15	7,98	1473
WZ0AQRAP10YO09FM1.SCF	signalling.G-proteins	moderately similar to ( 327) AT4G02080 | Symbols: ASAR1, ATSARA1C, ATSAR2 | ATSAR2 (ARABIDOPSIS THALIANA SECRETION-ASSOCIATED RAS SUPER FAMILY 2); GTP binding | chr4:921554-922547 FORWARDmoderately similar to ( 325) SAR1A_BRACM GTP-binding protein SAR1A -	22	0.602261	23	0.426939	1433	170.051	1512	188.397	0,50	-0.147809	8,14	8,79	1254
WZ0AQRAL3YN15FM1.SCF	signalling.light	weakly similar to ( 183) AT2G02710 | Symbols: PLP, PLPB | PLPB (PAS/LOV PROTEIN B); signal transducer/ two-component sensor | chr2:758812-760608 REVERSEweakly similar to ( 136) loc_os01g09120 12001.m43411 protein signal transducer/ two-component sensor mo	4	0.114908	8	0.155832	258	32.1279	111	14.5136	-0,44	1.14642	8,13	6,54	1195
WZ0AQRGB2YD06EM1.SCF	not assigned.unknown	no original description	17	0.432289	13	0.224153	1101	121.362	888	102.778	0,95	0.239794	8,13	8,84	1350
gnl|UG|Qro#S57078379	not assigned.unknown	no original description	3	0.381432	1	0.0862128	193	106.371	211	122.106	2,15	-0.199031	8,12	10,47	270
gnl|UG|Qro#S57081829	protein.postranslational modification	moderately similar to ( 280) AT3G53570 | Symbols: AFC1, AME2 | AFC1 (ARABIDOPSIS FUS3-COMPLEMENTING GENE 1); ATP binding / kinase/ protein kinase/ protein serine/threonine kinase/ protein tyrosine kinase | chr3:19861449-19864125 REVERSEmoderately similar	1	0.0446409	6	0.181619	64	12.3847	67	13.6135	-2,02	-0.136479	8,12	6,23	769
WZ0AQRAQ10YB20FM1.SCF	not assigned.unknown	no original description	66	1.66474	1186	20.2844	4235	463.048	4547	522.02	-3,61	-0.172942	8,12	4,69	1361
WZ0AQRGB4YM12EM1.SCF	not assigned.unknown	very weakly similar to (80.1) ATCG00560 | Symbols: PSBL | PSII L protein | chrC:63804-63920 REVERSEvery weakly similar to (80.1) PSBL_LOTJA Photosystem II reaction center protein L (PSII-L) (PSII 5 kDa protein) - Lotus japonicus no original description	14	0.336322	13	0.211761	878	91.4309	980	107.155	0,67	-0.22895	8,09	8,98	1429
WZ0AQRGB3YN23EM1.SCF	not assigned.unknown	no original description	13	0.397396	5	0.10364	801	106.141	448	62.333	1,94	0.767914	8,06	9,23	1123
gnl|UG|Qro#S57086695	RNA.regulation of transcription.unclassified	weakly similar to ( 194) AT3G53710 | Symbols: AGD6 | AGD6; ARF GTPase activator/ DNA binding / zinc ion binding | chr3:19903730-19905419 REVERSEweakly similar to ( 191) loc_os03g17020 12003.m101297 protein DNA binding protein, putative, expressed no origi	1	0.0502619	4	0.136325	61	13.2905	33	7.54941	-1,44	0.815954	8,05	5,79	683
gnl|UG|Qro#S57091690	protein.degradation.ubiquitin.E3.SCF.FBOX	moderately similar to ( 210) AT1G06110 | Symbols: SKIP16 | SKIP16 (SKP1/ASK-interacting protein 16); protein binding | chr1:1853237-1854938 REVERSEweakly similar to ( 169) loc_os11g16390 12011.m28777 protein expressed protein no original description	1	0.0467059	2	0.06334	61	12.3502	112	23.8095	-0,44	-0.947007	8,05	8,55	735
gnl|UG|Qro#S57118524	lipid metabolism.'exotics' (steroids, squalene etc).squalene synthase	moderately similar to ( 361) AT4G34640 | Symbols: SQS1, ERG9 | SQS1 (SQUALENE SYNTHASE 1); farnesyl-diphosphate farnesyltransferase | chr4:16538489-16541655 FORWARDmoderately similar to ( 321) loc_os03g59040 12003.m101539 protein squalene synthetase, puta	1	0.0319042	1	0.0216333	61	8.43623	59	8.56761	0,56	-0.022295	8,05	8,63	1076
gnl|UG|Qro#S57138076	major CHO metabolism.degradation.starch.starch cleavage.beta amylase	weakly similar to ( 182) AT5G18670 | Symbols: BMY3, BAM9 | BMY3; beta-amylase/ catalytic/ cation binding | chr5:6226138-6227999 FORWARDvery weakly similar to (83.2) AMYB_VIGUN Beta-amylase (EC 3.2.1.2) (1,4-alpha-D-glucan maltohydrolase) - Vigna unguicula	1	0.0442953	5	0.150177	61	11.7127	70	14.1129	-1,76	-0.268935	8,05	6,55	775
WZ0AQRAL2YM17FM1.SCF	not assigned.unknown	no original description	535	17.8483	441	9.97606	32735	4733.99	33937	5153.21	0,84	-0.122414	8,05	9,01	1029
WZ0AQRAL2YG04FM1.SCF	PS.lightreaction.photosystem II.PSII polypeptide subunits	very weakly similar to (91.3) ATCG00070 | Symbols: PSBK | PSII K protein | chrC:7017-7202 FORWARDweakly similar to ( 102) PSBK_PANGI Photosystem II reaction center protein K precursor (PSII-K) - Panax ginseng (Korean ginseng)very weakly similar to (90.5)	41	1.07853	65	1.15941	2492	284.163	2298	275.144	-0,10	0.0465359	8,04	7,89	1305
WZ0AQRAP14YJ10FM1.SCF	not assigned.unknown	no original description	12	0.286472	34	0.550371	729	75.4396	709	77.0384	-0,94	-0.0302561	8,04	7,13	1438
WZ0AQRGB4YM18EM1.SCF	not assigned.unknown	no original description	11	0.281594	5	0.0867915	669	74.2383	693	80.7466	1,70	-0.121238	8,04	9,86	1341
WZ0AQRGA10YO17EM1.SCF	not assigned.unknown	no original description	6	0.154519	12	0.20955	362	40.4119	220	25.7877	-0,44	0.648097	8,03	6,94	1333
WZ0AQRAL3YD08FM1.SCF	PS.lightreaction.photosystem II.PSII polypeptide subunits	very weakly similar to (91.3) ATCG00070 | Symbols: PSBK | PSII K protein | chrC:7017-7202 FORWARDweakly similar to ( 102) PSBK_PANGI Photosystem II reaction center protein K precursor (PSII-K) - Panax ginseng (Korean ginseng)very weakly similar to (90.5)	82	2.30546	122	2.32584	4896	596.701	4402	563.319	-0,01	0.0830551	8,02	7,92	1221
WZ0AQRAL3YE04FM1.SCF	PS.lightreaction.photosystem II.PSII polypeptide subunits	very weakly similar to (91.3) ATCG00070 | Symbols: PSBK | PSII K protein | chrC:7017-7202 FORWARDweakly similar to ( 102) PSBK_PANGI Photosystem II reaction center protein K precursor (PSII-K) - Panax ginseng (Korean ginseng)very weakly similar to (90.5)	206	5.74939	307	5.8099	12350	1494.14	13090	1662.86	-0,02	-0.154343	8,02	8,16	1230
WZ0AQRGA12YA18EM1.SCF	not assigned.unknown	no original description	3	0.0818003	22	0.406755	179	21.1572	166	20.6017	-2,31	0.038387	8,02	5,66	1259
WZ0AQRGA12YM18EM1.SCF	not assigned.unknown	no original description	1	0.0264679	8	0.143577	60	6.88402	38	4.57787	-2,44	0.588574	8,02	5,00	1297
WZ0AQRGB2YH02EM1.SCF	not assigned.unknown	weakly similar to ( 143) ATCG01130 | Symbols: YCF1.2 | hypothetical protein | chrC:123884-129244 REVERSEweakly similar to ( 182) YCF1_GOSHI Putative membrane protein ycf1 (RF1) - Gossypium hirsutum (Upland cotton) no original description	7	0.172755	4	0.0669374	418	44.7177	384	43.1344	1,37	0.0520073	8,02	9,33	1391
WZ0AQRGB4YE09EM1.SCF	PS.lightreaction.photosystem II.PSII polypeptide subunits	weakly similar to ( 119) ATCG00710 | Symbols: PSBH | Encodes a 8 kD phosphoprotein that is a component of the photosystem II oxygen evolving core. Its exact molecular function has not been determined but it may play a role in mediating electron transfer b	17	0.43197	38	0.654733	1021	112.461	848	98.0755	-0,60	0.197457	8,02	7,23	1351
WZ0AQRAP11YH19FM1.SCF	not assigned.unknown	no original description	3	0.0755588	7	0.119547	178	19.4337	105	12.0369	-0,66	0.691099	8,01	6,65	1363
WZ0AQRAP14YH17FM1.SCF	protein.postranslational modification	moderately similar to ( 279) AT4G24740 | Symbols: AFC2, AME1 | AFC2 (ARABIDOPSIS FUS3-COMPLEMENTING GENE 2); kinase/ protein kinase | chr4:12754729-12757653 REVERSEweakly similar to ( 179) loc_os12g27520 12012.m073827 protein serine/threonine-protein kina	6	0.148932	5	0.0841557	357	38.4129	600	67.7874	0,82	-0.819428	8,01	9,65	1383
WZ0AQRGB4YL23EM1.SCF	PS.lightreaction.photosystem II.PSII polypeptide subunits	weakly similar to ( 124) ATCG00280 | Symbols: PSBC | chloroplast gene encoding a CP43 subunit of the photosystem II reaction center. promoter contains a blue-light responsive element. | chrC:33720-35141 FORWARDweakly similar to ( 124) PSBC_WHEAT Photosys	2	0.0533057	2	0.0361451	119	13.7487	76	9.21972	0,56	0.576501	8,01	8,00	1288
gnl|UG|Qro#S57078007	not assigned.unknown	no original description	1	0.164253	42	4.67777	59	42.0084	79	59.061	-4,83	-0.491527	8,00	3,66	209
gnl|UG|Qro#S57119324	not assigned.unknown	no original description	14	0.479167	35	0.812275	826	122.549	775	120.732	-0,76	0.0215561	8,00	7,22	1003
WZ0AQRAL1YC18FM1.SCF	not assigned.unknown	no original description	1	0.0268194	3	0.0545566	59	6.85919	30	3.66211	-1,02	0.905363	8,00	6,07	1280
WZ0AQRGB2YF17EM1.SCF	protein.synthesis.ribosomal protein.prokaryotic.chloroplast.50S subunit.L2	very weakly similar to (91.3) ATCG01310 | Symbols: RPL2.2 | encodes a chloroplast ribosomal protein L2, a constituent of the large subunit of the ribosomal complex | chrC:152806-154312 FORWARDweakly similar to ( 107) YCF72_ORYSA Hypothetical protein ycf72	1	0.02541	1	0.0172298	59	6.49871	39	4.51055	0,56	0.526852	8,00	8,03	1351
WZ0AQRAQ12YE16FM1.SCF	RNA.regulation of transcription.unclassified	weakly similar to ( 133) AT3G58130 | Symbols: | N-acetylglucosaminyl-phosphatidylinositol de-N-acetylase-related | chr3:21527946-21529654 FORWARDweakly similar to ( 122) loc_os04g58210 12004.m10703 protein N-acetylglucosaminyl-phosphatidylinositol de-N-a	5	0.132442	1	0.017961	294	33.7577	309	37.2541	2,88	-0.14218	7,99	11,02	1296
WZ0AQRGB3YC14EM1.SCF	protein.synthesis.ribosomal protein.prokaryotic.chloroplast.50S subunit.L14	very weakly similar to (87.0) ATCG00780 | Symbols: RPL14 | encodes a chloroplast ribosomal protein L14, a constituent of the large subunit of the ribosomal complex | chrC:80696-81064 REVERSEvery weakly similar to (89.0) RK14_TOBAC Chloroplast 50S ribosoma	10	0.250942	5	0.0850785	582	63.3093	566	64.6473	1,56	-0.0301722	7,98	9,57	1368
gnl|UG|Qro#S57094988	secondary metabolism.isoprenoids.carotenoids.carotenoid cleavage dioxygenase	very weakly similar to (87.8) AT3G63520 | Symbols: CCD1, ATCCD1, ATNCED1, NCED1 | CCD1 (CAROTENOID CLEAVAGE DIOXYGENASE 1); 9-cis-epoxycarotenoid dioxygenase | chr3:23452940-23455896 FORWARD no original description	7	0.330995	182	5.8354	406	83.2185	402	86.5186	-4,14	-0.0561051	7,97	3,89	726
gnl|UG|Qro#S57118195	PS.lightreaction.photosystem II.PSII polypeptide subunits	very weakly similar to (91.3) ATCG00070 | Symbols: PSBK | PSII K protein | chrC:7017-7202 FORWARDweakly similar to ( 102) PSBK_PANGI Photosystem II reaction center protein K precursor (PSII-K) - Panax ginseng (Korean ginseng)very weakly similar to (90.5)	86	3.46512	110	3.00531	4984	870.501	4495	824.347	0,21	0.0785936	7,97	8,10	852
WZ0AQRAL2YA24FM1.SCF	not assigned.unknown	no original description	171	5.14933	99	2.02146	9871	1288.51	10136	1389.25	1,35	-0.10861	7,97	9,43	1140
WZ0AQRGB4YB13EM1.SCF	protein.synthesis.ribosomal protein.prokaryotic.chloroplast.50S subunit.L14	weakly similar to ( 110) ATCG00780 | Symbols: RPL14 | encodes a chloroplast ribosomal protein L14, a constituent of the large subunit of the ribosomal complex | chrC:80696-81064 REVERSEweakly similar to ( 115) RK14_TOBAC Chloroplast 50S ribosomal protein	16	0.388996	18	0.296738	928	97.8012	784	86.7564	0,39	0.172882	7,97	8,19	1412
gnl|UG|Qro#S57085234	secondary metabolism.isoprenoids.mevalonate pathway	weakly similar to ( 120) AT5G58770 | Symbols: | dehydrodolichyl diphosphate synthase, putative / DEDOL-PP synthase, putative | chr5:23734396-23735495 FORWARDweakly similar to ( 123) loc_os01g63830 12001.m12498 protein undecaprenyl pyrophosphate synthetas	4	0.25335	6	0.257684	226	62.0497	275	79.2781	-0,02	-0.353498	7,94	8,27	542
WZ0AQRGB2YG14EM1.SCF	protein.degradation	weakly similar to ( 120) ATCG00670 | Symbols: CLPP1, PCLPP | Encodes the only ClpP (caseinolytic protease) encoded within the plastid genome. Contains a highly conserved catalytic triad of Ser-type proteases (Ser-His-Asp). Part of the 350 kDa chloroplast	5	0.123752	3	0.0503478	283	30.3627	216	24.3331	1,30	0.319381	7,94	8,92	1387
WZ0AQRGA10YG08EM1.SCF	RNA.transcription	moderately similar to ( 297) ATCG00190 | Symbols: RPOB | Chloroplast DNA-dependent RNA polymerase B subunit. The transcription of this gene is regulated by a nuclear encoded RNA polymerase. This gene has been transferred to mitochondrial genome during cru	12	0.296791	15	0.251558	670	71.8317	660	74.2976	0,24	-0.0486943	7,92	8,21	1388
WZ0AQRGB2YJ10EM1.SCF	not assigned.unknown	no original description	14	0.357592	7	0.121237	778	86.1412	704	81.8452	1,56	0.0738054	7,91	9,40	1344
WZ0AQRGB3YK16EM1.SCF	not assigned.unknown	no original description	27	0.706463	45	0.798389	1499	170.019	1231	146.603	-0,18	0.21378	7,91	7,52	1312
WZ0AQRGA12YD20EM1.SCF	not assigned.unknown	no original description	6	0.162696	10	0.183866	330	38.7892	333	41.0989	-0,18	-0.0834455	7,90	7,80	1266
gnl|UG|Qro#S57098074	protein.degradation.ubiquitin.proteasom	moderately similar to ( 435) AT5G42790 | Symbols: PAF1, ATPSM30 | PAF1; endopeptidase/ peptidase/ threonine-type endopeptidase | chr5:17159270-17160975 REVERSEmoderately similar to ( 369) PSA1_ORYSA Proteasome subunit alpha type 1 (EC 3.4.25.1) (20S prote	1	0.0417119	3	0.084851	54	9.76393	65	12.3405	-1,02	-0.33787	7,87	7,18	823
gnl|UG|Qro#S57122341	RNA.processing.RNA helicase	weakly similar to ( 157) AT5G62190 | Symbols: PRH75 | PRH75; ATP-dependent helicase/ DEAD/H-box RNA helicase binding | chr5:24980542-24983879 REVERSEweakly similar to ( 141) RH7_SPIOL DEAD-box ATP-dependent RNA helicase 7 (EC 3.6.1.-) - Spinacia oleracea	2	0.0897487	3	0.0912842	108	21.0084	93	18.9951	-0,02	0.145339	7,87	7,70	765
gnl|UG|Qro#S57132405	mitochondrial electron transport / ATP synthesis.F1-ATPase	moderately similar to ( 336) AT2G33040 | Symbols: | ATP synthase gamma chain, mitochondrial (ATPC) | chr2:14018978-14021047 REVERSEmoderately similar to ( 357) ATPG3_IPOBA ATP synthase gamma chain, mitochondrial precursor (EC 3.6.3.14) - Ipomoea batatas	1	0.0277967	1	0.0188482	54	6.50665	48	6.07287	0,56	0.0995357	7,87	8,33	1235
WZ0AQRAQ12YD09FM1.SCF	not assigned.unknown	tolA no original description	10	0.25987	57	1.0044	540	60.8305	569	67.3022	-1,95	-0.145859	7,87	6,07	1321
WZ0AQRGB3YB06EM1.SCF	protein.synthesis.ribosomal protein.prokaryotic.chloroplast.50S subunit.L2	weakly similar to ( 181) ATCG01300 | Symbols: RPL23.2 | One of two chloroplast genes that encode chloroplast ribosomal protein L23, a constituent of the large subunit of the ribosomal complex | chrC:152506-152787 FORWARDweakly similar to ( 187) RK23_TOBA	151	3.96304	216	3.84399	8037	914.359	6527	779.697	0,04	0.229848	7,85	7,66	1308
WZ0AQRGB4YD02EM1.SCF	PS.lightreaction.photosystem II.PSII polypeptide subunits	weakly similar to ( 133) ATCG00710 | Symbols: PSBH | Encodes a 8 kD phosphoprotein that is a component of the photosystem II oxygen evolving core. Its exact molecular function has not been determined but it may play a role in mediating electron transfer b	21	0.547801	43	0.760586	1119	126.533	798	94.7473	-0,47	0.41736	7,85	6,96	1316
WZ0AQRAQ12YD20FM1.SCF	protein.degradation.ubiquitin.proteasom	moderately similar to ( 387) AT5G66140 | Symbols: PAD2 | PAD2 (PROTEASOME ALPHA SUBUNIT D 2); endopeptidase/ peptidase/ threonine-type endopeptidase | chr5:26437445-26438677 REVERSEmoderately similar to ( 404) PSA7_CICAR Proteasome subunit alpha type 7 (E	19	0.496384	12	0.21258	1004	113.702	1113	132.349	1,22	-0.219084	7,84	9,28	1314
WZ0AQRGB2YK03EM1.SCF	protein.synthesis.ribosomal protein.prokaryotic.chloroplast.30S subunit.S3	moderately similar to ( 261) ATCG00800 | Symbols: | encodes a chloroplast ribosomal protein S3, a constituent of the small subunit of the ribosomal complex | chrC:82826-83482 REVERSEmoderately similar to ( 259) RR3_GOSHI Chloroplast 30S ribosomal protein	1	0.0243295	1	0.0164971	53	5.58959	32	3.54359	0,56	0.657531	7,84	7,75	1411
WZ0AQRAL3YF14FM1.SCF	secondary metabolism.isoprenoids.non-mevalonate pathway.DXR	weakly similar to ( 189) AT5G62790 | Symbols: DXR, PDE129 | DXR (1-DEOXY-D-XYLULOSE 5-PHOSPHATE REDUCTOISOMERASE); 1-deoxy-D-xylulose-5-phosphate reductoisomerase | chr5:25214358-25217292 REVERSEweakly similar to ( 188) DXR_ORYSA 1-deoxy-D-xylulose 5-phos	1	0.028371	4	0.0769503	52	6.39512	76	9.81405	-1,44	-0.617877	7,82	7,00	1210
gnl|UG|Qro#S57091232	not assigned.unknown	no original description	40	2.67672	28	1.27051	2064	598.719	2175	662.463	1,08	-0.145962	7,81	9,03	513
gnl|UG|Qro#S57117410	PS.lightreaction.photosystem II.LHC-II	moderately similar to ( 362) AT4G10340 | Symbols: LHCB5 | LHCB5 (LIGHT HARVESTING COMPLEX OF PHOTOSYSTEM II 5); chlorophyll binding | chr4:6408200-6409496 FORWARDweakly similar to ( 180) CB2B_PINSY Chlorophyll a-b binding protein type 2 member 1B, chlorop	5	0.154079	4	0.0835816	258	34.464	137	19.2157	0,88	0.842806	7,81	7,85	1114
WZ0AQRGB2YP15EM1.SCF	not assigned.unknown	no original description	393	9.75506	449	7.55718	20245	2178.34	16772	1894.88	0,37	0.201122	7,80	7,97	1383
WZ0AQRGB3YG06EM1.SCF	PS.lightreaction.photosystem II.PSII polypeptide subunits	weakly similar to ( 119) ATCG00710 | Symbols: PSBH | Encodes a 8 kD phosphoprotein that is a component of the photosystem II oxygen evolving core. Its exact molecular function has not been determined but it may play a role in mediating electron transfer b	87	2.13025	79	1.31164	4475	474.98	3300	367.778	0,70	0.369032	7,80	8,13	1402
gnl|UG|Qro#S57111514	not assigned.unknown	no original description	1	0.0685207	2	0.092924	51	15.1483	99	30.8757	-0,44	-1.02732	7,79	8,38	501
WZ0AQRAL2YE21FM1.SCF	PS.lightreaction.photosystem II.PSII polypeptide subunits	highly similar to ( 544) ATCG00280 | Symbols: PSBC | chloroplast gene encoding a CP43 subunit of the photosystem II reaction center. promoter contains a blue-light responsive element. | chrC:33720-35141 FORWARDhighly similar to ( 550) PSBC_PEA Photosyste	12	0.353906	27	0.539941	613	78.3679	370	49.6671	-0,61	0.657972	7,79	6,52	1164
WZ0AQRGA14YE15EM1.SCF	not assigned.unknown	no original description	10	0.251678	20	0.341312	512	55.8581	547	62.6604	-0,44	-0.165786	7,79	7,52	1364
WZ0AQRGB2YL20EM1.SCF	protein.assembly and cofactor ligation	moderately similar to ( 204) ATCG00520 | Symbols: YCF4 | Encodes a protein required for photosystem I assembly and stability. In cyanobacteria, loss of function mutation in this gene increases PSII/PSI ratio without any influence on photoautotrophic growt	10	0.245206	6	0.0997606	512	54.4218	367	40.9598	1,30	0.409974	7,79	8,68	1400
WZ0AQRGB3YD15EM1.SCF	PS.lightreaction.cytochrome b6/f.cytochrome b6 (CYB6)	moderately similar to ( 305) ATCG00720 | Symbols: PETB | Encodes the cytochrome b(6) subunit of the cytochrome b6f complex. | chrC:74841-76292 FORWARDmoderately similar to ( 313) CYB6_PANGI Cytochrome b6 - Panax ginseng (Korean ginseng)moderately similar	2	0.0536389	3	0.0545566	102	11.8583	54	6.5918	-0,02	0.847149	7,79	6,92	1280
WZ0AQRGA11YB02EM1.SCF	PS.lightreaction.NADH DH	moderately similar to ( 447) ATCG01050 | Symbols: NDHD | Represents a plastid-encoded subunit of a NAD(P)H dehydrogenase complex. Its mRNA is edited at four positions. Translation data is not available for this gene. | chrC:115665-117185 REVERSEmoderate	3	0.0753377	4	0.0681126	152	16.5465	142	16.2308	0,15	0.0277911	7,78	7,90	1367
WZ0AQRAP14YK12FM1.SCF	PS.lightreaction.cyclic electron flow-chlororespiration	moderately similar to ( 356) AT3G15840 | Symbols: PIFI | PIFI (post-illumination chlorophyll fluorescence increase) | chr3:5356782-5358070 REVERSEmoderately similar to ( 302) loc_os03g38950 12003.m35300 protein expressed protein no original description	1	0.0249846	6	0.101648	50	5.41519	37	4.20761	-2,02	0.364013	7,76	5,37	1374
WZ0AQRGB3YJ08EM1.SCF	protein.synthesis.ribosomal protein.prokaryotic.chloroplast.30S subunit.S4	weakly similar to ( 171) ATCG00380 | Symbols: RPS4 | Chloroplast encoded ribosomal protein S4 | chrC:45223-45828 REVERSEweakly similar to ( 172) RR4_PANGI Chloroplast 30S ribosomal protein S4 - Panax ginseng (Korean ginseng)weakly similar to ( 149) loc_os	7	0.174006	4	0.0674221	350	37.7142	375	42.4285	1,37	-0.169925	7,76	9,30	1381
gnl|UG|Qro#S57129950	protein.targeting.secretory pathway.vacuole	moderately similar to ( 234) AT2G14720 | Symbols: VSR-2 | VSR-2; calcium ion binding | chr2:6300878-6304156 REVERSEmoderately similar to ( 229) VSR1_PEA Vacuolar sorting receptor 1 precursor (BP-80) (80 kDa proaleurein-binding protein) - Pisum sativum (Ga	3	0.139738	6	0.189504	148	29.8831	184	39.0095	-0,44	-0.384498	7,74	7,69	737
WZ0AQRAL1YC20FM1.SCF	tetrapyrrole synthesis.ferrochelatase	moderately similar to ( 323) AT2G30390 | Symbols: FC2, FC-II, ATFC-II | FC2 (FERROCHELATASE 2); ferrochelatase | chr2:12951242-12953985 REVERSEmoderately similar to ( 317) HEMH_ORYSA Ferrochelatase-2, chloroplast precursor (EC 4.99.1.1) (Ferrochelatase II	1	0.0268404	4	0.072799	49	5.70107	24	2.93198	-1,44	0.959358	7,73	5,33	1279
WZ0AQRGB4YH08EM1.SCF	not assigned.unknown	no original description	16	0.398016	19	0.320487	784	84.5411	664	75.1812	0,31	0.169281	7,73	7,87	1380
WZ0AQRGB2YF16EM1.SCF	protein.synthesis.ribosomal protein.prokaryotic.chloroplast.30S subunit.S15	weakly similar to ( 181) ATCG01110 | Symbols: NDHH | Encodes the 49KDa plastid NAD(P)H dehydrogenase subunit H protein. Its transcription is regulated by an ndhF-specific plastid sigma factor, SIG4. | chrC:122011-123192 REVERSEweakly similar to ( 189) ND	50	1.20876	35	0.57374	2415	253.081	2236	246.039	1,08	0.0407137	7,71	8,74	1420
WZ0AQRGA11YH10EM1.SCF	not assigned.unknown	no original description	3	0.0764563	5	0.0864049	144	15.9084	88	10.2079	-0,18	0.640104	7,70	6,88	1347
WZ0AQRGB2YI24EM1.SCF	not assigned.unknown	moderately similar to ( 395) ATCG01000 | Symbols: YCF1.1 | hypothetical protein | chrC:109405-110436 FORWARDmoderately similar to ( 398) YCF1_VITVI Putative membrane protein ycf1 (RF1) - Vitis vinifera (Grape) no original description	12	0.30113	15	0.255235	577	62.7654	652	74.47	0,24	-0.24669	7,70	8,19	1368
gnl|UG|Qro#S57145160	not assigned.unknown	moderately similar to ( 201) AT5G08450 | Symbols: | FUNCTIONS IN: molecular_function unknown; INVOLVED IN: biological_process unknown; LOCATED IN: cellular_component unknown; EXPRESSED IN: 25 plant structures; EXPRESSED DURING: 15 growth stages; CONTAINS	10	0.340902	8	0.184925	475	70.1932	350	54.3073	0,88	0.370183	7,69	8,20	1007
WZ0AQRGB3YF09EM1.SCF	protein.synthesis.ribosomal protein.prokaryotic.chloroplast.30S subunit.S3	moderately similar to ( 261) ATCG00800 | Symbols: | encodes a chloroplast ribosomal protein S3, a constituent of the small subunit of the ribosomal complex | chrC:82826-83482 REVERSEmoderately similar to ( 259) RR3_GOSHI Chloroplast 30S ribosomal protein	2	0.0485901	3	0.0494214	95	10.0049	52	5.75018	-0,02	0.799027	7,69	6,86	1413
WZ0AQRGB3YL23EM1.SCF	protein.degradation.serine protease	no original description	6	0.184564	5	0.10429	286	38.1358	206	28.8418	0,82	0.402981	7,69	8,11	1116
WZ0AQRAQ12YN12FM1.SCF	not assigned.unknown	no original description	37	0.883288	86	1.39212	1745	180.579	1817	197.431	-0,66	-0.128721	7,68	7,15	1438
WZ0AQRAP10YO22FM1.SCF	not assigned.unknown	weakly similar to ( 108) AT3G02680 | Symbols: NBS1, ATNBS1 | NBS1 (NIJMEGEN BREAKAGE SYNDROME 1) | chr3:576378-579226 FORWARDvery weakly similar to (81.6) loc_os10g34580 12010.m065293 protein FHA domain containing protein, expressed no original descriptio	19	0.547648	18	0.351801	890	111.201	933	122.402	0,64	-0.138461	7,67	8,44	1191
WZ0AQRGA1YA02EM1.SCF	not assigned.unknown	no original description	5	0.125288	1	0.0169909	235	25.5257	282	32.1624	2,88	-0.333424	7,67	10,89	1370
WZ0AQRGB2YP20EM1.SCF	not assigned.unknown	no original description	322	8.05678	371	6.29442	15156	1643.85	16788	1911.9	0,36	-0.217931	7,67	8,25	1372
WZ0AQRGA12YJ05EM1.SCF	not assigned.unknown	no original description	2	0.0516612	2	0.03503	93	10.4133	140	16.4597	0,56	-0.660514	7,66	8,88	1329
WZ0AQRGB2YB09EM1.SCF	protein.synthesis.ribosomal protein.prokaryotic.chloroplast.50S subunit.L2	moderately similar to ( 215) ATCG01310 | Symbols: RPL2.2 | encodes a chloroplast ribosomal protein L2, a constituent of the large subunit of the ribosomal complex | chrC:152806-154312 FORWARDmoderately similar to ( 217) YCF72_ORYSA Hypothetical protein yc	4	0.0986462	1	0.0167223	186	19.884	153	17.174	2,56	0.211382	7,66	10,00	1392
WZ0AQRAQ12YH18FM1.SCF	not assigned.unknown	no original description	4	0.0999385	3	0.0508242	185	20.0362	231	26.2691	0,98	-0.390757	7,65	9,01	1374
WZ0AQRGA12YO12EM1.SCF	not assigned.unknown	no original description	15	0.409002	12	0.221866	694	82.0284	686	85.137	0,88	-0.0536622	7,65	8,58	1259
gnl|UG|Qro#S57084319	hormone metabolism.auxin.induced-regulated-responsive-activated	moderately similar to ( 454) AT5G15740 | Symbols: | unknown protein | chr5:5134788-5136956 REVERSEmoderately similar to ( 478) loc_os06g17390 12006.m06451 protein auxin-independent growth promoter, putative, expressed no original description	1	0.0420697	3	0.0855789	46	8.38877	28	5.36152	-1,02	0.645818	7,64	5,97	816
WZ0AQRGB2YA13EM1.SCF	PS.lightreaction.cytochrome b6/f.cytochrome b6 (CYB6)	moderately similar to ( 259) ATCG00720 | Symbols: PETB | Encodes the cytochrome b(6) subunit of the cytochrome b6f complex. | chrC:74841-76292 FORWARDmoderately similar to ( 269) CYB6_PANGI Cytochrome b6 - Panax ginseng (Korean ginseng)moderately similar	7	0.170306	10	0.164971	321	33.8539	342	37.8721	0,05	-0.161812	7,64	7,84	1411
gnl|UG|Qro#S57083603	RNA.processing.splicing	moderately similar to ( 222) AT2G29210 | Symbols: | splicing factor PWI domain-containing protein | chr2:12558156-12562168 FORWARDmoderately similar to ( 231) loc_os03g16369 12003.m35601 protein serine/arginine repetitive matrix protein 1, putative, expr	3	0.127301	9	0.258958	137	25.2001	139	26.8464	-1,02	-0.0912983	7,63	6,70	809
WZ0AQRAP13YF06FM1.SCF	cell.cycle.peptidylprolyl isomerase	moderately similar to ( 274) AT4G32420 | Symbols: | peptidyl-prolyl cis-trans isomerase cyclophilin-type family protein | chr4:15647550-15650678 REVERSEweakly similar to ( 189) CYPH_MAIZE Peptidyl-prolyl cis-trans isomerase (EC 5.2.1.8) (PPIase) (Rotamas	15	0.373953	13	0.219758	685	74.0265	524	59.459	0,77	0.316148	7,63	8,08	1377
WZ0AQRGB4YB16EM1.SCF	PS.lightreaction.photosystem II.PSII polypeptide subunits	weakly similar to ( 119) ATCG00710 | Symbols: PSBH | Encodes a 8 kD phosphoprotein that is a component of the photosystem II oxygen evolving core. Its exact molecular function has not been determined but it may play a role in mediating electron transfer b	138	3.47826	129	2.20469	6322	690.73	5132	588.748	0,66	0.230471	7,63	8,06	1362
WZ0AQRGB3YA19EM1.SCF	protein.synthesis.ribosomal protein.prokaryotic.chloroplast.30S subunit.S8	weakly similar to ( 172) ATCG00770 | Symbols: RPS8 | chloroplast 30S ribosomal protein S8 | chrC:80068-80472 REVERSEweakly similar to ( 185) RR8_ATRBE Chloroplast 30S ribosomal protein S8 - Atropa belladonna (Belladonna) (Deadly nightshade)weakly similar	159	4.5791	131	2.55818	7216	900.847	6241	818.084	0,84	0.139033	7,62	8,32	1192
WZ0AQRAP12YE23FM1.SCF	not assigned.unknown	no original description	5	0.135153	39	0.71482	226	26.4811	271	33.3415	-2,40	-0.332359	7,61	5,54	1270
gnl|UG|Qro#S57148352	not assigned.unknown	no original description	13	0.743792	6	0.232775	583	144.593	392	102.083	1,68	0.502253	7,60	8,78	600
WZ0AQRGA11YC18EM1.SCF	not assigned.unknown	no original description	3	0.0753928	1	0.0170406	134	14.5977	107	12.2392	2,15	0.254233	7,60	9,49	1366
WZ0AQRGB2YH18EM1.SCF	not assigned.unknown	weakly similar to ( 143) ATCG01130 | Symbols: YCF1.2 | hypothetical protein | chrC:123884-129244 REVERSEweakly similar to ( 184) YCF1_GOSHI Putative membrane protein ycf1 (RF1) - Gossypium hirsutum (Upland cotton) no original description	9	0.218655	1	0.0164738	403	42.4418	388	42.9052	3,73	-0.0156661	7,60	11,35	1413
WZ0AQRAL1YP13FM1.SCF	RNA.regulation of transcription.C2C2(Zn) CO-like, Constans-like zinc finger family	weakly similar to ( 180) AT1G25440 | Symbols: | zinc finger (B-box type) family protein | chr1:8933939-8935284 REVERSEweakly similar to ( 150) loc_os06g15330 12006.m06246 protein zinc finger protein CONSTANS-LIKE 16, putative, expressed no original descr	15	0.403237	12	0.218739	668	77.8424	367	44.9051	0,88	0.793679	7,59	7,68	1277
WZ0AQRGB2YI19EM1.SCF	PS.lightreaction.NADH DH	weakly similar to ( 134) ATCG01050 | Symbols: NDHD | Represents a plastid-encoded subunit of a NAD(P)H dehydrogenase complex. Its mRNA is edited at four positions. Translation data is not available for this gene. | chrC:115665-117185 REVERSEweakly simil	12	0.289695	19	0.311021	535	55.9867	527	57.907	-0,10	-0.0486534	7,59	7,54	1422
WZ0AQRGB3YD18EM1.SCF	protein.synthesis.ribosomal protein.prokaryotic.chloroplast.50S subunit.L2	weakly similar to ( 181) ATCG01300 | Symbols: RPL23.2 | One of two chloroplast genes that encode chloroplast ribosomal protein L23, a constituent of the large subunit of the ribosomal complex | chrC:152506-152787 FORWARDweakly similar to ( 187) RK23_TOBA	3	0.0803328	8	0.145257	133	15.4381	127	15.4787	-0,85	-0.00379158	7,59	6,74	1282
gnl|UG|Qro#S57078323	cell.vesicle transport	moderately similar to ( 258) AT4G00170 | Symbols: | vesicle-associated membrane family protein / VAMP family protein | chr4:70732-72085 REVERSEmoderately similar to ( 224) loc_os08g05890 12008.m26583 protein vesicle-associated membrane protein-associated	1	0.0482825	2	0.0654781	44	9.20903	57	12.5264	-0,44	-0.443848	7,58	7,58	711
gnl|UG|Qro#S57081270	protein.degradation.ubiquitin.E3.RING	moderately similar to ( 224) AT1G10650 | Symbols: | protein binding / zinc ion binding | chr1:3524122-3525060 REVERSEweakly similar to ( 120) loc_os02g03760 12002.m33535 protein S-ribonuclease binding protein SBP1, putative, expressed no original descrip	1	0.0410632	3	0.0835316	44	7.83208	27	5.04635	-1,02	0.634155	7,58	5,92	836
gnl|UG|Qro#S57111286	protein.degradation	moderately similar to ( 291) AT5G56530 | Symbols: | unknown protein | chr5:22889382-22891439 FORWARDmoderately similar to ( 233) loc_os07g10530 12007.m05508 protein carboxyl-terminal peptidase, putative, expressed no original description	4	0.185561	22	0.692033	177	35.5936	156	32.9392	-1,90	0.111814	7,58	5,57	740
gnl|UG|Qro#S57130745	not assigned.unknown	moderately similar to ( 267) AT5G67210 | Symbols: | unknown protein | chr5:26819019-26819972 FORWARDweakly similar to ( 151) loc_os04g55640 12004.m10455 protein plant-specific domain TIGR01627 family protein, expressed no original description	2	0.0948311	9	0.289361	88	18.0873	62	13.3805	-1,61	0.434846	7,58	5,53	724
WZ0AQRAL2YA14FM1.SCF	not assigned.unknown	no original description	1	0.0267359	1	0.0181289	44	5.09939	59	7.17971	0,56	-0.493601	7,58	8,63	1284
WZ0AQRAP12YI19FM1.SCF	redox.ascorbate and glutathione.ascorbate	very weakly similar to (90.9) AT4G09010 | Symbols: APX4 | APX4 (ASCORBATE PEROXIDASE 4); heme binding / peroxidase | chr4:5777502-5779338 REVERSEweakly similar to ( 103) loc_os04g51300 12004.m10026 protein L-ascorbate peroxidase, chloroplast precursor, pu	1	0.0254288	1	0.0172426	44	4.85009	17	1.96759	0,56	1.30158	7,58	6,83	1350
WZ0AQRGA10YK10EM1.SCF	not assigned.unknown	no original description	1	0.0246438	22	0.367627	44	4.70037	23	2.57986	-3,90	0.86548	7,58	2,81	1393
WZ0AQRGA14YK20EM1.SCF	not assigned.unknown	no original description	1501	37.6114	2080	35.341	65858	7153.5	63138	7200.96	0,09	-0.00953919	7,57	7,67	1370
gnl|UG|Qro#S57077813	not assigned.unknown	no original description	3	0.329031	3	0.223107	131	62.2813	101	50.4193	0,56	0.304822	7,56	7,82	313
gnl|UG|Qro#S57092622	protein.degradation.AAA type	moderately similar to ( 303) AT5G40010 | Symbols: AATP1 | AATP1 (AAA-ATPase 1); ATP binding / ATPase/ nucleoside-triphosphatase/ nucleotide binding | chr5:16020218-16021762 REVERSEmoderately similar to ( 266) loc_os12g24320 12012.m06266 protein cell Divis	4	0.23881	8	0.32386	174	45.0311	151	41.0326	-0,44	0.134149	7,56	6,99	575
WZ0AQRGB3YM17EM1.SCF	not assigned.unknown	no original description	182	5.11281	207	3.94307	7941	967.018	7268	929.317	0,37	0.0573729	7,56	7,88	1222
gnl|UG|Qro#S57082355	RNA.RNA binding	moderately similar to ( 313) AT4G17720 | Symbols: | RNA recognition motif (RRM)-containing protein | chr4:9862660-9864498 REVERSEmoderately similar to ( 290) loc_os06g02240 12006.m04958 protein nucleic acid binding protein, putative, expressed no origina	2	0.0781979	2	0.0530238	86	14.5759	111	19.7537	0,56	-0.43854	7,54	8,54	878
gnl|UG|Qro#S57124179	not assigned.unknown	no original description	1	0.0449331	1	0.0304679	43	8.37541	54	11.0438	0,56	-0.399012	7,54	8,50	764
gnl|UG|Qro#S57150678	protein.postranslational modification.kinase.receptor like cytoplasmatic kinase VII	moderately similar to ( 225) AT2G01820 | Symbols: | leucine-rich repeat protein kinase, putative | chr2:357664-360681 REVERSEweakly similar to ( 114) CRI4_MAIZE Putative receptor protein kinase CRINKLY4 precursor (EC 2.7.11.1) - Zea mays (Maize)moderatel	3	0.151898	3	0.102998	129	28.3133	94	21.663	0,56	0.386249	7,54	7,72	678
WZ0AQRGB2YF12EM1.SCF	PS.lightreaction.cytochrome b6/f.subunit 4 (PETD)	moderately similar to ( 231) ATCG01050 | Symbols: NDHD | Represents a plastid-encoded subunit of a NAD(P)H dehydrogenase complex. Its mRNA is edited at four positions. Translation data is not available for this gene. | chrC:115665-117185 REVERSEmoderate	27	0.685562	37	0.637031	1161	127.787	1233	142.497	0,11	-0.157194	7,54	7,81	1352
gnl|UG|Qro#S57081338	redox.thioredoxin	moderately similar to ( 291) AT4G22670 | Symbols: AtHip1 | AtHip1 (Arabidopsis thaliana Hsp70-interacting protein 1); binding | chr4:11918236-11920671 FORWARDmoderately similar to ( 264) loc_os02g01030 12002.m100063 protein hsc70-interacting protein, puta	2	0.0801141	3	0.0814847	85	14.7594	55	10.0277	-0,02	0.557642	7,53	6,94	857
gnl|UG|Qro#S57107525	not assigned.unknown	no original description	12	0.555933	32	1.00523	512	102.821	550	115.975	-0,85	-0.173677	7,53	6,85	741
gnl|UG|Qro#S57142585	not assigned.unknown	no original description	5	0.196389	7	0.186433	212	36.0957	327	58.4597	0,08	-0.695616	7,52	8,29	874
WZ0AQRGA14YB12EM1.SCF	not assigned.unknown	no original description	4	0.0971801	5	0.082369	169	17.7982	140	15.4812	0,24	0.201207	7,52	7,55	1413
gnl|UG|Qro#S57097901	RNA.regulation of transcription.putative transcription regulator	weakly similar to ( 191) AT1G76010 | Symbols: | nucleic acid binding | chr1:28528505-28530488 REVERSEweakly similar to ( 181) loc_os09g37006 12009.m22212 protein ribonuclease P, putative, expressed no original description	1	0.0415604	12	0.338171	42	7.56659	38	7.18826	-3,02	0.0740006	7,51	4,41	826
WZ0AQRGB2YO17EM1.SCF	protein.synthesis.ribosomal protein.prokaryotic.chloroplast.30S subunit.S19	weakly similar to ( 125) ATCG00820 | Symbols: RPS19 | Encodes a 6.8-kDa protein of the small ribosomal subunit. | chrC:84005-84283 REVERSEweakly similar to ( 135) RR19_PHAAN Chloroplast 30S ribosomal protein S19 - Phaseolus angularis (Adzuki bean) (Vigna	10	0.245733	8	0.1333	420	44.7387	361	40.3767	0,88	0.148001	7,51	8,24	1397
gnl|UG|Qro#S57148226	not assigned.unknown	no original description	24	1.45052	40	1.63926	999	261.727	882	242.628	-0,18	0.109317	7,50	7,21	568
WZ0AQRGB3YG18EM1.SCF	protein.synthesis.ribosomal protein.prokaryotic.chloroplast.30S subunit.S19	weakly similar to ( 113) ATCG00820 | Symbols: RPS19 | Encodes a 6.8-kDa protein of the small ribosomal subunit. | chrC:84005-84283 REVERSEweakly similar to ( 124) RR19_PHAAN Chloroplast 30S ribosomal protein S19 - Phaseolus angularis (Adzuki bean) (Vigna	21	0.557977	17	0.306282	879	101.241	767	92.7583	0,87	0.126247	7,50	8,24	1292
WZ0AQRAP13YP17FM1.SCF	not assigned.unknown	no original description	12	0.307882	38	0.661094	497	55.2753	542	63.2941	-1,10	-0.195436	7,49	6,58	1338
WZ0AQRGA12YJ08EM1.SCF	not assigned.unknown	no original description	29	0.742938	48	0.83382	1192	132.374	1272	148.321	-0,17	-0.164104	7,48	7,48	1340
WZ0AQRAP11YN02FM1.SCF	stress.abiotic.drought/salt	moderately similar to ( 238) AT3G05700 | Symbols: | INVOLVED IN: response to water deprivation; CONTAINS InterPro DOMAIN/s: Drought induced 19 (InterPro:IPR008598); BEST Arabidopsis thaliana protein match is: drought-responsive family protein (TAIR:AT5G2	1	0.0274411	4	0.0744284	41	4.87705	41	5.1209	-1,44	-0.0703893	7,47	6,10	1251
WZ0AQRAP14YH05FM1.SCF	not assigned.unknown	very weakly similar to (83.6) AT5G63320 | Symbols: | FUNCTIONS IN: molecular_function unknown; INVOLVED IN: biological_process unknown; LOCATED IN: cellular_component unknown; EXPRESSED IN: 24 plant structures; EXPRESSED DURING: 14 growth stages; CONTAIN	1	0.02484	2	0.0336866	41	4.41475	29	3.27876	-0,44	0.429182	7,47	6,61	1382
WZ0AQRAQ11YF01FM1.SCF	not assigned.unknown	moderately similar to ( 287) AT2G37160 | Symbols: | transducin family protein / WD-40 repeat family protein | chr2:15609047-15612529 FORWARDmoderately similar to ( 251) loc_os12g07450 12012.m073779 protein nucleotide binding protein, putative, expressed	8	0.20253	43	0.73815	326	35.7757	342	39.4082	-1,87	-0.139514	7,47	5,74	1356
WZ0AQRGA14YE19EM1.SCF	not assigned.unknown	no original description	3	0.0740378	12	0.200812	123	13.1586	192	21.5672	-1,44	-0.712837	7,47	6,75	1391
WZ0AQRGB2YC24EM1.SCF	not assigned.unknown	weakly similar to ( 132) ATCG00500 | Symbols: ACCD | Encodes the carboxytransferase beta subunit of the Acetyl-CoA carboxylase (ACCase) complex in plastids. This complex catalyzes the carboxylation of acetyl-CoA to produce malonyl-CoA, the first committed	1	0.0251678	2	0.0341312	41	4.47301	22	2.52016	-0,44	0.827731	7,47	6,21	1364
WZ0AQRGB4YI13EM1.SCF	protein.synthesis.ribosomal protein.prokaryotic.chloroplast.30S subunit.S3	moderately similar to ( 261) ATCG00800 | Symbols: | encodes a chloroplast ribosomal protein S3, a constituent of the small subunit of the ribosomal complex | chrC:82826-83482 REVERSEmoderately similar to ( 259) RR3_GOSHI Chloroplast 30S ribosomal protein	2	0.0508576	5	0.0862128	82	9.0388	72	8.33333	-0,76	0.117238	7,47	6,60	1350
WZ0AQRGB3YP07EM1.SCF	protein.synthesis.ribosomal protein.prokaryotic.chloroplast.50S subunit.L14	moderately similar to ( 224) ATCG00780 | Symbols: RPL14 | encodes a chloroplast ribosomal protein L14, a constituent of the large subunit of the ribosomal complex | chrC:80696-81064 REVERSEmoderately similar to ( 229) RK14_TOBAC Chloroplast 50S ribosomal	23	0.596347	15	0.263718	929	104.414	816	96.2991	1,18	0.11672	7,45	8,51	1324
gnl|UG|Qro#S57096338	signalling.calcium	weakly similar to ( 175) AT1G74690 | Symbols: IQD31 | IQD31 (IQ-domain 31); calmodulin binding | chr1:28061498-28063924 REVERSEweakly similar to ( 150) loc_os05g45930 12005.m083790 protein calmodulin binding protein, putative, expressed no original descri	1	0.0383563	3	0.078025	40	6.6507	23	4.01536	-1,02	0.727977	7,44	5,69	895
gnl|UG|Qro#S57103099	not assigned.unknown	no original description	4	0.194498	3	0.0989128	160	33.7245	166	36.7387	0,98	-0.123501	7,44	8,54	706
gnl|UG|Qro#S57106805	not assigned.unknown	no original description	30	1.85228	29	1.21411	1202	321.707	1354	380.508	0,61	-0.24218	7,44	8,29	556
gnl|UG|Qro#S57115956	protein.degradation.ubiquitin.E3.RING	weakly similar to ( 199) AT2G02960 | Symbols: | zinc finger (C3HC4-type RING finger) family protein | chr2:862346-863980 REVERSEweakly similar to ( 192) loc_os09g24650 12009.m059975 protein protein binding protein, putative, expressed no original descrip	2	0.093285	5	0.158135	80	16.1749	60	12.7378	-0,76	0.344648	7,44	6,33	736
WZ0AQRGA14YM01EM1.SCF	not assigned.unknown	no original description	1	0.0257531	3	0.0523874	40	4.4654	39	4.57146	-1,02	-0.0338635	7,44	6,45	1333
gnl|UG|Qro#S57120366	TCA / org transformation.TCA.aconitase	moderately similar to ( 423) AT2G05710 | Symbols: | aconitate hydratase, cytoplasmic, putative / citrate hydro-lyase/aconitase, putative | chr2:2141591-2146350 FORWARDmoderately similar to ( 438) ACOC_CUCMA Aconitate hydratase, cytoplasmic (EC 4.2.1.3) (	3	0.134097	3	0.0909276	119	23.0577	114	23.1934	0,56	-0.00846158	7,43	8,00	768
gnl|UG|Qro#S57138321	signalling.calcium	weakly similar to ( 174) AT5G42380 | Symbols: CML39, CML37 | CML37 (CALMODULIN LIKE 37); calcium ion binding | chr5:16942758-16943315 REVERSEvery weakly similar to (97.4) CALM_CHLRE Calmodulin (CaM) - Chlamydomonas reinhardtiiweakly similar to ( 147) loc_	8	0.272181	30	0.692095	318	46.8993	290	44.9083	-1,35	0.0625845	7,43	6,02	1009
gnl|UG|Qro#S57133775	stress.biotic	very weakly similar to (94.7) loc_os04g02110 12004.m101448 protein disease resistance RPP13-like protein 1, putative, expressed no original description	38	1.84251	82	2.69598	1502	315.695	671	148.084	-0,55	1.09211	7,42	5,78	708
WZ0AQRGB2YJ20EM1.SCF	PS.lightreaction.photosystem II.PSII polypeptide subunits	weakly similar to ( 117) ATCG00710 | Symbols: PSBH | Encodes a 8 kD phosphoprotein that is a component of the photosystem II oxygen evolving core. Its exact molecular function has not been determined but it may play a role in mediating electron transfer b	163	4.1665	164	2.84252	6445	714.131	5174	601.964	0,55	0.246511	7,42	7,73	1343
WZ0AQRGB3YF02EM1.SCF	PS.lightreaction.photosystem I.PSI polypeptide subunits	weakly similar to ( 130) ATCG01060 | Symbols: PSAC | Encodes the PsaC subunit of photosystem I. | chrC:117318-117563 REVERSEweakly similar to ( 128) PSAC_WHEAT Photosystem I iron-sulfur center (Photosystem I subunit VII) (9 kDa polypeptide) (PSI-C) (PsaC)	10	0.273537	22	0.408051	391	46.3622	350	43.5757	-0,58	0.0894244	7,41	6,74	1255
WZ0AQRAP10YJ24FM1.SCF	not assigned.unknown	COG3889 no original description	121	3.54722	123	2.44503	4698	597.017	4963	662.228	0,54	-0.149555	7,40	8,08	1171
WZ0AQRAP10YL10FM1.SCF	polyamine metabolism.synthesis.spermidine synthase	moderately similar to ( 280) AT1G70310 | Symbols: SPDS2 | SPDS2 (spermidine synthase 2); spermidine synthase | chr1:26485497-26487352 REVERSEmoderately similar to ( 280) SPD1_ORYSA Spermidine synthase 1 (EC 2.5.1.16) (Putrescine aminopropyltransferase 1)	1	0.0249846	1	0.0169414	39	4.22385	24	2.72926	0,56	0.63005	7,40	7,33	1374
WZ0AQRAP11YI22FM1.SCF	not assigned.unknown	no original description	24	0.602701	15	0.255422	926	100.803	946	108.129	1,24	-0.101217	7,39	8,73	1367
WZ0AQRGB3YE02EM1.SCF	PS.lightreaction.NADH DH	moderately similar to ( 269) ATCG01050 | Symbols: NDHD | Represents a plastid-encoded subunit of a NAD(P)H dehydrogenase complex. Its mRNA is edited at four positions. Translation data is not available for this gene. | chrC:115665-117185 REVERSEmoderate	5	0.134835	6	0.109713	194	22.678	190	23.3209	0,30	-0.0403321	7,39	7,73	1273
WZ0AQRGB3YH03EM1.SCF	protein.synthesis.ribosomal protein.prokaryotic.chloroplast.50S subunit.L2	moderately similar to ( 215) ATCG01310 | Symbols: RPL2.2 | encodes a chloroplast ribosomal protein L2, a constituent of the large subunit of the ribosomal complex | chrC:152806-154312 FORWARDmoderately similar to ( 221) RK2_PANGI Chloroplast 50S ribosomal	4	0.0995761	6	0.10128	155	16.7262	119	13.4835	-0,02	0.310917	7,39	7,06	1379
WZ0AQRAP13YC01FM1.SCF	transport.p- and v-ATPases	moderately similar to ( 377) AT4G30190 | Symbols: AHA2, PMA2 | AHA2; ATPase/ hydrogen-exporting ATPase, phosphorylative mechanism | chr4:14770820-14775920 REVERSEmoderately similar to ( 392) PMA4_NICPL Plasma membrane ATPase 4 (EC 3.6.3.6) (Proton pump 4)	5	0.129837	13	0.228901	192	21.6123	122	14.4194	-0,82	0.583836	7,38	5,98	1322
WZ0AQRAL2YL19FM1.SCF	not assigned.unknown	no original description	23	0.642444	20	0.378803	880	106.552	807	102.599	0,76	0.0545455	7,37	8,08	1229
WZ0AQRAP13YG12FM1.SCF	cell.organisation	moderately similar to ( 310) AT5G09810 | Symbols: ACT2, ACT7 | ACT7 (ACTIN 7); structural constituent of cytoskeleton | chr5:3052809-3054220 FORWARDmoderately similar to ( 308) ACT13_SOLTU Actin-101 - Solanum tuberosum (Potato)moderately similar to ( 309)	32	0.786908	34	0.56693	1220	130.048	1305	146.065	0,47	-0.167558	7,37	8,01	1396
gnl|UG|Qro#S57122623	not assigned.unknown	no original description	1	0.0472199	24	0.768445	38	7.77821	19	4.08356	-4,02	0.929611	7,36	2,41	727
WZ0AQRAL3YF02FM1.SCF	protein.synthesis.ribosomal protein.prokaryotic.chloroplast.30S subunit.S7	moderately similar to ( 251) ATCG00900 | Symbols: RPS7.1, RPS7 | encodes a chloroplast ribosomal protein S7, a constituent of the small subunit of the ribosomal complex | chrC:97478-97945 REVERSEmoderately similar to ( 252) RR7_SOYBN Chloroplast 30S ribos	192	5.58098	107	2.10897	7255	914.152	6285	831.525	1,40	0.136674	7,36	8,62	1181
WZ0AQRAP10YF14FM1.SCF	not assigned.unknown	no original description	1	0.0251678	2	0.0341312	38	4.14572	36	4.1239	-0,44	0.00761318	7,36	6,92	1364
WZ0AQRGA13YF05EM1.SCF	PS.lightreaction.photosystem II.PSII polypeptide subunits	weakly similar to ( 105) ATCG00580 | Symbols: PSBE | PSII cytochrome b559. There have been many speculations about the function of Cyt b559, but the most favored at present is that it plays a protective role by acting as an electron acceptor or electron d	50	1.25655	71	1.20988	1896	206.547	1739	198.916	0,05	0.0543117	7,36	7,36	1366
gnl|UG|Qro#S57123279	protein.synthesis.ribosomal protein.prokaryotic.chloroplast.50S subunit.L1	moderately similar to ( 207) AT3G63490 | Symbols: | ribosomal protein L1 family protein | chr3:23444269-23445777 FORWARDmoderately similar to ( 202) RK1_PEA 50S ribosomal protein L1, chloroplast precursor (CL1) (Fragment) - Pisum sativum (Garden pea)mode	28	0.767126	41	0.761673	1054	125.176	806	100.509	0,01	0.316634	7,35	7,04	1253
gnl|UG|Qro#S57139479	not assigned.unknown	no original description	7	0.322553	5	0.156225	263	52.5328	152	31.8792	1,05	0.720602	7,35	7,67	745
gnl|UG|Qro#S57144018	protein.synthesis.initiation	moderately similar to ( 244) AT4G11420 | Symbols: EIF3A, ATEIF3A-1, EIF3A-1, ATTIF3A1, TIF3A1 | EIF3A (EUKARYOTIC TRANSLATION INITIATION FACTOR 3A); translation initiation factor | chr4:6947834-6952053 REVERSEmoderately similar to ( 253) IF3A_TOBAC Eukary	14	0.415748	15	0.302043	528	67.9684	465	62.8514	0,46	0.112918	7,35	7,70	1156
WZ0AQRGB3YD02EM1.SCF	PS.lightreaction.cyclic electron flow-chlororespiration	weakly similar to ( 127) ATCG01070 | Symbols: NDHE | NADH dehydrogenase ND4L | chrC:117804-118109 REVERSEweakly similar to ( 137) NU4LC_TOBAC NAD(P)H-quinone oxidoreductase chain 4L, chloroplast (EC 1.6.5.-) (NAD(P)H dehydrogenase, chain 4L) (NADH-plastoq	10	0.26346	17	0.303697	377	43.0554	320	38.373	-0,21	0.166103	7,35	6,98	1303
WZ0AQRAQ12YI03FM1.SCF	not assigned.unknown	tolA PRK07003 TolA TolA no original description	70	1.71277	82	1.36048	2611	276.936	2797	311.498	0,33	-0.169667	7,34	7,84	1403
WZ0AQRGB2YH14EM1.SCF	not assigned.unknown	no original description	82	2.02516	61	1.02153	3055	327.06	3031	340.715	0,99	-0.0590108	7,34	8,38	1390
WZ0AQRGB4YE16EM1.SCF	not assigned.unknown	no original description	143	3.52154	284	4.74232	5356	571.753	4289	480.743	-0,43	0.250125	7,34	6,66	1394
WZ0AQRGA10YM11EM1.SCF	not assigned.unknown	no original description	1	0.0250942	1	0.0170157	37	4.02482	38	4.34028	0,56	-0.108863	7,33	8,00	1368
WZ0AQRGB3YA12EM1.SCF	protein.synthesis.ribosomal protein.prokaryotic.chloroplast.30S subunit.S19	very weakly similar to ( 100) ATCG00140 | Symbols: ATPH | ATPase III subunit | chrC:13262-13507 REVERSEweakly similar to ( 105) RR19_SOYBN Chloroplast 30S ribosomal protein S19 - Glycine max (Soybean)very weakly similar to ( 100) loc_osp1g00290 11562.m000	180	4.56366	382	6.5672	6660	731.958	5787	667.813	-0,53	0.132317	7,33	6,67	1354
WZ0AQRAQ11YD07FM1.SCF	protein.degradation.ubiquitin.proteasom	moderately similar to ( 447) AT3G26340 | Symbols: | 20S proteasome beta subunit E, putative | chr3:9650600-9652572 REVERSEmoderately similar to ( 446) PSB5_SPIOL Proteasome subunit beta type 5 precursor (EC 3.4.25.1) (20S proteasome subunit E) (Proteasom	18	0.448743	9	0.15214	665	71.8652	650	73.7564	1,56	-0.0374747	7,32	8,92	1377
WZ0AQRGB3YP12EM1.SCF	not assigned.unknown	no original description	20	0.534718	16	0.290062	739	85.6466	670	81.5323	0,88	0.0710239	7,32	8,14	1284
WZ0AQRGA14YF06EM1.SCF	protein.synthesis.ribosomal protein.prokaryotic.chloroplast.30S subunit.S7	moderately similar to ( 233) ATCG00900 | Symbols: RPS7.1, RPS7 | encodes a chloroplast ribosomal protein S7, a constituent of the small subunit of the ribosomal complex | chrC:97478-97945 REVERSEmoderately similar to ( 234) RR7_SOYBN Chloroplast 30S ribos	84	2.111	79	1.34621	3065	333.895	2482	283.904	0,65	0.233995	7,31	7,72	1366
WZ0AQRGB3YC15EM1.SCF	PS.lightreaction.cytochrome b6/f.cytochrome b6 (CYB6)	moderately similar to ( 294) ATCG00720 | Symbols: PETB | Encodes the cytochrome b(6) subunit of the cytochrome b6f complex. | chrC:74841-76292 FORWARDmoderately similar to ( 303) CYB6_PANGI Cytochrome b6 - Panax ginseng (Korean ginseng)moderately similar	3	0.08292	1	0.0187419	109	13.0598	76	9.56119	2,15	0.449867	7,30	9,00	1242
WZ0AQRAQ11YJ16FM1.SCF	RNA.regulation of transcription.Aux/IAA family	moderately similar to ( 269) AT5G65670 | Symbols: IAA9 | IAA9 (INDOLE-3-ACETIC ACID INDUCIBLE 9); transcription factor | chr5:26254463-26256134 FORWARDmoderately similar to ( 220) IAA30_ORYSA Auxin-responsive protein IAA30 (Indoleacetic acid-induced prote	37	0.913133	16	0.267749	1333	142.605	1366	153.442	1,77	-0.10567	7,29	9,16	1391
WZ0AQRGA11YL04EM1.SCF	not assigned.unknown	no original description	3	0.0743049	2	0.0335894	108	11.5955	125	14.0918	1,15	-0.281286	7,29	8,71	1386
gnl|UG|Qro#S57112357	not assigned.unknown	no original description	7	1.36535	3	0.396775	251	212.223	383	340.021	1,78	-0.680046	7,28	9,74	176
WZ0AQRGB4YK06EM1.SCF	protein.synthesis.ribosomal protein.prokaryotic.chloroplast.50S subunit.L14	moderately similar to ( 226) ATCG00780 | Symbols: RPL14 | encodes a chloroplast ribosomal protein L14, a constituent of the large subunit of the ribosomal complex | chrC:80696-81064 REVERSEmoderately similar to ( 230) RK14_TOBAC Chloroplast 50S ribosomal	33	0.806875	26	0.431064	1184	125.492	1068	118.857	0,90	0.0783681	7,28	8,11	1404
gnl|UG|Qro#S57137957	RNA.regulation of transcription.AP2/EREBP, APETALA2/Ethylene-responsive element binding protein family	weakly similar to ( 116) AT3G16770 | Symbols: RAP2.3, ATEBP, ERF72 | ATEBP (ETHYLENE-RESPONSIVE ELEMENT BINDING PROTEIN); DNA binding / protein binding / transcription activator/ transcription factor | chr3:5705784-5706768 FORWARDweakly similar to ( 103)	2	0.0796494	2	0.054008	70	12.0843	100	18.1265	0,56	-0.584963	7,25	8,39	862
WZ0AQRAL2YF21FM1.SCF	not assigned.unknown	no original description	296	8.61861	335	6.61404	10395	1312.02	8079	1070.69	0,38	0.293252	7,25	7,34	1179
WZ0AQRAP10YJ09FM1.SCF	misc.gluco-, galacto- and mannosidases	moderately similar to ( 346) AT5G36890 | Symbols: BGLU42 | BGLU42 (BETA GLUCOSIDASE 42); beta-glucosidase/ catalytic/ cation binding / hydrolase, hydrolyzing O-glycosyl compounds | chr5:14541527-14546090 REVERSEweakly similar to ( 180) MYRA_SINAL Myrosina	1	0.024364	4	0.0660822	35	3.69648	41	4.54666	-1,44	-0.298658	7,25	6,10	1409
WZ0AQRAL2YB18FM1.SCF	not assigned.unknown	no original description	23	0.625645	34	0.627127	801	94.4504	447	55.3437	-0,00	0.771138	7,24	6,46	1262
gnl|UG|Qro#S57094787	nucleotide metabolism.phosphotransfer and pyrophosphatases.guanylate kinase	weakly similar to ( 146) AT3G57550 | Symbols: AGK2, GK-2 | AGK2 (GUANYLATE KINASE); guanylate kinase | chr3:21307269-21309193 FORWARDweakly similar to ( 108) loc_os12g33100 12012.m07108 protein guanylate kinase, putative, expressed no original description	6	0.277218	9	0.281961	208	41.6587	293	61.6168	-0,02	-0.564706	7,23	7,77	743
WZ0AQRAL3YE12FM1.SCF	PS.lightreaction.photosystem II.PSII polypeptide subunits	very weakly similar to (91.3) ATCG00070 | Symbols: PSBK | PSII K protein | chrC:7017-7202 FORWARDweakly similar to ( 102) PSBK_PANGI Photosystem II reaction center protein K precursor (PSII-K) - Panax ginseng (Korean ginseng)very weakly similar to (90.5)	70	2.00586	114	2.21505	2418	300.352	2023	263.851	-0,14	0.186929	7,23	6,90	1198
WZ0AQRGB3YG13EM1.SCF	protein.synthesis.ribosomal protein.prokaryotic.chloroplast.50S subunit.L2	moderately similar to ( 244) ATCG01310 | Symbols: RPL2.2 | encodes a chloroplast ribosomal protein L2, a constituent of the large subunit of the ribosomal complex | chrC:152806-154312 FORWARDmoderately similar to ( 250) RK2_PANGI Chloroplast 50S ribosomal	5	0.126862	8	0.137635	173	19.0274	111	12.8187	-0,12	0.569823	7,23	6,54	1353
WZ0AQRAP14YP15FM1.SCF	signalling.G-proteins	moderately similar to ( 287) AT3G07050 | Symbols: | GTP-binding family protein | chr3:2229602-2232279 REVERSEmoderately similar to ( 236) loc_os01g27730 12001.m09221 protein guanine nucleotide-binding protein-like 3, putative, expressed no original descr	4	0.10119	4	0.0686145	138	15.1332	108	12.4355	0,56	0.283248	7,22	7,50	1357
WZ0AQRGB3YM01EM1.SCF	protein.synthesis.ribosomal protein.prokaryotic.chloroplast.30S subunit.S3	moderately similar to ( 246) ATCG00800 | Symbols: | encodes a chloroplast ribosomal protein S3, a constituent of the small subunit of the ribosomal complex | chrC:82826-83482 REVERSEmoderately similar to ( 244) RR3_GOSHI Chloroplast 30S ribosomal protein	2	0.059547	2	0.0403772	69	8.90534	61	8.26648	0,56	0.107398	7,22	7,68	1153
WZ0AQRAP12YE17FM1.SCF	not assigned.unknown	moderately similar to ( 213) AT4G24380 | Symbols: | unknown protein | chr4:12612554-12613310 FORWARDmoderately similar to ( 369) loc_os07g48770 12007.m09087 protein expressed protein no original description	84	2.05973	96	1.59617	2865	304.528	3052	340.625	0,37	-0.161609	7,21	7,74	1400
gnl|UG|Qro#S57086010	not assigned.unknown	no original description	1	0.0533886	2	0.0724027	34	7.86862	30	7.29005	-0,44	0.110183	7,20	6,65	643
WZ0AQRGA14YP20EM1.SCF	not assigned.unknown	no original description	1	0.0249483	2	0.0338335	34	3.67698	34	3.86083	-0,44	-0.0703893	7,20	6,83	1376
WZ0AQRGB4YI08EM1.SCF	protein.degradation	weakly similar to ( 123) ATCG00670 | Symbols: CLPP1, PCLPP | Encodes the only ClpP (caseinolytic protease) encoded within the plastid genome. Contains a highly conserved catalytic triad of Ser-type proteases (Ser-His-Asp). Part of the 350 kDa chloroplast	10	0.238229	6	0.0969221	340	35.1112	224	24.2887	1,30	0.531647	7,20	7,97	1441
gnl|UG|Qro#S57088140	RNA.processing.splicing	moderately similar to ( 231) AT1G17370 | Symbols: UBP1B | UBP1B (oligouridylate binding protein 1B); mRNA 3'-UTR binding | chr1:5951842-5954825 REVERSEweakly similar to ( 196) loc_os11g40510 12011.m28685 protein nucleolysin TIAR, putative, expressed no or	5	0.289451	5	0.196269	168	42.1585	125	32.9363	0,56	0.356144	7,19	7,39	593
WZ0AQRAP12YK15FM1.SCF	protein.degradation	moderately similar to ( 351) AT5G24260 | Symbols: | prolyl oligopeptidase family protein | chr5:8234865-8237810 REVERSEmoderately similar to ( 361) loc_os02g18850 12002.m07128 protein dipeptidyl peptidase 8, putative, expressed no original description	85	2.0607	96	1.57813	2860	300.562	2843	313.714	0,38	-0.0617883	7,19	7,64	1416
gnl|UG|Qro#S57088140	RNA.RNA binding	moderately similar to ( 231) AT1G17370 | Symbols: UBP1B | UBP1B (oligouridylate binding protein 1B); mRNA 3'-UTR binding | chr1:5951842-5954825 REVERSEweakly similar to ( 196) loc_os11g40510 12011.m28685 protein nucleolysin TIAR, putative, expressed no or	5	0.289451	5	0.196269	168	42.1585	125	32.9363	0,56	0.356144	7,19	7,39	593
WZ0AQRAQ11YO22FM1.SCF	transport	weakly similar to ( 172) AT4G27500 | Symbols: PPI1 | PPI1 (PROTON PUMP INTERACTOR 1); protein binding | chr4:13743614-13745900 FORWARDweakly similar to ( 140) loc_os08g30060 12008.m080151 protein proton pump interactor, putative, expressed no original des	14	0.34776	23	0.387396	469	50.5005	433	48.9553	-0,16	0.0448316	7,18	6,98	1382
WZ0AQRGB3YM08EM1.SCF	not assigned.unknown	weakly similar to ( 137) loc_os05g22840 12005.m06580 protein conserved hypothetical protein no original description	281	6.84628	434	7.16992	9371	989.705	5687	630.656	-0,07	0.650146	7,18	6,46	1409
WZ0AQRGA12YJ10EM1.SCF	protein.synthesis.ribosomal protein.prokaryotic.chloroplast.30S subunit.S16	very weakly similar to (99.0) ATCG00050 | Symbols: RPS16 | Homologous to the bacterial ribosomal protein S16 | chrC:5084-6188 REVERSEweakly similar to ( 122) RR16_NYMAL Chloroplast 30S ribosomal protein S16 - Nymphaea alba (White water-lily) no original d	39	0.938868	33	0.538679	1294	135.035	1105	121.077	0,80	0.157402	7,17	7,81	1426
WZ0AQRGB4YB03EM1.SCF	not assigned.unknown	weakly similar to ( 105) loc_os05g22840 12005.m06580 protein conserved hypothetical protein no original description	129	3.14073	171	2.82301	4274	451.072	2804	310.727	0,15	0.537711	7,17	6,78	1410
gnl|UG|Qro#S57088476	not assigned.unknown	moderately similar to ( 268) AT2G37110 | Symbols: | unknown protein | chr2:15592689-15593726 FORWARDmoderately similar to ( 218) loc_os01g06460 12001.m07276 protein SAT5, putative, expressed no original description	5	0.2361	3	0.0960556	165	33.7738	135	29.0148	1,30	0.219117	7,16	8,24	727
gnl|UG|Qro#S57091409	protein.aa activation.arginine-tRNA ligase	moderately similar to ( 244) AT4G26300 | Symbols: emb1027 | emb1027 (embryo defective 1027); ATP binding / aminoacyl-tRNA ligase/ arginine-tRNA ligase/ nucleotide binding | chr4:13308400-13313109 REVERSEmoderately similar to ( 219) loc_os05g07030 12005.m0	2	0.100671	4	0.136525	66	14.4009	36	8.2478	-0,44	0.80408	7,16	5,92	682
gnl|UG|Qro#S57091707	protein.degradation.cysteine protease	moderately similar to ( 228) AT3G02070 | Symbols: | OTU-like cysteine protease family protein | chr3:361368-363132 FORWARDmoderately similar to ( 228) loc_os04g32970 12004.m08394 protein cysteine-type peptidase, putative, expressed no original descriptio	1	0.0484187	3	0.0984942	33	6.92625	20	4.40762	-1,02	0.652077	7,16	5,48	709
WZ0AQRAL1YP18FM1.SCF	protein.synthesis.elongation	moderately similar to ( 255) AT5G08650 | Symbols: | GTP-binding protein LepA, putative | chr5:2806533-2813220 REVERSEvery weakly similar to (95.5) EF2_BETVU Elongation factor 2 (EF-2) - Beta vulgaris (Sugar beet)moderately similar to ( 254) loc_os02g0630	2	0.0551468	1	0.0186968	66	7.8887	47	5.89859	1,56	0.419416	7,16	8,30	1245
WZ0AQRGA11YD10EM1.SCF	not assigned.unknown	no original description	1	0.0250576	1	0.0169909	33	3.58446	38	4.33394	0,56	-0.273923	7,16	8,00	1370
WZ0AQRGB2YP05EM1.SCF	PS.lightreaction.photosystem II.PSII polypeptide subunits	moderately similar to ( 272) ATCG00020 | Symbols: PSBA | Encodes chlorophyll binding protein D1, a part of the photosystem II reaction center core | chrC:383-1444 REVERSEmoderately similar to ( 272) PSBA_OENHO Photosystem Q(B) protein (32 kDa thylakoid me	32	0.769274	58	0.945443	1052	109.627	1016	111.169	-0,30	-0.020155	7,16	6,88	1428
WZ0AQRGB3YJ12EM1.SCF	RNA.transcription	weakly similar to ( 188) ATCG00190 | Symbols: RPOB | Chloroplast DNA-dependent RNA polymerase B subunit. The transcription of this gene is regulated by a nuclear encoded RNA polymerase. This gene has been transferred to mitochondrial genome during crucife	1	0.0247683	11	0.184742	33	3.54308	22	2.48016	-2,90	0.514573	7,16	3,75	1386
gnl|UG|Qro#S57110617	misc.cytochrome P450	moderately similar to ( 256) AT2G27690 | Symbols: CYP94C1 | CYP94C1; fatty acid (omega-1)-hydroxylase/ oxygen binding | chr2:11809373-11810860 FORWARDvery weakly similar to (83.6) C82A1_PEA Cytochrome P450 82A1 (EC 1.14.-.-) (CYPLXXXII) (Fragment) - Pisum	3	0.132715	6	0.17998	98	18.793	235	47.318	-0,44	-1.3322	7,15	8,04	776
gnl|UG|Qro#S57124009	not assigned.unknown	no original description	4	0.171859	2	0.0582665	131	24.3981	118	23.0757	1,56	0.0803906	7,15	8,63	799
WZ0AQRAQ10YG02FM1.SCF	not assigned.unknown	COG3889 no original description	30	0.757254	86	1.47196	982	107.449	1007	115.694	-0,96	-0.106658	7,15	6,30	1360
WZ0AQRGA13YN03EM1.SCF	PS.lightreaction.photosystem II.PSII polypeptide subunits	weakly similar to ( 139) ATCG00280 | Symbols: PSBC | chloroplast gene encoding a CP43 subunit of the photosystem II reaction center. promoter contains a blue-light responsive element. | chrC:33720-35141 FORWARDweakly similar to ( 140) PSBC_TOBAC Photosys	238	5.73755	439	7.17613	7773	812.287	5493	602.726	-0,32	0.430488	7,15	6,39	1424
gnl|UG|Qro#S57117640	not assigned.unknown	no original description	851	42.0343	1484	49.7033	27700	5930.97	22135	4976.39	-0,24	0.253167	7,14	6,65	695
WZ0AQRAP12YB04FM1.SCF	not assigned.unknown	weakly similar to ( 160) AT2G27830 | Symbols: | FUNCTIONS IN: molecular_function unknown; EXPRESSED IN: 22 plant structures; EXPRESSED DURING: 13 growth stages; BEST Arabidopsis thaliana protein match is: pentatricopeptide (PPR) repeat-containing protein	15	0.373953	82	1.38617	481	51.9807	777	88.1672	-1,89	-0.762267	7,12	5,99	1377
WZ0AQRGB3YI23EM1.SCF	protein.synthesis.ribosomal protein.prokaryotic.chloroplast.30S subunit.S19	very weakly similar to (84.7) RR19_SOYBN Chloroplast 30S ribosomal protein S19 - Glycine max (Soybean) no original description	1	0.0309548	1	0.0209896	32	4.29387	17	2.39518	0,56	0.842148	7,12	6,83	1109
WZ0AQRAL1YI18FM1.SCF	stress.abiotic.drought/salt	moderately similar to ( 207) AT1G30360 | Symbols: ERD4 | ERD4 (early-responsive to dehydration 4) | chr1:10715892-10718799 FORWARDweakly similar to ( 179) loc_os07g05570 12007.m29066 protein ERD4 protein, putative, expressed no original description	167	4.46142	331	5.99599	5312	615.157	3996	485.895	-0,43	0.340309	7,11	6,34	1285
WZ0AQRAQ13YD23FM1.SCF	not assigned.unknown	no original description	21	0.662598	18	0.385105	659	90.1337	496	71.2316	0,78	0.339549	7,09	7,53	1088
WZ0AQRAP10YL08FM1.SCF	not assigned.unknown	no original description	88	2.15474	131	2.175	2754	292.312	2793	311.274	-0,01	-0.0906763	7,08	7,16	1402
gnl|UG|Qro#S57077744	signalling.calcium	moderately similar to ( 254) AT5G56360 | Symbols: | calmodulin-binding protein | chr5:22823586-22827950 REVERSEmoderately similar to ( 222) loc_os01g16970 12001.m150418 protein protein kinase C substrate 80K-H, putative, expressed no original description	11	0.49752	12	0.368023	342	67.0525	259	53.3185	0,44	0.330655	7,07	7,18	759
gnl|UG|Qro#S57078278	not assigned.unknown	no original description	1	0.0756143	10	0.51272	31	10.161	31	10.6691	-2,76	-0.0703893	7,07	4,38	454
gnl|UG|Qro#S57082514	misc.cytochrome P450	weakly similar to ( 126) AT2G45560 | Symbols: CYP76C1 | CYP76C1; electron carrier/ heme binding / iron ion binding / monooxygenase | chr2:18777240-18778354 REVERSEweakly similar to ( 125) C98A2_SOYBN Cytochrome P450 98A2 (EC 1.14.-.-) - Glycine max (Soybe	47	2.77226	18	0.719922	1454	371.768	3804	1021.26	1,95	-1.45788	7,07	10,47	582
WZ0AQRAP12YC04FM1.SCF	TCA / org transformation.TCA.pyruvate DH.E1	moderately similar to ( 479) AT1G01090 | Symbols: PDH-E1 ALPHA | PDH-E1 ALPHA (PYRUVATE DEHYDROGENASE E1 ALPHA); pyruvate dehydrogenase (acetyl-transferring) | chr1:47705-49166 REVERSEweakly similar to ( 196) ODPA_SOLTU Pyruvate dehydrogenase E1 component	3	0.0748994	3	0.0507872	93	10.0649	74	8.40909	0,56	0.259316	7,07	7,37	1375
WZ0AQRAL2YK17FM1.SCF	not assigned.unknown	no original description	3	0.0800829	9	0.162906	92	10.6458	100	12.1501	-1,02	-0.190684	7,06	6,22	1286
WZ0AQRGB2YA06EM1.SCF	protein.synthesis.ribosomal protein.prokaryotic.chloroplast.30S subunit.S3	moderately similar to ( 257) ATCG00800 | Symbols: | encodes a chloroplast ribosomal protein S3, a constituent of the small subunit of the ribosomal complex | chrC:82826-83482 REVERSEmoderately similar to ( 256) RR3_GOSHI Chloroplast 30S ribosomal protein	14	0.341096	9	0.148685	431	45.5194	410	45.4666	1,20	0.00167463	7,06	8,26	1409
WZ0AQRAQ10YM06FM1.SCF	signalling.14-3-3 proteins	moderately similar to ( 432) AT5G38480 | Symbols: GRF3, RCI1 | GRF3 (GENERAL REGULATORY FACTOR 3); ATP binding / protein binding / protein phosphorylated amino acid binding | chr5:15410277-15411285 FORWARDmoderately similar to ( 445) 1433_LILLO 14-3-3-lik	2	0.0499692	2	0.0338828	61	6.60654	54	6.14083	0,56	0.105461	7,05	7,50	1374
WZ0AQRGB2YM18EM1.SCF	PS.lightreaction.photosystem II.PSII polypeptide subunits	weakly similar to ( 119) ATCG00710 | Symbols: PSBH | Encodes a 8 kD phosphoprotein that is a component of the photosystem II oxygen evolving core. Its exact molecular function has not been determined but it may play a role in mediating electron transfer b	294	7.3777	323	5.49607	8937	972.157	8587	980.789	0,42	-0.0127529	7,04	7,48	1368
gnl|UG|Qro#S57082457	DNA.synthesis/chromatin structure.histone	weakly similar to ( 135) AT4G29930 | Symbols: | basic helix-loop-helix (bHLH) family protein | chr4:14644108-14645168 FORWARDweakly similar to ( 119) H2AX_CICAR Histone H2AX - Cicer arietinum (Chickpea) (Garbanzo)weakly similar to ( 106) loc_os03g51200 1	6	0.23757	2	0.0536966	179	30.7231	229	41.2702	2,15	-0.425777	7,02	9,59	867
gnl|UG|Qro#S57086836	not assigned.unknown	very weakly similar to (82.8) AT1G21580 | Symbols: | hydroxyproline-rich glycoprotein family protein | chr1:7560565-7565655 REVERSE no original description	4	0.211907	4	0.143688	120	27.5573	92	22.1836	0,56	0.312939	7,02	7,27	648
gnl|UG|Qro#S57122607	protein.degradation	moderately similar to ( 219) AT5G24260 | Symbols: | prolyl oligopeptidase family protein | chr5:8234865-8237810 REVERSE no original description	1	0.0299554	4	0.0812477	30	3.89554	21	2.86322	-1,44	0.444184	7,02	5,14	1146
gnl|UG|Qro#S57128634	RNA.regulation of transcription.putative transcription regulator	moderately similar to ( 207) AT1G77800 | Symbols: | PHD finger family protein | chr1:29253800-29260190 FORWARDweakly similar to ( 149) loc_os02g52960 12002.m10326 protein PHD-finger family protein, expressed no original description	1	0.0504095	1	0.0341813	30	6.55549	20	4.58884	0,56	0.514573	7,02	7,07	681
gnl|UG|Qro#S57140763	not assigned.unknown	no original description	1	0.0295175	6	0.12009	30	3.83859	28	3.76182	-2,02	0.0291463	7,02	4,97	1163
gnl|UG|Qro#S57145986	protein.degradation.ubiquitin.ubiquitin protease	moderately similar to ( 446) AT5G06600 | Symbols: UBP12 | UBP12 (UBIQUITIN-SPECIFIC PROTEASE 12); ubiquitin thiolesterase/ ubiquitin-specific protease | chr5:2020682-2027834 REVERSEmoderately similar to ( 439) loc_os12g30540 12012.m06866 protein ubiquitin	1	0.033989	2	0.046094	30	4.42008	15	2.32054	-0,44	0.929611	7,02	5,65	1010
WZ0AQRAL3YP24FM1.SCF	protein.degradation	moderately similar to ( 230) AT1G63770 | Symbols: | peptidase M1 family protein | chr1:23657791-23663476 REVERSEmoderately similar to ( 231) loc_os08g44860 12008.m080051 protein aminopeptidase N, putative, expressed no original description	1	0.0311514	5	0.105615	30	4.05108	33	4.67899	-1,76	-0.207893	7,02	5,47	1102
WZ0AQRAP10YL12FM1.SCF	not assigned.unknown	no original description	2	0.0506699	5	0.0858947	60	6.58935	68	7.84133	-0,76	-0.250962	7,02	6,51	1355
WZ0AQRAP12YK14FM1.SCF	signalling.calcium	moderately similar to ( 373) AT3G13460 | Symbols: ECT2 | ECT2; protein binding | chr3:4385274-4388220 REVERSEmoderately similar to ( 358) loc_os03g53670 12003.m10337 protein YT521-B-like family protein, expressed no original description	1	0.0252233	5	0.085516	30	3.28015	23	2.64052	-1,76	0.312939	7,02	4,95	1361
WZ0AQRGB4YA21EM1.SCF	not assigned.unknown	very weakly similar to (83.6) ATCG01130 | Symbols: YCF1.2 | hypothetical protein | chrC:123884-129244 REVERSEweakly similar to ( 117) YCF1_GOSHI Putative membrane protein ycf1 (RF1) - Gossypium hirsutum (Upland cotton) no original description	13	0.375337	18	0.352392	386	48.3099	326	42.8406	0,09	0.17334	7,01	6,93	1189
WZ0AQRGA1YG21EM1.SCF	not assigned.unknown	no original description	5	0.131831	59	1.05482	147	16.8011	166	19.9213	-3,00	-0.245756	6,99	4,24	1302
gnl|UG|Qro#S57158992	not assigned.unknown	no original description	427	29.2001	359	16.6466	12472	3697.12	9482	2951.32	0,81	0.32504	6,98	7,47	502
WZ0AQRAL2YA10FM1.SCF	PS.lightreaction.cyclic electron flow-chlororespiration	moderately similar to ( 235) ATCG01090 | Symbols: NDHI | Encodes subunit of the chloroplast NAD(P)H dehydrogenase complex | chrC:119244-119762 REVERSEmoderately similar to ( 238) NDHI_VITVI NAD(P)H-quinone oxidoreductase subunit I, chloroplast (EC 1.6.5.-	32	0.835379	41	0.725761	931	105.355	770	91.4924	0,20	0.203533	6,98	6,98	1315
WZ0AQRAL2YF01FM1.SCF	PS.lightreaction.photosystem II.PSII polypeptide subunits	weakly similar to ( 179) AT3G50820 | Symbols: PSBO2, PSBO-2, OEC33 | PSBO2 (PHOTOSYSTEM II SUBUNIT O-2); oxygen evolving/ poly(U) binding | chr3:18891008-18892311 REVERSEmoderately similar to ( 207) PSBO_SOLTU Oxygen-evolving enhancer protein 1, chloropla	20	0.544903	33	0.609648	582	68.7358	471	58.4077	-0,16	0.234903	6,98	6,58	1260
WZ0AQRGB2YC12EM1.SCF	PS.lightreaction.photosystem II.PSII polypeptide subunits	moderately similar to ( 399) ATCG00020 | Symbols: PSBA | Encodes chlorophyll binding protein D1, a part of the photosystem II reaction center core | chrC:383-1444 REVERSEmoderately similar to ( 399) PSBA_WHEAT Photosystem Q(B) protein (32 kDa thylakoid me	63	1.55815	127	2.12985	1839	197.162	1527	171.898	-0,45	0.197832	6,98	6,34	1388
gnl|UG|Qro#S57121200	cell.cycle.peptidylprolyl isomerase	moderately similar to ( 255) AT5G48570 | Symbols: ROF2, ATFKBP65 | peptidyl-prolyl cis-trans isomerase, putative / FK506-binding protein, putative | chr5:19690746-19693656 REVERSEmoderately similar to ( 244) FKB70_WHEAT 70 kDa peptidyl-prolyl isomerase (E	1	0.0501151	2	0.0679634	29	6.29997	39	8.89599	-0,44	-0.497811	6,97	7,03	685
gnl|UG|Qro#S57134835	protein.degradation.ubiquitin	weakly similar to ( 187) AT1G04850 | Symbols: | ubiquitin-associated (UBA)/TS-N domain-containing protein | chr1:1365311-1368706 REVERSEweakly similar to ( 164) loc_os02g30180 12002.m100040 protein PUG domain fused to an UBA domain, putative, expressed n	12	0.63474	18	0.6456	348	79.7931	341	82.0975	-0,02	-0.0410738	6,97	6,99	649
WZ0AQRAP12YI02FM1.SCF	metal handling.binding, chelation and storage	weakly similar to ( 167) AT5G60800 | Symbols: | heavy-metal-associated domain-containing protein | chr5:24461116-24462464 REVERSEweakly similar to ( 104) loc_os10g30450 12010.m05907 protein metal ion binding protein, putative, expressed no original descr	8	0.197009	7	0.116888	232	24.766	192	21.5208	0,75	0.202629	6,97	7,52	1394
WZ0AQRGA14YI10EM1.SCF	not assigned.unknown	no original description	1	0.0252976	5	0.0857681	29	3.18016	12	1.38172	-1,76	1.20263	6,97	4,01	1357
WZ0AQRGB2YI06EM1.SCF	PS.lightreaction.photosystem I.PSI polypeptide subunits	weakly similar to ( 125) ATCG01060 | Symbols: PSAC | Encodes the PsaC subunit of photosystem I. | chrC:117318-117563 REVERSEweakly similar to ( 123) PSAC_WHEAT Photosystem I iron-sulfur center (Photosystem I subunit VII) (9 kDa polypeptide) (PSI-C) (PsaC)	8	0.198433	14	0.235466	231	24.8374	232	26.1922	-0,25	-0.0766213	6,97	6,80	1384
WZ0AQRGB3YF08EM1.SCF	protein.synthesis.ribosomal protein.prokaryotic.chloroplast.30S subunit.S19	very weakly similar to (88.6) ATCG00820 | Symbols: RPS19 | Encodes a 6.8-kDa protein of the small ribosomal subunit. | chrC:84005-84283 REVERSEvery weakly similar to (93.2) RR19_SOYBN Chloroplast 30S ribosomal protein S19 - Glycine max (Soybean) no origin	3	0.0733001	4	0.0662704	87	9.21454	59	6.56139	0,15	0.489911	6,97	6,63	1405
WZ0AQRAQ10YA11FM1.SCF	not assigned.unknown	tolA no original description	124	2.99141	127	2.07747	3551	371.344	3721	408.578	0,53	-0.137854	6,96	7,62	1423
WZ0AQRGB2YD16EM1.SCF	protein.synthesis.ribosomal protein.prokaryotic.chloroplast.30S subunit.S3	moderately similar to ( 201) ATCG00800 | Symbols: | encodes a chloroplast ribosomal protein S3, a constituent of the small subunit of the ribosomal complex | chrC:82826-83482 REVERSEweakly similar to ( 199) RR3_GOSHI Chloroplast 30S ribosomal protein S3	2	0.0495724	3	0.0504205	57	6.12429	32	3.61011	-0,02	0.762501	6,95	6,16	1385
gnl|UG|Qro#S57090574	not assigned.unknown	no original description	21	4.8383	42	6.56143	595	594.239	592	620.805	-0,44	-0.0630968	6,94	6,56	149
gnl|UG|Qro#S57111635	not assigned.unknown	no original description	15	0.900233	18	0.732508	425	110.567	784	214.161	0,30	-0.95378	6,94	8,19	572
WZ0AQRAL3YA16FM1.SCF	PS.calvin cycle.TPI	moderately similar to ( 380) AT2G21170 | Symbols: TIM | TIM (TRIOSEPHOSPHATE ISOMERASE); catalytic/ triose-phosphate isomerase | chr2:9071047-9073106 REVERSEmoderately similar to ( 370) TPIC_SPIOL Triosephosphate isomerase, chloroplast precursor (EC 5.3.1	3	0.0855371	4	0.0773338	85	10.5057	23	2.98484	0,15	1.81544	6,94	5,27	1204
WZ0AQRGA14YD06EM1.SCF	transport.metal	weakly similar to ( 113) AT3G44900 | Symbols: ATCHX4, CHX4 | ATCHX4 (CATION/H+ EXCHANGER 4); monovalent cation:proton antiporter/ sodium:hydrogen antiporter | chr3:16388724-16391360 FORWARDvery weakly similar to (85.1) loc_os01g73810 12001.m13408 protein	33	0.838529	162	2.79123	935	102.988	987	114.152	-1,74	-0.148473	6,94	5,35	1351
WZ0AQRGB3YI04EM1.SCF	PS.lightreaction.photosystem I.PSI polypeptide subunits	weakly similar to ( 123) ATCG00340 | Symbols: PSAB | Encodes the D1 subunit of photosystem I and II reaction centers. | chrC:37375-39579 REVERSEweakly similar to ( 129) PSAB_LOTJA Photosystem I P700 chlorophyll a apoprotein A2 (PsaB) (PSI-B) - Lotus japo	2184	56.5843	1427	25.0694	62046	6968.33	86099	10153.2	1,17	-0.543048	6,94	8,66	1325
gnl|UG|Qro#S57097721	not assigned.unknown	weakly similar to ( 149) AT5G14970 | Symbols: | unknown protein | chr5:4847368-4848760 FORWARDvery weakly similar to (90.5) loc_os03g41080 12003.m09177 protein seed maturation protein PM23, putative, expressed no original description	1	0.0482147	9	0.294238	28	5.85206	24	5.26685	-2,61	0.152003	6,92	4,16	712
gnl|UG|Qro#S57129452	not assigned.unknown	weakly similar to ( 153) AT2G47230 | Symbols: | agenet domain-containing protein | chr2:19387126-19390011 FORWARDvery weakly similar to (82.8) loc_os11g35060 12011.m07360 protein agenet domain containing protein no original description	2	0.0969742	2	0.0657556	56	11.7702	41	9.04838	0,56	0.379414	6,92	7,10	708
WZ0AQRAL2YG24FM1.SCF	not assigned.unknown	no original description	1	0.0312649	1	0.0211999	28	3.79478	23	3.273	0,56	0.213404	6,92	7,27	1098
WZ0AQRAL3YF19FM1.SCF	PS.lightreaction.other electron carrier (ox/red).ferredoxin reductase	moderately similar to ( 245) AT5G66190 | Symbols: ATLFNR1 | FNR1 (FERREDOXIN-NADP(+)-OXIDOREDUCTASE 1); NADPH dehydrogenase/ electron transporter, transferring electrons within the cyclic electron transport pathway of photosynthesis/ electron transporter,	20	0.595987	36	0.727421	557	71.9504	321	43.5384	-0,29	0.724715	6,92	5,90	1152
WZ0AQRAP10YL24FM1.SCF	DNA.synthesis/chromatin structure	moderately similar to ( 345) AT2G19480 | Symbols: NFA02, NFA2 | NAP1;2 (NUCLEOSOME ASSEMBLY PROTEIN 1;2); DNA binding / binding | chr2:8438601-8441040 FORWARDmoderately similar to ( 316) loc_os06g05660 12006.m091605 protein expressed protein no original d	7	0.21172	6	0.123053	195	25.5664	192	26.4317	0,78	-0.0480215	6,92	7,75	1135
WZ0AQRAQ11YB15FM1.SCF	not assigned.unknown	no original description	1	0.0245381	2	0.0332773	28	2.97832	40	4.46748	-0,44	-0.584963	6,92	7,07	1399
WZ0AQRGA11YE09EM1.SCF	not assigned.unknown	no original description	6	0.148076	1	0.0167343	167	17.8657	150	16.8494	3,15	0.0844963	6,92	9,98	1391
WZ0AQRGB3YJ22EM1.SCF	protein.synthesis.ribosomal protein.prokaryotic.chloroplast.30S subunit.S19	very weakly similar to (89.0) ATCG00820 | Symbols: RPS19 | Encodes a 6.8-kDa protein of the small ribosomal subunit. | chrC:84005-84283 REVERSEvery weakly similar to (94.0) RR19_PANGI Chloroplast 30S ribosomal protein S19 - Panax ginseng (Korean ginseng)	2	0.0574061	1	0.0194628	56	6.96767	37	4.83382	1,56	0.527512	6,92	7,96	1196
WZ0AQRAQ10YG15FM1.SCF	not assigned.unknown	no original description	165	4.15878	163	2.78578	4584	500.839	4747	544.581	0,58	-0.120798	6,91	7,61	1362
WZ0AQRGB2YD01EM1.SCF	protein.degradation	weakly similar to ( 108) ATCG00670 | Symbols: CLPP1, PCLPP | Encodes the only ClpP (caseinolytic protease) encoded within the plastid genome. Contains a highly conserved catalytic triad of Ser-type proteases (Ser-His-Asp). Part of the 350 kDa chloroplast	9	0.227176	11	0.188274	249	27.2453	156	17.9228	0,27	0.60421	6,91	6,57	1360
WZ0AQRAL3YK20FM1.SCF	not assigned.unknown	no original description	6	0.159917	21	0.379524	165	19.0633	118	14.3148	-1,25	0.41329	6,90	5,24	1288
WZ0AQRGB2YC07EM1.SCF	not assigned.unknown	no original description	17	0.415072	28	0.463563	468	49.5326	526	58.4548	-0,16	-0.238944	6,90	6,98	1406
WZ0AQRAL2YH17FM1.SCF	PS.lightreaction.cyclic electron flow-chlororespiration	moderately similar to ( 305) ATCG01110 | Symbols: NDHH | Encodes the 49KDa plastid NAD(P)H dehydrogenase subunit H protein. Its transcription is regulated by an ndhF-specific plastid sigma factor, SIG4. | chrC:122011-123192 REVERSEmoderately similar to (	5	0.135153	7	0.128301	137	16.0527	108	13.2874	0,08	0.272755	6,89	6,69	1270
WZ0AQRAQ11YL19FM1.SCF	stress.biotic	moderately similar to ( 350) AT5G02140 | Symbols: | thaumatin-like protein, putative | chr5:423384-424437 FORWARDweakly similar to ( 191) TP1A_MALDO Thaumatin-like protein 1a precursor (Allergen Mal d 2) (Mdtl1) (Pathogenesis-related protein 5a) (PR-5a)	13	0.322453	11	0.185009	355	38.1701	382	43.1268	0,80	-0.176143	6,89	7,87	1384
WZ0AQRAQ13YL03FM1.SCF	protein.folding	moderately similar to ( 370) AT3G13470 | Symbols: | chaperonin, putative | chr3:4389685-4392624 FORWARDmoderately similar to ( 368) RUBB_PEA RuBisCO large subunit-binding protein subunit beta, chloroplast precursor (60 kDa chaperonin subunit beta) (CPN-6	3	0.0746821	9	0.15192	82	8.84872	148	16.7694	-1,02	-0.922291	6,89	6,79	1379
WZ0AQRGB2YJ21EM1.SCF	PS.lightreaction.photosystem II.PSII polypeptide subunits	weakly similar to ( 119) ATCG00710 | Symbols: PSBH | Encodes a 8 kD phosphoprotein that is a component of the photosystem II oxygen evolving core. Its exact molecular function has not been determined but it may play a role in mediating electron transfer b	41	1.02661	50	0.848923	1124	122	847	96.5308	0,27	0.337819	6,89	6,83	1371
WZ0AQRGB2YM01EM1.SCF	protein.synthesis.ribosomal protein.prokaryotic.chloroplast.50S subunit.L14	moderately similar to ( 227) ATCG00780 | Symbols: RPL14 | encodes a chloroplast ribosomal protein L14, a constituent of the large subunit of the ribosomal complex | chrC:80696-81064 REVERSEmoderately similar to ( 232) RK14_TOBAC Chloroplast 50S ribosomal	37	0.940865	32	0.551762	1012	111.552	881	101.968	0,77	0.129606	6,89	7,53	1350
WZ0AQRGB3YH16EM1.SCF	protein.synthesis.ribosomal protein.prokaryotic.chloroplast.30S subunit.S3	weakly similar to ( 187) ATCG00800 | Symbols: | encodes a chloroplast ribosomal protein S3, a constituent of the small subunit of the ribosomal complex | chrC:82826-83482 REVERSEweakly similar to ( 174) RR3_CUCSA Chloroplast 30S ribosomal protein S3 - Cu	7	0.172507	5	0.0835516	192	20.5107	191	21.4241	1,05	-0.0628557	6,89	8,00	1393
WZ0AQRGB3YH21EM1.SCF	PS.lightreaction.ATP synthase.chloroplastic subunit a	moderately similar to ( 421) ATCG00150 | Symbols: ATPI | Encodes a subunit of ATPase complex CF0, which is a proton channel that supplies the proton motive force to drive ATP synthesis by CF1 portion of the complex. | chrC:14021-14770 REVERSEmoderately si	13	0.376604	15	0.294651	355	44.5801	291	38.3703	0,35	0.216411	6,89	7,03	1185
WZ0AQRGB3YN18EM1.SCF	not assigned.unknown	no original description	41	1.13233	58	1.08616	1125	134.683	1201	150.97	0,06	-0.1647	6,89	7,12	1243
WZ0AQRAP13YN12FM1.SCF	transport.p- and v-ATPases	moderately similar to ( 397) AT2G24520 | Symbols: AHA5 | AHA5 (Arabidopsis H(+)-ATPase 5); ATPase | chr2:10415522-10419730 FORWARDmoderately similar to ( 422) PMA4_NICPL Plasma membrane ATPase 4 (EC 3.6.3.6) (Proton pump 4) - Nicotiana plumbaginifolia (Le	16	0.38735	17	0.279067	435	45.6503	276	30.4126	0,47	0.585958	6,88	6,77	1418
WZ0AQRGB3YB04EM1.SCF	protein.degradation	weakly similar to ( 120) ATCG00670 | Symbols: CLPP1, PCLPP | Encodes the only ClpP (caseinolytic protease) encoded within the plastid genome. Contains a highly conserved catalytic triad of Ser-type proteases (Ser-His-Asp). Part of the 350 kDa chloroplast	11	0.304285	5	0.0937851	298	35.7335	194	24.4259	1,70	0.548866	6,88	8,03	1241
WZ0AQRGB3YP19EM1.SCF	not assigned.unknown	no original description	83	2.33932	92	1.75823	2260	276.116	1757	225.395	0,41	0.292819	6,88	7,00	1218
gnl|UG|Qro#S57077638	not assigned.unknown	no original description	1	0.0419156	5	0.142109	27	4.90581	26	4.96032	-1,76	-0.0159415	6,87	5,13	819
gnl|UG|Qro#S57082223	protein.postranslational modification	weakly similar to ( 177) AT3G11410 | Symbols: ATPP2CA, AHG3, PP2CA | PP2CA (ARABIDOPSIS THALIANA PROTEIN PHOSPHATASE 2CA); protein binding / protein serine/threonine phosphatase | chr3:3584181-3585649 REVERSEweakly similar to ( 118) loc_os03g16170 12003.m	1	0.0453486	2	0.0614993	27	5.30761	8	1.65125	-0,44	1.6845	6,87	4,75	757
gnl|UG|Qro#S57130303	signalling.in sugar and nutrient physiology	weakly similar to ( 149) AT3G25070 | Symbols: RIN4 | RIN4 (RPM1 INTERACTING PROTEIN 4); protein binding | chr3:9132458-9133747 FORWARDweakly similar to ( 120) loc_os08g41470 12008.m62027 protein expressed protein no original description	1	0.0302724	2	0.0410537	27	3.54308	20	2.75573	-0,44	0.36257	6,87	6,07	1134
gnl|UG|Qro#S57138319	not assigned.unknown	no original description	3	0.0875736	12	0.237525	81	10.2496	85	11.2936	-1,44	-0.13993	6,87	5,57	1176
gnl|UG|Qro#S57142521	development.squamosa promoter binding like (SPL)	moderately similar to ( 253) AT2G47070 | Symbols: SPL1 | SPL1 (SQUAMOSA PROMOTER BINDING PROTEIN-LIKE 1); DNA binding / transcription factor | chr2:19337144-19340552 FORWARDweakly similar to ( 192) loc_os03g61760 12003.m11057 protein squamosa promoter-bin	1	0.0482825	1	0.0327391	27	5.65099	16	3.51617	0,56	0.684498	6,87	6,75	711
WZ0AQRAL2YN20FM1.SCF	N-metabolism.ammonia metabolism.glutamine synthetase	weakly similar to ( 173) AT1G66200 | Symbols: ATGSR2 | ATGSR2; copper ion binding / glutamate-ammonia ligase | chr1:24655552-24657520 REVERSEweakly similar to ( 180) GLNA1_SOYBN Glutamine synthetase cytosolic isozyme 1 (EC 6.3.1.2) (Glutamate--ammonia lig	1	0.0286552	1	0.0194303	27	3.3538	14	1.82596	0,56	0.877143	6,87	6,55	1198
WZ0AQRAP13YE03FM1.SCF	not assigned.unknown	no original description	1	0.0234007	4	0.0634696	27	2.73883	22	2.34322	-1,44	0.225067	6,87	5,21	1467
WZ0AQRGB3YF24EM1.SCF	not assigned.unknown	no original description	175	5.42688	233	4.89941	4709	633.012	3911	552.027	0,15	0.197494	6,87	6,82	1107
WZ0AQRGB4YL04EM1.SCF	protein.degradation	weakly similar to ( 122) ATCG00670 | Symbols: CLPP1, PCLPP | Encodes the only ClpP (caseinolytic protease) encoded within the plastid genome. Contains a highly conserved catalytic triad of Ser-type proteases (Ser-His-Asp). Part of the 350 kDa chloroplast	13	0.328385	9	0.154155	351	38.4342	226	25.9842	1,09	0.564759	6,87	7,40	1359
WZ0AQRGB3YM04EM1.SCF	PS.lightreaction.photosystem I.PSI polypeptide subunits	weakly similar to ( 129) ATCG01070 | Symbols: NDHE | NADH dehydrogenase ND4L | chrC:117804-118109 REVERSEweakly similar to ( 139) NU4LC_TOBAC NAD(P)H-quinone oxidoreductase chain 4L, chloroplast (EC 1.6.5.-) (NAD(P)H dehydrogenase, chain 4L) (NADH-plastoq	14	0.395234	26	0.497709	375	45.8911	372	47.8002	-0,33	-0.0588014	6,86	6,59	1216
WZ0AQRGB4YE21EM1.SCF	RNA.processing.splicing	weakly similar to ( 112) ATCG00040 | Symbols: MATK | Encodes a maturase located in the trnK intron in the chloroplast genome. | chrC:2056-3636 REVERSEweakly similar to ( 131) MATK_MALDO Maturase K (Intron maturase) - Malus domestica (Apple) (Malus sylvest	49	1.3698	60	1.13734	1309	158.625	1492	189.841	0,27	-0.259172	6,86	7,38	1228
WZ0AQRGB4YM09EM1.SCF	not assigned.unknown	no original description	32	0.828449	31	0.544194	860	96.513	760	89.5551	0,61	0.107948	6,86	7,36	1326
WZ0AQRAP13YF19FM1.SCF	protein.degradation.ubiquitin.ubiquitin	highly similar to ( 535) AT5G20620 | Symbols: UBQ4 | UBQ4; protein binding | chr5:6973315-6974463 REVERSEweakly similar to ( 150) UBIQ_WHEAT Ubiquitin - Triticum aestivum (Wheat)highly similar to ( 532) loc_os06g46770 12006.m091761 protein polyubiquitin c	3	0.0783764	13	0.230295	80	9.05994	107	12.7236	-1,56	-0.489928	6,85	5,79	1314
WZ0AQRAQ10YE06FM1.SCF	not assigned.unknown	no original description	66	1.62649	85	1.42038	1753	187.267	1755	196.855	0,20	-0.0720344	6,85	7,12	1393
gnl|UG|Qro#S57152131	RNA.regulation of transcription.unclassified	very weakly similar to (88.2) AT1G51200 | Symbols: | zinc finger (AN1-like) family protein | chr1:18985690-18986211 FORWARDweakly similar to ( 112) loc_os03g57890 12003.m34942 protein zinc finger A20 and AN1 domains-containing protein, putative, expresse	3	0.167186	1	0.0377881	79	19.0843	55	13.9509	2,15	0.452032	6,84	8,53	616
WZ0AQRAL2YE07FM1.SCF	RNA.processing.RNA helicase	moderately similar to ( 271) AT5G26742 | Symbols: emb1138 | emb1138 (embryo defective 1138); ATP binding / ATP-dependent helicase/ RNA binding / helicase/ nucleic acid binding / zinc ion binding | chr5:9285540-9288871 REVERSEmoderately similar to ( 278) l	2	0.0510087	8	0.13835	53	5.85951	42	4.87556	-1,44	0.265214	6,84	5,14	1346
WZ0AQRGA1YC12EM1.SCF	not assigned.unknown	no original description	2	0.0495724	24	0.403364	53	5.69452	82	9.2509	-3,02	-0.700021	6,84	4,52	1385
WZ0AQRAP10YN08FM1.SCF	signalling.light	weakly similar to ( 164) AT1G17455 | Symbols: ELF4-L4 | ELF4-L4 (ELF4-Like 4) | chr1:5997932-5998276 FORWARDweakly similar to ( 169) loc_os11g40610 12011.m079920 protein early flowering 4, putative, expressed no original description	11	0.264623	20	0.326243	288	30.033	273	29.8923	-0,30	0.00677853	6,83	6,52	1427
WZ0AQRGB4YJ24EM1.SCF	mitochondrial electron transport / ATP synthesis.F1-ATPase	moderately similar to ( 225) ATCG00480 | Symbols: ATPB | chloroplast-encoded gene for beta subunit of ATP synthase | chrC:52660-54156 REVERSEmoderately similar to ( 241) ATPB_VITVI ATP synthase subunit beta (EC 3.6.3.14) (ATPase subunit beta) (ATP synthas	20	0.570721	33	0.638534	526	65.0655	470	61.0453	-0,16	0.0920127	6,83	6,58	1203
gnl|UG|Qro#S57084068	not assigned.unknown	no original description	4	0.170155	1	0.0288444	104	19.1774	46	8.90644	2,56	1.10649	6,82	8,27	807
gnl|UG|Qro#S57091996	not assigned.unknown	no original description	7	0.330995	8	0.256501	183	37.5098	258	55.5269	0,37	-0.565917	6,82	7,76	726
gnl|UG|Qro#S57102162	protein.assembly and cofactor ligation	moderately similar to ( 265) ATCG01040 | Symbols: YCF5 | hypothetical protein | chrC:114461-115447 FORWARDmoderately similar to ( 280) CCSA_OENHO Cytochrome c biogenesis protein ccsA - Oenothera hookeri (Hooker's evening primrose)moderately similar to ( 2	1	0.048832	3	0.0993349	26	5.50362	37	8.22368	-1,02	-0.579403	6,82	6,37	703
gnl|UG|Qro#S57109811	protein.assembly and cofactor ligation	moderately similar to ( 225) AT3G10670 | Symbols: ATNAP7 | ATNAP7; ATPase, coupled to transmembrane movement of substances / protein binding / transporter | chr3:3335325-3337304 REVERSEweakly similar to ( 191) loc_os03g21490 12003.m34858 protein ATP-depen	2	0.0927807	4	0.125824	52	10.4569	50	10.5574	-0,44	-0.0138058	6,82	6,39	740
gnl|UG|Qro#S57143715	RNA.regulation of transcription.bZIP transcription factor family	weakly similar to ( 113) AT1G42990 | Symbols: ATBZIP60, BZIP60 | ATBZIP60 (BASIC REGION/LEUCINE ZIPPER MOTIF 60); DNA binding / transcription factor | chr1:16136062-16137459 REVERSEweakly similar to ( 113) loc_os06g41770 12006.m08709 protein bZIP transcri	3	0.138237	3	0.0937348	78	15.5801	80	16.7785	0,56	-0.106915	6,82	7,48	745
WZ0AQRGA14YO22EM1.SCF	not assigned.unknown	no original description	48	1.25978	96	1.70844	1249	142.097	760	90.7875	-0,44	0.646313	6,82	5,73	1308
WZ0AQRGB3YB14EM1.SCF	protein.synthesis.ribosomal protein.prokaryotic.chloroplast.30S subunit.S3	moderately similar to ( 261) ATCG00800 | Symbols: | encodes a chloroplast ribosomal protein S3, a constituent of the small subunit of the ribosomal complex | chrC:82826-83482 REVERSEmoderately similar to ( 259) RR3_GOSHI Chloroplast 30S ribosomal protein	5	0.137425	2	0.0372738	130	15.4886	90	11.259	1,88	0.460125	6,82	8,24	1249
WZ0AQRGB3YG03EM1.SCF	not assigned.unknown	no original description	10	0.264883	7	0.125727	261	29.9686	245	29.538	1,08	0.0208787	6,82	7,88	1296
WZ0AQRGB4YL22EM1.SCF	not assigned.unknown	no original description	1	0.02764	3	0.0562258	26	3.11518	29	3.64835	-1,02	-0.227931	6,82	6,02	1242
gnl|UG|Qro#S57092127	not assigned.unknown	no original description	318	20.2159	353	15.2166	8226	2266.87	9174	2654.51	0,41	-0.227749	6,81	7,45	540
WZ0AQRGB2YE08EM1.SCF	PS.lightreaction.photosystem II.PSII polypeptide subunits	moderately similar to ( 342) ATCG00280 | Symbols: PSBC | chloroplast gene encoding a CP43 subunit of the photosystem II reaction center. promoter contains a blue-light responsive element. | chrC:33720-35141 FORWARDmoderately similar to ( 345) PSBC_PEA Ph	316	7.9647	601	10.2715	8197	895.589	5950	682.59	-0,37	0.391817	6,81	6,05	1362
WZ0AQRAP13YB11FM1.SCF	not assigned.unknown	no original description	83	2.13911	124	2.16697	2139	238.967	2296	269.332	-0,02	-0.172575	6,80	6,96	1332
WZ0AQRGB3YN14EM1.SCF	protein.synthesis.ribosomal protein.prokaryotic.chloroplast.30S subunit.S3	moderately similar to ( 258) ATCG00800 | Symbols: | encodes a chloroplast ribosomal protein S3, a constituent of the small subunit of the ribosomal complex | chrC:82826-83482 REVERSEmoderately similar to ( 257) RR3_GOSHI Chloroplast 30S ribosomal protein	4	0.107446	6	0.109284	103	11.9933	43	5.25724	-0,02	1.18985	6,80	5,59	1278
WZ0AQRGB4YJ03EM1.SCF	protein.synthesis.ribosomal protein.prokaryotic.chloroplast.30S subunit.S15	very weakly similar to (82.0) RR15_GOSHI Chloroplast 30S ribosomal protein S15 - Gossypium hirsutum (Upland cotton) no original description	124	3.11852	138	2.35333	3189	347.658	3167	362.523	0,41	-0.0604021	6,80	7,27	1365
gnl|UG|Qro#S57147269	not assigned.unknown	very weakly similar to (91.7) AT2G45380 | Symbols: | FUNCTIONS IN: molecular_function unknown; INVOLVED IN: biological_process unknown; LOCATED IN: cellular_component unknown; EXPRESSED IN: inflorescence meristem, flower, cultured cell; EXPRESSED DURING:	4	0.140836	15	0.358115	102	15.5678	80	12.8205	-1,35	0.280108	6,79	5,16	975
WZ0AQRAQ11YL15FM1.SCF	not assigned.unknown	no original description	14	0.358125	13	0.22549	357	39.5864	286	33.2992	0,67	0.24952	6,79	7,21	1342
WZ0AQRGA11YM14EM1.SCF	protein.degradation	weakly similar to ( 134) ATCG00670 | Symbols: CLPP1, PCLPP | Encodes the only ClpP (caseinolytic protease) encoded within the plastid genome. Contains a highly conserved catalytic triad of Ser-type proteases (Ser-His-Asp). Part of the 350 kDa chloroplast	13	0.327903	13	0.222342	332	36.3003	278	31.9159	0,56	0.185709	6,79	7,17	1361
WZ0AQRGB2YO03EM1.SCF	PS.lightreaction.photosystem II.PSII polypeptide subunits	moderately similar to ( 312) ATCG00170 | Symbols: RPOC2 | RNA polymerase beta' subunit-2 | chrC:15938-20068 REVERSEmoderately similar to ( 322) RPOC2_SINAL DNA-directed RNA polymerase beta'' chain (EC 2.7.7.6) (PEP) (Plastid-encoded RNA polymerase beta''	4	0.100597	7	0.119372	102	11.1198	106	12.1337	-0,25	-0.125884	6,79	6,67	1365
WZ0AQRGB3YC16EM1.SCF	protein.synthesis.ribosomal protein.prokaryotic.chloroplast.30S subunit.S19	weakly similar to ( 118) ATCG00820 | Symbols: RPS19 | Encodes a 6.8-kDa protein of the small ribosomal subunit. | chrC:84005-84283 REVERSEweakly similar to ( 129) RR19_PHAAN Chloroplast 30S ribosomal protein S19 - Phaseolus angularis (Adzuki bean) (Vigna	4	0.105709	3	0.0537586	102	11.6848	59	7.09681	0,98	0.719393	6,79	7,05	1299
gnl|UG|Qro#S57109604	not assigned.unknown	no original description	43	2.03606	77	2.47223	1086	222.906	888	191.379	-0,28	0.220003	6,78	6,27	725
WZ0AQRGB2YB12EM1.SCF	protein.synthesis.ribosomal protein.prokaryotic.chloroplast.50S subunit.L20	weakly similar to ( 140) ATCG00660 | Symbols: RPL20 | encodes a chloroplast ribosomal protein L20, a constituent of the large subunit of the ribosomal complex | chrC:68512-68865 REVERSEweakly similar to ( 156) RK20_PANGI Chloroplast 50S ribosomal protein	5	0.12438	5	0.0843387	127	13.6948	155	17.5498	0,56	-0.357829	6,78	7,70	1380
WZ0AQRGB2YF24EM1.SCF	not assigned.unknown	no original description	23	0.569671	28	0.470252	584	62.7018	535	60.313	0,28	0.0560401	6,78	7,00	1386
WZ0AQRGA10YD14EM1.SCF	not assigned.unknown	no original description	1831	45.7136	1858	31.4542	45973	4975.43	37113	4217.39	0,54	0.238473	6,77	7,07	1375
gnl|UG|Qro#S57084655	not assigned.unknown	moderately similar to ( 281) AT2G26460 | Symbols: | RED family protein | chr2:11255049-11258913 REVERSEmoderately similar to ( 270) loc_os11g04950 12011.m04693 protein expressed protein no original description	1	0.0419156	7	0.198953	25	4.54242	35	6.67735	-2,25	-0.555816	6,76	5,07	819
WZ0AQRAP14YP10FM1.SCF	not assigned.unknown	no original description	1	0.0248041	18	0.302742	25	2.68803	31	3.49982	-3,61	-0.380729	6,76	3,53	1384
WZ0AQRAQ13YB01FM1.SCF	stress.biotic	very weakly similar to (81.6) AT3G14470 | Symbols: | disease resistance protein (NBS-LRR class), putative | chr3:4857940-4861104 FORWARDweakly similar to ( 132) loc_os05g41290 12005.m08304 protein disease resistance RPP13-like protein 1, putative, expres	1	0.0265293	1	0.0179888	25	2.87499	34	4.10549	0,56	-0.513996	6,76	7,83	1294
WZ0AQRGB2YP23EM1.SCF	RNA.transcription	moderately similar to ( 299) ATCG00180 | Symbols: RPOC1 | RNA polymerase beta' subunit-1 | chrC:20251-23084 REVERSEmoderately similar to ( 306) RPOC1_SOLTU DNA-directed RNA polymerase beta' chain (EC 2.7.7.6) (PEP) (Plastid-encoded RNA polymerase beta' su	1	0.0253537	1	0.0171916	25	2.74759	23	2.65417	0,56	0.0499049	6,76	7,27	1354
WZ0AQRGB2YE04EM1.SCF	PS.lightreaction.photosystem II.PSII polypeptide subunits	moderately similar to ( 335) ATCG00280 | Symbols: PSBC | chloroplast gene encoding a CP43 subunit of the photosystem II reaction center. promoter contains a blue-light responsive element. | chrC:33720-35141 FORWARDmoderately similar to ( 340) PSBC_PEA Ph	355	9.01387	672	11.5699	8802	968.803	6359	734.907	-0,36	0.398642	6,75	5,99	1352
gnl|UG|Qro#S57123267	protein.degradation.ubiquitin.proteasom	moderately similar to ( 275) AT2G20580 | Symbols: RPN1A, ATRPN1A | RPN1A (26S PROTEASOME REGULATORY SUBUNIT S2 1A); binding / enzyme regulator | chr2:8859211-8864699 FORWARDmoderately similar to ( 271) loc_os02g05340 12002.m05882 protein 26S proteasome re	3	0.109328	11	0.271818	74	11.6899	120	19.9045	-1,31	-0.767827	6,74	6,19	942
WZ0AQRAQ13YB03FM1.SCF	hormone metabolism.abscisic acid.synthesis-degradation.synthesis.9-cis-epoxycarotenoid dioxygenase	moderately similar to ( 215) AT3G63520 | Symbols: CCD1, ATCCD1, ATNCED1, NCED1 | CCD1 (CAROTENOID CLEAVAGE DIOXYGENASE 1); 9-cis-epoxycarotenoid dioxygenase | chr3:23452940-23455896 FORWARDmoderately similar to ( 216) loc_os12g44310 12012.m26998 protein 9	218	5.66946	213	3.75614	5379	606.399	5537	655.421	0,59	-0.112156	6,74	7,45	1320
WZ0AQRGB2YM04EM1.SCF	protein.synthesis.ribosomal protein.prokaryotic.chloroplast.30S subunit.S11	moderately similar to ( 236) ATCG00750 | Symbols: RPS11 | 30S chloroplast ribosomal protein S11 | chrC:78960-79376 REVERSEmoderately similar to ( 248) RR11_CUCSA Chloroplast 30S ribosomal protein S11 - Cucumis sativus (Cucumber)weakly similar to ( 181) lo	80	2.00461	74	1.25732	1970	213.982	1581	180.315	0,67	0.246969	6,74	7,16	1370
WZ0AQRGB4YI15EM1.SCF	PS.lightreaction.NADH DH	moderately similar to ( 407) ATCG01050 | Symbols: NDHD | Represents a plastid-encoded subunit of a NAD(P)H dehydrogenase complex. Its mRNA is edited at four positions. Translation data is not available for this gene. | chrC:115665-117185 REVERSEmoderate	13	0.32292	11	0.185277	320	34.4566	235	26.5693	0,80	0.375022	6,74	7,16	1382
gnl|UG|Qro#S57154621	not assigned.unknown	no original description	4	0.218308	2	0.0740142	98	23.1849	110	27.3251	1,56	-0.237039	6,73	8,53	629
WZ0AQRGB2YG01EM1.SCF	PS.lightreaction.cytochrome b6/f.cytochrome b6 (CYB6)	weakly similar to ( 141) ATCG00720 | Symbols: PETB | Encodes the cytochrome b(6) subunit of the cytochrome b6f complex. | chrC:74841-76292 FORWARDweakly similar to ( 143) CYB6_TOBAC Cytochrome b6 - Nicotiana tabacum (Common tobacco)weakly similar to ( 142	17	0.407251	13	0.21117	417	43.3033	415	45.2503	0,95	-0.0634533	6,73	7,74	1433
WZ0AQRGB4YA23EM1.SCF	protein.synthesis.ribosomal protein.prokaryotic.chloroplast.50S subunit.L20	very weakly similar to (80.5) RK20_PANGI Chloroplast 50S ribosomal protein L20 - Panax ginseng (Korean ginseng) no original description	7	0.2068	15	0.300484	170	21.7708	242	32.5409	-0,54	-0.579862	6,72	6,76	1162
WZ0AQRGB4YD17EM1.SCF	not assigned.unknown	no original description	220	5.60263	195	3.36729	5300	585.082	4203	487.18	0,73	0.264184	6,71	7,18	1348
gnl|UG|Qro#S57095206	Biodegradation of Xenobiotics.lactoylglutathione lyase	moderately similar to ( 365) AT1G67280 | Symbols: | lactoylglutathione lyase, putative / glyoxalase I, putative | chr1:25188563-25190134 REVERSEmoderately similar to ( 295) LGUL_ORYSA Lactoylglutathione lyase (EC 4.4.1.5) (Methylglyoxalase) (Aldoketomuta	3	0.116897	6	0.15853	72	12.1615	61	10.8187	-0,44	0.168798	6,70	6,09	881
gnl|UG|Qro#S57109692	not assigned.unknown	no original description	2	0.0922819	1	0.0312869	48	9.60061	58	12.1808	1,56	-0.343408	6,70	8,61	744
gnl|UG|Qro#S57115776	not assigned.unknown	no original description	1	0.0485557	3	0.0987728	24	5.05153	18	3.97808	-1,02	0.344648	6,70	5,33	707
WZ0AQRAP10YM16FM1.SCF	RNA.regulation of transcription.Methyl binding domain proteins	weakly similar to ( 155) AT1G15340 | Symbols: MBD10 | MBD10; DNA binding / methyl-CpG binding | chr1:5275895-5277474 REVERSEweakly similar to ( 155) loc_os12g42550 12012.m26979 protein brain acid soluble protein 1, putative, expressed no original descript	3	0.07452	1	0.0168433	72	7.75274	51	5.7661	2,15	0.42711	6,70	8,42	1382
WZ0AQRGA10YE20EM1.SCF	not assigned.unknown	no original description	1	0.0251309	1	0.0170406	24	2.61452	17	1.94455	0,56	0.42711	6,70	6,83	1366
WZ0AQRGA11YB22EM1.SCF	not assigned.unknown	no original description	1	0.0251863	1	0.0170781	24	2.62027	8	0.917095	0,56	1.51457	6,70	5,75	1363
WZ0AQRAQ13YD05FM1.SCF	protein.synthesis.initiation	weakly similar to ( 151) AT4G11420 | Symbols: EIF3A, ATEIF3A-1, EIF3A-1, ATTIF3A1, TIF3A1 | EIF3A (EUKARYOTIC TRANSLATION INITIATION FACTOR 3A); translation initiation factor | chr4:6947834-6952053 REVERSEweakly similar to ( 179) IF3A_TOBAC Eukaryotic tra	8	0.204643	31	0.537706	190	21.0684	172	20.0261	-1,39	0.0732015	6,69	5,22	1342
gnl|UG|Qro#S57131605	PS.lightreaction.cyclic electron flow-chlororespiration	moderately similar to ( 209) ATCG01100 | Symbols: NDHA | NADH dehydrogenase ND1 | chrC:119847-122009 REVERSEmoderately similar to ( 225) NU1C_SPIOL NAD(P)H-quinone oxidoreductase subunit 1, chloroplast (EC 1.6.5.-) (NAD(P)H dehydrogenase subunit 1) (NDH s	5	0.181634	11	0.270955	118	18.5815	90	14.881	-0,58	0.320401	6,68	5,78	945
WZ0AQRAL1YF20FM1.SCF	RNA.regulation of transcription.C2C2(Zn) CO-like, Constans-like zinc finger family	moderately similar to ( 220) AT1G06040 | Symbols: STO | STO (SALT TOLERANCE); DNA binding / protein binding / transcription factor/ zinc ion binding | chr1:1828662-1829659 REVERSEweakly similar to ( 189) loc_os02g39360 12002.m09024 protein salt tolerance-	8	0.218481	11	0.203701	189	22.3747	131	16.2838	0,10	0.45843	6,68	6,32	1257
WZ0AQRGB4YI06EM1.SCF	protein.synthesis.ribosomal protein.prokaryotic.chloroplast.30S subunit.S3	moderately similar to ( 260) ATCG00800 | Symbols: | encodes a chloroplast ribosomal protein S3, a constituent of the small subunit of the ribosomal complex | chrC:82826-83482 REVERSEmoderately similar to ( 259) RR3_GOSHI Chloroplast 30S ribosomal protein	3	0.0741444	1	0.0167584	71	7.60653	66	7.42441	2,15	0.0349637	6,68	8,79	1389
WZ0AQRAQ12YF06FM1.SCF	not assigned.unknown	no original description	4	0.0978031	15	0.248691	94	9.96303	96	10.6838	-1,35	-0.100763	6,67	5,43	1404
WZ0AQRAL2YP21FM1.SCF	not assigned.unknown	no original description	1327	41.077	943	19.7932	30946	4152.44	32064	4517.58	1,05	-0.121591	6,66	7,83	1109
WZ0AQRAP12YM09FM1.SCF	not assigned.unknown	no original description	3	0.0748994	8	0.135433	70	7.57576	55	6.25	-0,85	0.277534	6,66	5,53	1375
WZ0AQRAQ12YN11FM1.SCF	protein.synthesis.initiation	moderately similar to ( 295) AT5G20920 | Symbols: EIF2 BETA | EIF2 BETA; translation initiation factor | chr5:7094994-7096661 REVERSEmoderately similar to ( 317) IF2B_MALDO Eukaryotic translation initiation factor 2 subunit beta (eIF-2-beta) - Malus domes	3	0.0773754	4	0.0699548	70	7.8262	76	8.92186	0,15	-0.189034	6,66	7,00	1331
WZ0AQRGB3YL21EM1.SCF	PS.lightreaction.photosystem II.PSII polypeptide subunits	weakly similar to ( 189) ATCG00280 | Symbols: PSBC | chloroplast gene encoding a CP43 subunit of the photosystem II reaction center. promoter contains a blue-light responsive element. | chrC:33720-35141 FORWARDweakly similar to ( 191) PSBC_TOBAC Photosys	359	10.3651	683	13.3713	8366	1047.05	6073	798.071	-0,37	0.391739	6,66	5,90	1189
WZ0AQRGB3YM05EM1.SCF	protein.synthesis.ribosomal protein.prokaryotic.chloroplast.30S subunit.S3	moderately similar to ( 261) ATCG00800 | Symbols: | encodes a chloroplast ribosomal protein S3, a constituent of the small subunit of the ribosomal complex | chrC:82826-83482 REVERSEmoderately similar to ( 259) RR3_GOSHI Chloroplast 30S ribosomal protein	4	0.102093	2	0.0346133	93	10.2894	55	6.38941	1,56	0.68741	6,66	7,53	1345
gnl|UG|Qro#S57117373	RNA.regulation of transcription.C2C2(Zn) CO-like, Constans-like zinc finger family	moderately similar to ( 224) AT2G31380 | Symbols: STH | STH; protein domain specific binding / transcription factor/ zinc ion binding | chr2:13382150-13383302 FORWARDweakly similar to ( 191) loc_os02g39360 12002.m09024 protein salt tolerance-like protein,	8	0.258842	14	0.307148	185	25.947	145	21.3537	-0,25	0.281083	6,65	6,12	1061
gnl|UG|Qro#S57121668	signalling.calcium	moderately similar to ( 276) AT4G38810 | Symbols: | calcium-binding EF hand family protein | chr4:18115607-18118860 REVERSEmoderately similar to ( 244) loc_os03g14590 12003.m34821 protein calcium ion binding protein, putative, expressed no original descr	7	0.331451	9	0.288962	162	33.2512	149	32.1121	0,20	0.0502922	6,65	6,80	725
WZ0AQRGB2YJ18EM1.SCF	protein.synthesis.ribosomal protein.prokaryotic.chloroplast.50S subunit.L2	moderately similar to ( 262) ATCG01310 | Symbols: RPL2.2 | encodes a chloroplast ribosomal protein L2, a constituent of the large subunit of the ribosomal complex | chrC:152806-154312 FORWARDmoderately similar to ( 268) RK2_PANGI Chloroplast 50S ribosomal	6	0.147757	12	0.20038	139	14.8383	119	13.3384	-0,44	0.153734	6,65	6,06	1394
WZ0AQRGB4YL13EM1.SCF	not assigned.unknown	no original description	7	0.167341	31	0.502508	162	16.7877	152	16.539	-1,59	0.0215332	6,65	5,04	1436
gnl|UG|Qro#S57131090	not assigned.unknown	weakly similar to ( 166) AT5G55660 | Symbols: | LOCATED IN: mitochondrion; EXPRESSED IN: 24 plant structures; EXPRESSED DURING: 13 growth stages; CONTAINS InterPro DOMAIN/s: DEK, C-terminal (InterPro:IPR014876); BEST Arabidopsis thaliana protein match is	24	0.757951	16	0.342631	551	75.4315	472	67.8473	1,15	0.152876	6,64	7,63	1087
WZ0AQRAL2YA16FM1.SCF	not assigned.unknown	no original description	3	0.0802076	5	0.0906443	69	7.99677	38	4.62422	-0,18	0.790208	6,64	5,67	1284
WZ0AQRGB2YG18EM1.SCF	not assigned.unknown	no original description	1	0.024858	3	0.0505665	23	2.47836	37	4.18628	-1,02	-0.756281	6,64	6,37	1381
gnl|UG|Qro#S57149276	tetrapyrrole synthesis.magnesium chelatase	moderately similar to ( 406) AT5G13630 | Symbols: GUN5, CCH, CHLH, CCH1 | GUN5 (GENOMES UNCOUPLED 5); magnesium chelatase | chr5:4387920-4392082 REVERSEmoderately similar to ( 390) loc_os03g20700 12003.m34853 protein Mg-chelatase subunit XANTHA-F, putativ	6	0.275734	9	0.280451	137	27.2917	75	15.6878	-0,02	0.798824	6,63	5,81	747
WZ0AQRGA13YA15EM1.SCF	PS.lightreaction.NADH DH	moderately similar to ( 452) ATCG01050 | Symbols: NDHD | Represents a plastid-encoded subunit of a NAD(P)H dehydrogenase complex. Its mRNA is edited at four positions. Translation data is not available for this gene. | chrC:115665-117185 REVERSEmoderate	10	0.24858	16	0.269688	229	24.6759	218	24.6651	-0,12	0.000630135	6,63	6,52	1381
WZ0AQRGB2YM10EM1.SCF	protein.synthesis.ribosomal protein.prokaryotic.chloroplast.30S subunit.S4	moderately similar to ( 256) ATCG00380 | Symbols: RPS4 | Chloroplast encoded ribosomal protein S4 | chrC:45223-45828 REVERSEmoderately similar to ( 258) RR4_CALFE Chloroplast 30S ribosomal protein S4 - Calycanthus fertilis var. ferax (Calycanthus floridus	17	0.429111	7	0.11981	388	42.4545	451	51.8153	1,84	-0.28746	6,63	8,76	1360
WZ0AQRGB3YP05EM1.SCF	PS.lightreaction.photosystem II.PSII polypeptide subunits	moderately similar to ( 281) ATCG00020 | Symbols: PSBA | Encodes chlorophyll binding protein D1, a part of the photosystem II reaction center core | chrC:383-1444 REVERSEmoderately similar to ( 281) PSBA_OENHO Photosystem Q(B) protein (32 kDa thylakoid me	101	2.68153	134	2.41236	2313	266.2	2008	242.653	0,15	0.133617	6,63	6,65	1293
WZ0AQRGB4YF21EM1.SCF	not assigned.unknown	no original description	22	0.565719	24	0.418471	504	56.1798	513	60.0421	0,44	-0.0959244	6,63	7,17	1335
WZ0AQRAP12YN03FM1.SCF	protein.aa activation.methionine-tRNA ligase	moderately similar to ( 268) AT4G13780 | Symbols: | methionine--tRNA ligase, putative / methionyl-tRNA synthetase, putative / MetRS, putative | chr4:7993366-7998433 REVERSEmoderately similar to ( 281) SYM_ORYSA Probable methionyl-tRNA synthetase (EC 6.1.	4	0.100303	1	0.0170033	91	9.89165	60	6.84806	2,56	0.530515	6,62	8,65	1369
gnl|UG|Qro#S57081242	stress.abiotic	moderately similar to ( 494) AT5G64940 | Symbols: ATATH13, ATH13 | ATATH13; transporter | chr5:25949116-25953326 FORWARDhighly similar to ( 502) loc_os02g36570 12002.m08744 protein ATATH13, putative, expressed no original description	40	1.55686	62	1.63628	899	151.678	602	106.647	-0,07	0.508168	6,61	6,03	882
gnl|UG|Qro#S57139988	protein.synthesis.ribosomal protein.eukaryotic.60S subunit.L3	moderately similar to ( 454) AT1G61580 | Symbols: RPL3B, ARP2 | RPL3B (R-PROTEIN L3 B); structural constituent of ribosome | chr1:22720833-22722402 REVERSEmoderately similar to ( 446) RL3_ORYSJ 60S ribosomal protein L3 OS=Oryza sativa subsp. japonica GN=R	4	0.114908	4	0.0779162	90	11.2074	108	14.1213	0,56	-0.333424	6,61	7,50	1195
WZ0AQRAP10YF21FM1.SCF	protein.folding	moderately similar to ( 481) AT5G26360 | Symbols: | chaperonin, putative | chr5:9255561-9258891 REVERSEweakly similar to ( 155) TCPE2_AVESA T-complex protein 1 subunit epsilon (TCP-1-epsilon) (CCT-epsilon) (TCP-K36) - Avena sativa (Oat)moderately similar	2	0.059035	6	0.12009	45	5.75789	50	6.71754	-1,02	-0.222392	6,61	5,81	1163
WZ0AQRAP11YD10FM1.SCF	not assigned.unknown	COG3889 no original description	6	0.144441	22	0.359119	135	14.0879	270	29.5845	-1,31	-1.07039	6,61	6,36	1426
WZ0AQRGB2YO24EM1.SCF	PS.lightreaction.photosystem I.PSI polypeptide subunits	weakly similar to ( 129) ATCG01070 | Symbols: NDHE | NADH dehydrogenase ND4L | chrC:117804-118109 REVERSEweakly similar to ( 139) NU4LC_TOBAC NAD(P)H-quinone oxidoreductase chain 4L, chloroplast (EC 1.6.5.-) (NAD(P)H dehydrogenase, chain 4L) (NADH-plastoq	17	0.429427	28	0.479595	383	41.9382	374	43.0004	-0,16	-0.0360832	6,61	6,49	1359
WZ0AQRGB4YG24EM1.SCF	not assigned.unknown	no original description	49	1.38674	56	1.07464	1100	134.947	994	128.04	0,37	0.0757964	6,61	6,90	1213
WZ0AQRGB4YL05EM1.SCF	PS.lightreaction.photosystem II.PSII polypeptide subunits	weakly similar to ( 119) ATCG00710 | Symbols: PSBH | Encodes a 8 kD phosphoprotein that is a component of the photosystem II oxygen evolving core. Its exact molecular function has not been determined but it may play a role in mediating electron transfer b	410	10.1404	364	6.10447	9256	992.349	8808	991.535	0,73	0.00118507	6,61	7,34	1388
gnl|UG|Qro#S57082024	not assigned.unknown	weakly similar to ( 197) AT1G15290 | Symbols: | binding | chr1:5257327-5264814 REVERSEweakly similar to ( 192) loc_os04g55230 12004.m10415 protein ataxin-2 C-terminal region family protein, expressed no original description	103	5.63037	149	5.52284	2300	545.003	2133	530.703	0,03	0.0383606	6,60	6,59	628
WZ0AQRAL3YC10FM1.SCF	PS.lightreaction.photosystem II.PSII polypeptide subunits	moderately similar to ( 265) ATCG00280 | Symbols: PSBC | chloroplast gene encoding a CP43 subunit of the photosystem II reaction center. promoter contains a blue-light responsive element. | chrC:33720-35141 FORWARDmoderately similar to ( 266) PSBC_TOBAC	280	7.4628	468	8.45796	6248	721.865	4159	504.537	-0,18	0.516768	6,60	5,90	1288
WZ0AQRAL1YC17FM1.SCF	PS.lightreaction.cytochrome b6/f.apocytochrome f (CYF)	moderately similar to ( 388) ATCG00540 | Symbols: PETA | Encodes cytochrome f apoprotein; involved in photosynthetic electron transport chain; encoded by the chloroplast genome and is transcriptionally repressed by a nuclear gene HCF2. | chrC:61657-62619	196	5.56531	265	5.10217	4346	534.927	3021	390.431	0,13	0.454273	6,59	6,26	1209
WZ0AQRGA1YD13EM1.SCF	not assigned.unknown	no original description	134	3.35527	91	1.54504	2969	322.258	2716	309.537	1,12	0.0581043	6,59	7,65	1371
WZ0AQRGB2YC11EM1.SCF	protein.synthesis.ribosomal protein.prokaryotic.chloroplast.30S subunit.S3	moderately similar to ( 261) ATCG00800 | Symbols: | encodes a chloroplast ribosomal protein S3, a constituent of the small subunit of the ribosomal complex | chrC:82826-83482 REVERSEmoderately similar to ( 259) RR3_GOSHI Chloroplast 30S ribosomal protein	6	0.145154	4	0.0656165	133	13.9476	64	7.04722	1,15	0.984893	6,59	6,75	1419
WZ0AQRGB4YC14EM1.SCF	protein.synthesis.ribosomal protein.prokaryotic.chloroplast.30S subunit.S19	weakly similar to ( 118) ATCG00820 | Symbols: RPS19 | Encodes a 6.8-kDa protein of the small ribosomal subunit. | chrC:84005-84283 REVERSEweakly similar to ( 129) RR19_PHAAN Chloroplast 30S ribosomal protein S19 - Phaseolus angularis (Adzuki bean) (Vigna	14	0.34378	11	0.183156	310	32.9978	264	29.5064	0,91	0.161341	6,59	7,33	1398
gnl|UG|Qro#S57088421	not assigned.unknown	moderately similar to ( 391) AT2G47390 | Symbols: | serine-type endopeptidase/ serine-type peptidase | chr2:19442278-19446253 REVERSEmoderately similar to ( 380) loc_os03g19410 12003.m07358 protein secreted protein, putative, expressed no original descri	1	0.049752	7	0.236148	22	4.74465	25	5.66123	-2,25	-0.254814	6,58	4,58	690
gnl|UG|Qro#S57106147	not assigned.unknown	weakly similar to ( 168) AT5G52430 | Symbols: | hydroxyproline-rich glycoprotein family protein | chr5:21283093-21285045 REVERSEweakly similar to ( 182) loc_os02g57610 12002.m33956 protein expressed protein no original description	1	0.0479453	3	0.0975313	22	4.57236	40	8.72905	-1,02	-0.932886	6,58	6,48	716
gnl|UG|Qro#S57106889	misc.oxidases - copper, flavone etc	weakly similar to ( 149) AT5G05320 | Symbols: | monooxygenase, putative (MO3) | chr5:1575093-1576679 REVERSEweakly similar to ( 149) loc_os03g05920 12003.m06114 protein monooxygenase, putative, expressed no original description	1	0.0501151	5	0.169909	22	4.77928	8	1.82482	-1,76	1.38904	6,58	3,43	685
gnl|UG|Qro#S57113818	RNA.regulation of transcription.PHOR1	moderately similar to ( 211) AT2G35930 | Symbols: PUB23 | PUB23 (PLANT U-BOX 23); ubiquitin-protein ligase | chr2:15083101-15084336 REVERSEweakly similar to ( 181) loc_os01g64570 12001.m12571 protein ubiquitin-protein ligase, putative, expressed no origin	8	0.433856	13	0.478052	177	41.6102	377	93.0588	-0,14	-1.1612	6,58	7,61	633
gnl|UG|Qro#S57146922	not assigned.unknown	no original description	1	0.0489713	5	0.16603	22	4.6702	18	4.01213	-1,76	0.219117	6,58	4,60	701
WZ0AQRAP10YK02FM1.SCF	transport.potassium	weakly similar to ( 177) AT5G55630 | Symbols: KCO1, TPK1 | ATKCO1; calcium-activated potassium channel/ ion channel/ outward rectifier potassium channel | chr5:22531718-22532893 FORWARDweakly similar to ( 166) loc_os03g54100 12003.m35415 protein calcium-a	1	0.02541	1	0.0172298	22	2.42325	17	1.96614	0,56	0.301579	6,58	6,83	1351
WZ0AQRAP12YA06FM1.SCF	protein.targeting.chloroplast	moderately similar to ( 328) AT4G02510 | Symbols: TOC159, TOC86, PPI2, TOC160, ATTOC159 | TOC159 (TRANSLOCON AT THE OUTER ENVELOPE MEMBRANE OF CHLOROPLASTS 159); transmembrane receptor | chr4:1104766-1109360 FORWARDmoderately similar to ( 271) loc_os05g05	3	0.0747363	5	0.0844611	66	7.12731	38	4.30878	-0,18	0.726077	6,58	5,67	1378
WZ0AQRAQ13YF19FM1.SCF	RNA.regulation of transcription.AtSR Transcription Factor family	moderately similar to ( 284) AT5G64220 | Symbols: | calmodulin-binding protein | chr5:25686434-25691903 FORWARDmoderately similar to ( 254) loc_os10g22950 12010.m05301 protein calmodulin-binding transcription activator 2, putative, expressed no original	1	0.0284887	1	0.0193174	22	2.71685	21	2.72303	0,56	-0.00327513	6,58	7,14	1205
WZ0AQRAQ13YN03FM1.SCF	not assigned.unknown	no original description	1	0.0260067	1	0.0176344	22	2.48016	9	1.06534	0,56	1.21912	6,58	5,92	1320
WZ0AQRGA10YA08EM1.SCF	protein.synthesis.ribosomal protein.prokaryotic.chloroplast.30S subunit.S2	weakly similar to ( 125) ATCG00160 | Symbols: RPS2 | Chloroplast ribosomal protein S2 | chrC:15013-15723 REVERSEweakly similar to ( 134) RR2_SPIOL Chloroplast 30S ribosomal protein S2 - Spinacia oleracea (Spinach)weakly similar to ( 120) loc_os02g24612 12	55	1.38423	67	1.14339	1215	132.554	927	106.19	0,28	0.319926	6,58	6,54	1364
WZ0AQRGB2YE07EM1.SCF	not assigned.unknown	no original description	1	0.0251494	5	0.0852654	22	2.3984	31	3.54853	-1,76	-0.565154	6,58	5,38	1365
WZ0AQRGB2YL03EM1.SCF	RNA.transcription	weakly similar to ( 186) ATCG00180 | Symbols: RPOC1 | RNA polymerase beta' subunit-1 | chrC:20251-23084 REVERSEweakly similar to ( 194) RPOC1_CUCSA DNA-directed RNA polymerase beta' chain (EC 2.7.7.6) (PEP) (Plastid-encoded RNA polymerase beta' subunit) (	1	0.0253912	2	0.0344341	22	2.42146	23	2.6581	-0,44	-0.13452	6,58	6,27	1352
WZ0AQRGB3YE01EM1.SCF	protein.synthesis.ribosomal protein.prokaryotic.chloroplast.50S subunit.L2	weakly similar to ( 135) ATCG01310 | Symbols: RPL2.2 | encodes a chloroplast ribosomal protein L2, a constituent of the large subunit of the ribosomal complex | chrC:152806-154312 FORWARDweakly similar to ( 164) YCF72_ORYSA Hypothetical protein ycf72 (ORF	3	0.08339	4	0.0753926	66	7.95257	52	6.57895	0,15	0.273565	6,58	6,45	1235
WZ0AQRAP14YA16FM1.SCF	not assigned.unknown	no original description	68	1.70019	78	1.32239	1495	162.032	1605	182.652	0,36	-0.172817	6,57	7,11	1373
gnl|UG|Qro#S57125519	misc.beta 1,3 glucan hydrolases.glucan endo-1,3-beta-glucosidase	moderately similar to ( 268) AT2G27500 | Symbols: | glycosyl hydrolase family 17 protein | chr2:11752364-11753514 REVERSEweakly similar to ( 171) E13B_WHEAT Glucan endo-1,3-beta-glucosidase precursor (EC 3.2.1.39) ((1->3)-beta-glucan endohydrolase) ((1->	4	0.160791	42	1.14479	87	15.1598	90	16.4666	-2,83	-0.119299	6,56	3,85	854
gnl|UG|Qro#S57078550	not assigned.unknown	no original description	7	0.489414	15	0.711124	151	45.7642	145	46.1431	-0,54	-0.0118937	6,55	6,02	491
WZ0AQRAL1YN13FM1.SCF	PS.lightreaction.cytochrome b6/f.apocytochrome f (CYF)	moderately similar to ( 388) ATCG00540 | Symbols: PETA | Encodes cytochrome f apoprotein; involved in photosynthetic electron transport chain; encoded by the chloroplast genome and is transcriptionally repressed by a nuclear gene HCF2. | chrC:61657-62619	171	4.55057	236	4.25851	3688	425.434	2752	333.333	0,10	0.351969	6,55	6,29	1290
WZ0AQRAL3YJ13FM1.SCF	misc.cytochrome P450	weakly similar to ( 180) AT4G31940 | Symbols: CYP82C4 | CYP82C4; electron carrier/ heme binding / iron ion binding / monooxygenase/ oxygen binding | chr4:15452040-15453966 FORWARDweakly similar to ( 187) C82A3_SOYBN Cytochrome P450 82A3 (EC 1.14.-.-) (P45	3	0.0796494	23	0.414062	65	7.48076	90	10.8759	-2,38	-0.539875	6,55	4,72	1293
WZ0AQRGB2YG10EM1.SCF	RNA.processing.splicing	weakly similar to ( 108) ATCG00040 | Symbols: MATK | Encodes a maturase located in the trnK intron in the chloroplast genome. | chrC:2056-3636 REVERSEweakly similar to ( 162) MATK_MALDO Maturase K (Intron maturase) - Malus domestica (Apple) (Malus sylvest	18	0.450051	19	0.322121	389	42.1609	433	49.2762	0,48	-0.224986	6,55	7,26	1373
gnl|UG|Qro#S57087071	not assigned.unknown	very weakly similar to (80.1) AT5G52552 | Symbols: CPuORF14 | CPuORF14 (Conserved peptide upstream open reading frame 14) | chr5:21329119-21329277 REVERSE no original description	79	4.14676	121	4.30669	1693	385.221	1416	338.303	-0,05	0.187371	6,54	6,30	654
gnl|UG|Qro#S57143751	RNA.RNA binding	weakly similar to ( 110) AT3G56860 | Symbols: UBA2A | UBP1 interacting protein 2a (UBA2a) | chr3:21050708-21052144 REVERSEvery weakly similar to (97.4) loc_os01g16090 12001.m08206 protein RNA binding protein, putative, expressed no original description	2	0.0971114	8	0.263394	43	9.05065	47	10.3872	-1,44	-0.198713	6,54	5,30	707
WZ0AQRGB3YH15EM1.SCF	PS.lightreaction.NADH DH	moderately similar to ( 418) ATCG01050 | Symbols: NDHD | Represents a plastid-encoded subunit of a NAD(P)H dehydrogenase complex. Its mRNA is edited at four positions. Translation data is not available for this gene. | chrC:115665-117185 REVERSEmoderate	14	0.352867	22	0.375994	300	32.7774	275	31.5483	-0,09	0.0551416	6,54	6,39	1362
WZ0AQRGB3YH23EM1.SCF	not assigned.unknown	very weakly similar to (92.8) ATCG01130 | Symbols: YCF1.2 | hypothetical protein | chrC:123884-129244 REVERSEweakly similar to ( 108) YCF1_DAUCA Putative membrane protein ycf1 - Daucus carota (Carrot) no original description	155	4.78075	154	3.22078	3319	443.755	3170	445.025	0,57	-0.00412354	6,54	7,11	1113
WZ0AQRGB3YO22EM1.SCF	not assigned.unknown	no original description	205	6.09828	391	7.88691	4413	569.061	2750	372.346	-0,37	0.611939	6,54	5,56	1154
WZ0AQRGB4YB22EM1.SCF	protein.synthesis.ribosomal protein.prokaryotic.chloroplast.30S subunit.S3	moderately similar to ( 261) ATCG00800 | Symbols: | encodes a chloroplast ribosomal protein S3, a constituent of the small subunit of the ribosomal complex | chrC:82826-83482 REVERSEmoderately similar to ( 259) RR3_GOSHI Chloroplast 30S ribosomal protein	4	0.111187	3	0.0565445	85	10.242	66	8.3502	0,98	0.294607	6,53	7,21	1235
WZ0AQRGA14YH02EM1.SCF	not assigned.unknown	no original description	135	3.42781	164	2.8236	2863	315.12	2106	243.389	0,28	0.372633	6,52	6,43	1352
WZ0AQRGB3YE03EM1.SCF	protein.assembly and cofactor ligation	moderately similar to ( 283) ATCG01040 | Symbols: YCF5 | hypothetical protein | chrC:114461-115447 FORWARDmoderately similar to ( 300) CCSA_OENHO Cytochrome c biogenesis protein ccsA - Oenothera hookeri (Hooker's evening primrose)moderately similar to ( 2	6	0.161548	11	0.200825	127	14.8226	201	24.6324	-0,31	-0.732756	6,52	6,94	1275
gnl|UG|Qro#S57136192	not assigned.unknown	weakly similar to ( 158) AT1G69070 | Symbols: | FUNCTIONS IN: molecular_function unknown; INVOLVED IN: biological_process unknown; LOCATED IN: cellular_component unknown; EXPRESSED IN: 23 plant structures; EXPRESSED DURING: 13 growth stages; CONTAINS Int	5	0.165043	19	0.425261	105	15.024	104	15.625	-1,37	-0.0565835	6,51	5,20	1040
gnl|UG|Qro#S57149481	stress.abiotic.unspecified	moderately similar to ( 231) AT5G53160 | Symbols: | unknown protein | chr5:21561026-21561953 FORWARDmoderately similar to ( 224) loc_os02g15640 12002.m06807 protein AT-rich element binding factor 3, putative, expressed no original description	1	0.0504836	73	2.4989	21	4.59559	42	9.65074	-5,63	-1.07039	6,51	1,95	680
WZ0AQRAP12YB05FM1.SCF	RNA.transcription	weakly similar to ( 199) AT1G03280 | Symbols: | transcription initiation factor IIE (TFIIE) alpha subunit family protein / general transcription factor TFIIE family protein | chr1:803635-806758 FORWARDweakly similar to ( 185) loc_os08g25460 12008.m06562	1	0.0246793	1	0.0167343	21	2.24659	16	1.79727	0,56	0.321928	6,51	6,75	1391
WZ0AQRAP14YO24FM1.SCF	cell.organisation	moderately similar to ( 251) AT3G55000 | Symbols: TON1A, TON1 | TON1A (TONNEAU 1) | chr3:20381612-20383577 FORWARDmoderately similar to ( 234) loc_os12g01170 12012.m04121 protein tonneau 1b, putative, expressed no original description	1	0.0296194	3	0.0602523	21	2.69629	20	2.69629	-1,02	3.20343e-16	6,51	5,48	1159
WZ0AQRAQ12YH24FM1.SCF	protein.degradation.ubiquitin.proteasom	moderately similar to ( 332) AT1G53750 | Symbols: RPT1A | RPT1A (REGULATORY PARTICLE TRIPLE-A 1A); ATPase | chr1:20065921-20068324 REVERSEmoderately similar to ( 338) PRS7_SPIOL 26S protease regulatory subunit 7 (26S proteasome subunit 7) (26S proteasome	1	0.0292908	1	0.0198613	21	2.66638	30	3.99957	0,56	-0.584963	6,51	7,65	1172
WZ0AQRAQ13YF05FM1.SCF	stress.abiotic.heat	moderately similar to ( 476) AT5G56000 | Symbols: | heat shock protein 81-4 (HSP81-4) | chr5:22677602-22680067 REVERSEmoderately similar to ( 471) HSP83_ORYSA Heat shock protein 81-3 (HSP81-3) (Gravity-specific protein GSC 381) - Oryza sativa (Rice)moder	2	0.0504836	2	0.0342316	42	4.59559	30	3.44669	0,56	0.415037	6,51	6,65	1360
WZ0AQRGB2YJ14EM1.SCF	PS.lightreaction.NADH DH	weakly similar to ( 166) ATCG01050 | Symbols: NDHD | Represents a plastid-encoded subunit of a NAD(P)H dehydrogenase complex. Its mRNA is edited at four positions. Translation data is not available for this gene. | chrC:115665-117185 REVERSEweakly simil	3	0.0723729	15	0.24537	63	6.58819	72	7.90583	-1,76	-0.263034	6,51	5,01	1423
WZ0AQRGB2YM11EM1.SCF	not assigned.unknown	highly similar to ( 551) ATCG01280 | Symbols: YCF2.2 | hypothetical protein | chrC:145291-152175 REVERSEhighly similar to ( 589) YCF2_GOSHI Protein ycf2 - Gossypium hirsutum (Upland cotton) no original description	1	0.0246262	5	0.0834916	21	2.24175	24	2.6901	-1,76	-0.263034	6,51	5,01	1394
WZ0AQRGB3YP14EM1.SCF	DNA.unspecified	weakly similar to ( 160) ATCG01130 | Symbols: YCF1.2 | hypothetical protein | chrC:123884-129244 REVERSEweakly similar to ( 179) YCF1_GOSHI Putative membrane protein ycf1 (RF1) - Gossypium hirsutum (Upland cotton)weakly similar to ( 165) loc_os07g42234 12	6	0.159299	6	0.108016	126	14.5012	130	15.7096	0,56	-0.115477	6,51	7,18	1293
WZ0AQRGB4YI14EM1.SCF	protein.synthesis.ribosomal protein.prokaryotic.chloroplast.30S subunit.S4	moderately similar to ( 236) ATCG00380 | Symbols: RPS4 | Chloroplast encoded ribosomal protein S4 | chrC:45223-45828 REVERSEmoderately similar to ( 254) RR4_TOBAC Chloroplast 30S ribosomal protein S4 - Nicotiana tabacum (Common tobacco)moderately similar	1	0.0244334	8	0.132541	21	2.2242	14	1.55694	-2,44	0.514573	6,51	3,55	1405
WZ0AQRGB4YJ18EM1.SCF	protein.synthesis.ribosomal protein.prokaryotic.chloroplast.50S subunit.L2	weakly similar to ( 140) ATCG01310 | Symbols: RPL2.2 | encodes a chloroplast ribosomal protein L2, a constituent of the large subunit of the ribosomal complex | chrC:152806-154312 FORWARDweakly similar to ( 170) YCF72_ORYSA Hypothetical protein ycf72 (ORF	3	0.0751727	1	0.0169909	63	6.84307	51	5.81661	2,15	0.234465	6,51	8,42	1370
WZ0AQRGB4YM01EM1.SCF	protein.synthesis.ribosomal protein.prokaryotic.chloroplast.50S subunit.L2	weakly similar to ( 113) ATCG01310 | Symbols: RPL2.2 | encodes a chloroplast ribosomal protein L2, a constituent of the large subunit of the ribosomal complex | chrC:152806-154312 FORWARDweakly similar to ( 113) RK2_TOBAC Chloroplast 50S ribosomal protein	1	0.0278417	1	0.0188787	21	2.53447	12	1.52068	0,56	0.736966	6,51	6,33	1233
WZ0AQRGB2YA17EM1.SCF	RNA.transcription	moderately similar to ( 233) ATCG00180 | Symbols: RPOC1 | RNA polymerase beta' subunit-1 | chrC:20251-23084 REVERSEmoderately similar to ( 236) RPOC1_CUCSA DNA-directed RNA polymerase beta' chain (EC 2.7.7.6) (PEP) (Plastid-encoded RNA polymerase beta' su	18	0.443908	11	0.183946	376	40.1957	352	39.5115	1,27	0.0247679	6,50	7,75	1392
gnl|UG|Qro#S57078454	not assigned.unknown	no original description	5	0.401038	6	0.32632	104	36.1593	86	31.396	0,30	0.203786	6,49	6,59	428
gnl|UG|Qro#S57136437	protein.postranslational modification	moderately similar to ( 399) AT3G01090 | Symbols: AKIN10 | AKIN10 (Arabidopsis SNF1 kinase homolog 10); protein binding / protein kinase | chr3:31437-33977 REVERSEmoderately similar to ( 319) RKIN1_SECCE Carbon catabolite derepressing protein kinase (EC 2	3	0.146288	7	0.231452	62	13.1054	66	14.6484	-0,66	-0.160587	6,49	5,98	704
WZ0AQRAL1YH19FM1.SCF	not assigned.unknown	no original description	6	0.162056	3	0.0549429	124	14.518	80	9.83478	1,56	0.561879	6,49	7,48	1271
gnl|UG|Qro#S57105861	protein.degradation.ubiquitin.E3.RING	weakly similar to ( 179) AT5G45100 | Symbols: | protein binding / zinc ion binding | chr5:18218938-18219741 FORWARDweakly similar to ( 104) loc_os03g46570 12003.m09676 protein ubiquitin-protein ligase/ zinc ion binding protein, putative, expressed no ori	2	0.0911789	2	0.0618259	41	8.10251	25	5.18758	0,56	0.643306	6,47	6,39	753
gnl|UG|Qro#S57106524	not assigned.unknown	no original description	2	0.189662	4	0.25721	41	16.8541	37	15.9703	-0,44	0.0777093	6,47	5,96	362
gnl|UG|Qro#S57156688	not assigned.unknown	no original description	72	3.83801	56	2.02413	1475	340.829	1481	359.326	0,92	-0.076246	6,47	7,47	644
WZ0AQRAL2YI16FM1.SCF	not assigned.unknown	no original description	411	10.6807	410	7.22465	8398	946.028	8891	1051.64	0,56	-0.152689	6,47	7,19	1321
WZ0AQRGA13YM15EM1.SCF	PS.lightreaction.ATP synthase.alpha subunit	very weakly similar to (90.5) ATCG00120 | Symbols: ATPA | Encodes the ATPase alpha subunit, which is a subunit of ATP synthase and part of the CF1 portion which catalyzes the conversion of ADP to ATP using the proton motive force. This complex is located	53	1.29497	69	1.14316	1078	114.176	855	95.0845	0,18	0.263972	6,46	6,38	1405
WZ0AQRGA14YH05EM1.SCF	RNA.transcription	moderately similar to ( 418) ATCG00170 | Symbols: RPOC2 | RNA polymerase beta' subunit-2 | chrC:15938-20068 REVERSEmoderately similar to ( 423) RPOC2_PANGI DNA-directed RNA polymerase beta'' chain (EC 2.7.7.6) (PEP) (Plastid-encoded RNA polymerase beta''	94	2.36231	85	1.44845	1910	208.072	1616	184.846	0,71	0.170756	6,46	7,00	1366
WZ0AQRGB3YB01EM1.SCF	PS.lightreaction.cytochrome b6/f.cytochrome b6 (CYB6)	moderately similar to ( 287) ATCG00720 | Symbols: PETB | Encodes the cytochrome b(6) subunit of the cytochrome b6f complex. | chrC:74841-76292 FORWARDmoderately similar to ( 297) CYB6_PANGI Cytochrome b6 - Panax ginseng (Korean ginseng)moderately similar	4	0.110738	10	0.187722	81	9.72062	46	5.79637	-0,76	0.745899	6,46	4,95	1240
WZ0AQRGB3YF03EM1.SCF	not assigned.unknown	no original description	365	8.91818	635	10.5204	7385	782.177	4303	478.536	-0,24	0.708866	6,46	5,51	1405
WZ0AQRGB3YJ16EM1.SCF	protein.synthesis.ribosomal protein.prokaryotic.chloroplast.30S subunit.S19	weakly similar to ( 118) ATCG00820 | Symbols: RPS19 | Encodes a 6.8-kDa protein of the small ribosomal subunit. | chrC:84005-84283 REVERSEweakly similar to ( 129) RR19_PHAAN Chloroplast 30S ribosomal protein S19 - Phaseolus angularis (Adzuki bean) (Vigna	24	0.626058	23	0.406825	486	54.9555	408	48.4422	0,62	0.181998	6,46	6,90	1316
WZ0AQRAL3YJ01FM1.SCF	not assigned.unknown	no original description	9	0.25876	11	0.214449	182	22.6829	164	21.4615	0,27	0.0798533	6,45	6,65	1194
WZ0AQRGB2YM09EM1.SCF	PS.lightreaction.NADH DH	moderately similar to ( 373) ATCG01050 | Symbols: NDHD | Represents a plastid-encoded subunit of a NAD(P)H dehydrogenase complex. Its mRNA is edited at four positions. Translation data is not available for this gene. | chrC:115665-117185 REVERSEmoderate	11	0.26992	4	0.0665546	222	23.6138	205	22.8958	2,02	0.0445464	6,45	8,43	1399
WZ0AQRGB4YI03EM1.SCF	not assigned.unknown	weakly similar to ( 120) ATCG01280 | Symbols: YCF2.2 | hypothetical protein | chrC:145291-152175 REVERSEweakly similar to ( 126) YCF2_TOBAC Protein ycf2 - Nicotiana tabacum (Common tobacco) no original description	7	0.172013	9	0.149962	141	15.0194	164	18.3429	0,20	-0.28839	6,45	6,93	1397
gnl|UG|Qro#S57143013	not assigned.unknown	weakly similar to ( 169) AT4G18905 | Symbols: | transducin family protein / WD-40 repeat family protein | chr4:10360234-10362991 FORWARDweakly similar to ( 151) loc_os01g69970 12001.m13046 protein periodic tryptophan protein 1, putative, expressed no ori	1	0.0469615	1	0.0318433	20	4.0714	10	2.13748	0,56	0.929611	6,44	6,07	731
gnl|UG|Qro#S57156551	not assigned.unknown	no original description	1	0.0532231	5	0.180445	20	4.61425	15	3.63372	-1,76	0.344648	6,44	4,33	645
WZ0AQRAP12YG15FM1.SCF	not assigned.unknown	no original description	126	3.20878	282	4.86962	2518	277.969	2556	296.272	-0,60	-0.0919989	6,44	5,93	1348
WZ0AQRGA10YF20EM1.SCF	DNA.unspecified	very weakly similar to (89.0) AT3G56170 | Symbols: CAN | CAN (CA-2+ DEPENDENT NUCLEASE); nuclease | chr3:20842614-20844319 FORWARDvery weakly similar to (82.4) loc_os01g07200 12001.m07347 protein nuclease, putative, expressed no original description	1	0.0257531	5	0.0873123	20	2.2327	6	0.703301	-1,76	1.66658	6,44	3,01	1333
WZ0AQRGA12YD03EM1.SCF	not assigned.unknown	no original description	1	0.0262453	2	0.0355925	20	2.27537	17	2.03077	-0,44	0.164076	6,44	5,83	1308
WZ0AQRGA14YP07EM1.SCF	not assigned.unknown	no original description	4	0.0999385	1	0.0169414	80	8.66431	124	14.1012	2,56	-0.702658	6,44	9,70	1374
WZ0AQRGB3YC21EM1.SCF	not assigned.unknown	no original description	2	0.058037	2	0.0393533	40	5.0316	30	3.96238	0,56	0.344648	6,44	6,65	1183
WZ0AQRGB4YM13EM1.SCF	protein.synthesis.ribosomal protein.prokaryotic.chloroplast.50S subunit.L2	very weakly similar to (87.4) YCF72_ORYSA Hypothetical protein ycf72 (ORF137) - Oryza sativa (Rice)very weakly similar to (87.4) loc_osp1g01110 11562.m00101 protein ORF137 no original description	1	0.0250393	1	0.0169785	20	2.17082	11	1.25365	0,56	0.792107	6,44	6,21	1371
WZ0AQRAQ13YC15FM1.SCF	protein.synthesis.ribosomal protein.eukaryotic.40S subunit.S3A	moderately similar to ( 407) AT4G34670 | Symbols: | 40S ribosomal protein S3A (RPS3aB) | chr4:16548724-16550222 FORWARDmoderately similar to ( 405) RS3A_HELAN 40S ribosomal protein S3a - Helianthus annuus (Common sunflower)moderately similar to ( 392) lo	52	1.3881	24	0.434416	1036	119.881	1084	131.707	1,68	-0.13573	6,43	8,24	1286
WZ0AQRGA10YB07EM1.SCF	protein.synthesis.ribosomal protein.prokaryotic.chloroplast.30S subunit.S15	very weakly similar to ( 100) ATCG01120 | Symbols: RPS15 | encodes a chloroplast ribosomal protein S15, a constituent of the small subunit of the ribosomal complex | chrC:123296-123562 REVERSEweakly similar to ( 108) RR15_GOSHI Chloroplast 30S ribosomal p	160	3.87077	138	2.26377	3192	334.743	3252	358.087	0,77	-0.0972559	6,43	7,31	1419
gnl|UG|Qro#S57089939	not assigned.unknown	no original description	41	2.9569	74	3.61877	809	252.914	595	195.312	-0,29	0.372861	6,42	5,75	476
WZ0AQRAP14YM06FM1.SCF	not assigned.unknown	no original description	154	3.86168	184	3.1286	3043	330.772	3201	365.344	0,30	-0.143418	6,42	6,87	1369
WZ0AQRGB2YP04EM1.SCF	not assigned.unknown	no original description	26	0.642585	34	0.569787	514	55.067	478	53.7707	0,17	0.0343684	6,42	6,56	1389
WZ0AQRGB3YA13EM1.SCF	PS.lightreaction.ATP synthase.subunit C	weakly similar to ( 103) ATCG00140 | Symbols: ATPH | ATPase III subunit | chrC:13262-13507 REVERSEweakly similar to ( 103) ATPH_WHEAT ATP synthase C chain (EC 3.6.3.14) (Lipid-binding protein) (ATPase subunit III) - Triticum aestivum (Wheat)weakly similar	544	15.1091	949	17.8724	10712	1289.68	8940	1130.16	-0,24	0.190492	6,42	5,98	1236
WZ0AQRGB4YI22EM1.SCF	protein.synthesis.ribosomal protein.prokaryotic.chloroplast.30S subunit.S3	moderately similar to ( 261) ATCG00800 | Symbols: | encodes a chloroplast ribosomal protein S3, a constituent of the small subunit of the ribosomal complex | chrC:82826-83482 REVERSEmoderately similar to ( 259) RR3_GOSHI Chloroplast 30S ribosomal protein	5	0.136768	9	0.16693	99	11.7388	79	9.83566	-0,29	0.255187	6,42	5,88	1255
gnl|UG|Qro#S57084587	lipid metabolism.FA synthesis and FA elongation.long chain fatty acid CoA ligase	moderately similar to ( 425) AT4G23850 | Symbols: | long-chain-fatty-acid--CoA ligase / long-chain acyl-CoA synthetase | chr4:12403720-12408263 REVERSEmoderately similar to ( 382) loc_os01g46750 12001.m150876 protein ACS-like protein, putative, expressed	6	0.260067	9	0.264517	118	22.1711	85	16.7693	-0,02	0.402863	6,41	5,99	792
gnl|UG|Qro#S57134172	cell wall.cell wall proteins.AGPs.AGP	moderately similar to ( 235) AT5G60490 | Symbols: FLA12 | FLA12 | chr5:24325916-24326665 REVERSEweakly similar to ( 190) loc_os01g06580 12001.m07288 protein fasciclin-like arabinogalactan protein 7 precursor, putative, expressed no original description	6	0.217731	3	0.0738186	118	18.5619	145	23.9495	1,56	-0.367655	6,41	8,34	946
WZ0AQRGB2YA22EM1.SCF	not assigned.unknown	weakly similar to ( 189) ATCG01130 | Symbols: YCF1.2 | hypothetical protein | chrC:123884-129244 REVERSEmoderately similar to ( 262) YCF1_VITVI Putative membrane protein ycf1 (RF1) - Vitis vinifera (Grape) no original description	47	1.18811	15	0.257115	919	100.704	1152	132.548	2,21	-0.396393	6,41	9,01	1358
WZ0AQRGB2YO12EM1.SCF	protein.synthesis.ribosomal protein.prokaryotic.chloroplast.30S subunit.S3	moderately similar to ( 259) ATCG00800 | Symbols: | encodes a chloroplast ribosomal protein S3, a constituent of the small subunit of the ribosomal complex | chrC:82826-83482 REVERSEmoderately similar to ( 257) RR3_GOSHI Chloroplast 30S ribosomal protein	3	0.073092	5	0.0826028	59	6.2312	48	5.32292	-0,18	0.227291	6,41	6,01	1409
WZ0AQRGB3YC19EM1.SCF	not assigned.unknown	no original description	23	0.662942	7	0.136811	450	56.2253	353	46.3109	2,28	0.279867	6,41	8,40	1191
WZ0AQRAL3YF05FM1.SCF	DNA.unspecified	moderately similar to ( 413) AT2G24170 | Symbols: | endomembrane protein 70, putative | chr2:10274307-10276894 REVERSEmoderately similar to ( 383) loc_os08g44140 12008.m08387 protein transmembrane 9 superfamily protein member 2 precursor, putative, expre	2	0.0592899	4	0.0804058	39	5.01172	31	4.18286	-0,44	0.260817	6,40	5,70	1158
WZ0AQRGA12YL17EM1.SCF	not assigned.unknown	no original description	56	1.46526	38	0.674195	1087	123.29	772	91.9398	1,12	0.42329	6,40	7,09	1312
WZ0AQRGB4YM05EM1.SCF	PS.lightreaction.photosystem II.PSII polypeptide subunits	weakly similar to ( 135) ATCG00020 | Symbols: PSBA | Encodes chlorophyll binding protein D1, a part of the photosystem II reaction center core | chrC:383-1444 REVERSEweakly similar to ( 114) PSBA_PHAVU Photosystem Q(B) protein (32 kDa thylakoid membrane p	108	2.83666	125	2.22623	2098	238.869	1861	222.48	0,35	0.102547	6,40	6,64	1307
gnl|UG|Qro#S57138664	development.unspecified	moderately similar to ( 246) AT5G07050 | Symbols: | LOCATED IN: membrane; CONTAINS InterPro DOMAIN/s: Protein of unknown function DUF6, transmembrane (InterPro:IPR000620); BEST Arabidopsis thaliana protein match is: nodulin MtN21 family protein (TAIR:AT2	3	0.0987408	3	0.0669534	58	8.27512	22	3.29578	0,56	1.32816	6,39	5,62	1043
WZ0AQRAP11YI17FM1.SCF	not assigned.unknown	no original description	8	0.202232	14	0.239974	155	16.9849	132	15.1878	-0,25	0.161341	6,39	5,98	1358
WZ0AQRGA14YK15EM1.SCF	PS.lightreaction.NADH DH	moderately similar to ( 388) ATCG01050 | Symbols: NDHD | Represents a plastid-encoded subunit of a NAD(P)H dehydrogenase complex. Its mRNA is edited at four positions. Translation data is not available for this gene. | chrC:115665-117185 REVERSEmoderate	10	0.247504	11	0.184609	194	20.814	164	18.4751	0,42	0.171972	6,39	6,65	1387
WZ0AQRGB3YH24EM1.SCF	not assigned.unknown	no original description	3	0.0936242	4	0.0846453	58	7.84632	60	8.52273	0,15	-0.119299	6,39	6,65	1100
gnl|UG|Qro#S57129807	not assigned.unknown	moderately similar to ( 219) AT1G11380 | Symbols: | unknown protein | chr1:3832695-3833921 FORWARDweakly similar to ( 192) loc_os07g36820 12007.m07932 protein uncharacterized Cys-rich domain, putative, expressed no original description	4	0.227721	5	0.193014	77	19.0022	37	9.58748	0,24	0.986944	6,38	5,63	603
WZ0AQRAQ10YP09FM1.SCF	not assigned.unknown	no original description	90	2.30052	143	2.47854	1734	192.134	1847	214.887	-0,11	-0.161469	6,38	6,44	1343
WZ0AQRGA14YA07EM1.SCF	not assigned.unknown	no original description	3565	90.3858	5113	87.9008	68646	7544.45	66226	7642.4	0,04	-0.0186114	6,38	6,44	1354
WZ0AQRGB2YJ04EM1.SCF	protein.synthesis.ribosomal protein.prokaryotic.chloroplast.30S subunit.S15	weakly similar to ( 135) ATCG01120 | Symbols: RPS15 | encodes a chloroplast ribosomal protein S15, a constituent of the small subunit of the ribosomal complex | chrC:123296-123562 REVERSEweakly similar to ( 142) RR15_CUCSA Chloroplast 30S ribosomal protei	169	4.19492	134	2.25537	3244	349.051	3296	372.379	0,90	-0.0933318	6,38	7,37	1383
WZ0AQRGB3YM02EM1.SCF	protein.synthesis.ribosomal protein.prokaryotic.chloroplast.30S subunit.S19	very weakly similar to (95.9) ATCG00820 | Symbols: RPS19 | Encodes a 6.8-kDa protein of the small ribosomal subunit. | chrC:84005-84283 REVERSEweakly similar to ( 103) RR19_SOYBN Chloroplast 30S ribosomal protein S19 - Glycine max (Soybean) no original de	5	0.145461	1	0.0197267	96	12.1065	71	9.40148	2,88	0.364826	6,38	8,90	1180
gnl|UG|Qro#S57077966	not assigned.unknown	no original description	45	5.30859	43	3.43963	861	440.292	910	488.617	0,63	-0.150243	6,37	7,15	291
WZ0AQRGB2YB01EM1.SCF	PS.lightreaction.NADH DH	weakly similar to ( 174) ATCG00430 | Symbols: PSBG | Encodes a protein which was originally thought to be part of photosystem II but its wheat homolog was later shown to encode for subunit K of NADH dehydrogenase. | chrC:49257-49934 REVERSEweakly similar	48	1.19839	62	1.0496	916	99.1342	915	103.977	0,19	-0.0688135	6,37	6,63	1375
gnl|UG|Qro#S57094768	not assigned.unknown	no original description	26	1.05627	25	0.688682	493	86.8202	539	99.6672	0,62	-0.199087	6,36	7,18	845
gnl|UG|Qro#S57121527	RNA.regulation of transcription.SNF7	moderately similar to ( 211) AT4G29160 | Symbols: SNF7.1 | SNF7.1 | chr4:14381019-14382342 FORWARDmoderately similar to ( 201) loc_os09g09480 12009.m059945 protein charged multivesicular body protein 4b, putative, expressed no original description	3	0.101866	10	0.230242	57	8.38985	63	9.73665	-1,18	-0.214779	6,36	5,40	1011
gnl|UG|Qro#S57129980	protein.degradation.ubiquitin.E3.RING	weakly similar to ( 140) AT4G39140 | Symbols: | protein binding / zinc ion binding | chr4:18229637-18231282 REVERSE no original description	1	0.0287994	3	0.0585842	19	2.37196	264	34.6057	-1,02	-3.86686	6,36	9,21	1192
gnl|UG|Qro#S57142672	not assigned.unknown	very weakly similar to (80.1) AT5G16550 | Symbols: | unknown protein | chr5:5405526-5406641 FORWARD no original description	1	0.0302457	8	0.16407	19	2.49108	19	2.61564	-2,44	-0.0703893	6,36	4,00	1135
WZ0AQRAL1YJ13FM1.SCF	tetrapyrrole synthesis.magnesium chelatase	moderately similar to ( 498) AT5G13630 | Symbols: GUN5, CCH, CHLH, CCH1 | GUN5 (GENOMES UNCOUPLED 5); magnesium chelatase | chr5:4387920-4392082 REVERSEmoderately similar to ( 493) loc_os03g20700 12003.m34853 protein Mg-chelatase subunit XANTHA-F, putativ	5	0.130926	2	0.035511	95	10.7833	34	4.05225	1,88	1.412	6,36	6,83	1311
WZ0AQRAL2YG15FM1.SCF	protein.degradation	moderately similar to ( 259) AT1G01650 | Symbols: | aspartic-type endopeptidase/ peptidase | chr1:233188-236537 REVERSEmoderately similar to ( 248) loc_os02g57710 12002.m10792 protein signal peptide peptidase-like 2B, putative, expressed no original desc	1	0.0275734	4	0.074787	19	2.27099	14	1.75703	-1,44	0.370183	6,36	4,55	1245
WZ0AQRAP13YD22FM1.SCF	not assigned.unknown	moderately similar to ( 238) AT1G06560 | Symbols: | NOL1/NOP2/sun family protein | chr1:2007660-2011824 FORWARDmoderately similar to ( 202) loc_os08g27824 12008.m06790 protein RNA binding protein, putative, expressed no original description	1	0.0280924	4	0.0761947	19	2.31373	34	4.34738	-1,44	-0.909925	6,36	5,83	1222
WZ0AQRGA10YM14EM1.SCF	not assigned.unknown	no original description	4	0.0999385	13	0.220238	76	8.23109	130	14.7835	-1,14	-0.84483	6,36	6,07	1374
WZ0AQRGB2YB06EM1.SCF	not assigned.unknown	weakly similar to ( 190) ATCG01130 | Symbols: YCF1.2 | hypothetical protein | chrC:123884-129244 REVERSEmoderately similar to ( 338) YCF1_VITVI Putative membrane protein ycf1 (RF1) - Vitis vinifera (Grape) no original description	52	1.30777	25	0.426327	983	107.165	1148	131.41	1,62	-0.294249	6,36	8,27	1365
WZ0AQRGB4YB15EM1.SCF	protein.synthesis.ribosomal protein.prokaryotic.chloroplast.50S subunit.L2	weakly similar to ( 139) ATCG01310 | Symbols: RPL2.2 | encodes a chloroplast ribosomal protein L2, a constituent of the large subunit of the ribosomal complex | chrC:152806-154312 FORWARDweakly similar to ( 169) YCF72_ORYSA Hypothetical protein ycf72 (ORF	4	0.0995761	1	0.01688	76	8.20125	52	5.89195	2,56	0.477098	6,36	8,45	1379
gnl|UG|Qro#S57148688	not assigned.unknown	no original description	4	0.220057	3	0.111911	75	17.8858	42	10.5168	0,98	0.766112	6,35	6,55	624
WZ0AQRAP10YC12FM1.SCF	PS.lightreaction.photosystem II.LHC-II	moderately similar to ( 405) AT2G34430 | Symbols: LHB1B1, LHCB1.4 | LHB1B1; chlorophyll binding | chr2:14524818-14525618 FORWARDmoderately similar to ( 433) CB2A_SPIOL Chlorophyll a-b binding protein, chloroplast precursor (LHCII type I CAB) (LHCP) - Spin	6	0.150786	1	0.0170406	113	12.31	53	6.06241	3,15	1.02187	6,35	8,48	1366
WZ0AQRAP12YM11FM1.SCF	protein.degradation.ubiquitin.E3.RING	moderately similar to ( 280) AT3G54360 | Symbols: | protein binding / zinc ion binding | chr3:20128570-20131581 REVERSEmoderately similar to ( 262) loc_os02g55200 12002.m33471 protein expressed protein no original description	19	0.467562	33	0.55065	358	38.1891	253	28.3378	-0,24	0.430433	6,35	5,69	1395
WZ0AQRGA13YB01EM1.SCF	RNA.transcription	moderately similar to ( 323) ATCG01280 | Symbols: YCF2.2 | hypothetical protein | chrC:145291-152175 REVERSEmoderately similar to ( 345) YCF2_PANGI Protein ycf2 - Panax ginseng (Korean ginseng)weakly similar to ( 107) loc_os04g07670 12004.m06060 protein r	18	0.4398	24	0.397622	338	35.799	298	33.1406	0,15	0.111322	6,35	6,38	1405
WZ0AQRGB4YI24EM1.SCF	PS.lightreaction.cyclic electron flow-chlororespiration	moderately similar to ( 210) ATCG00500 | Symbols: ACCD | Encodes the carboxytransferase beta subunit of the Acetyl-CoA carboxylase (ACCase) complex in plastids. This complex catalyzes the carboxylation of acetyl-CoA to produce malonyl-CoA, the first commi	4	0.116468	4	0.0789736	75	9.46625	54	7.15649	0,56	0.403542	6,35	6,50	1179
gnl|UG|Qro#S57083074	protein.degradation.serine protease	moderately similar to ( 296) AT2G27920 | Symbols: SCPL51 | SCPL51 (SERINE CARBOXYPEPTIDASE-LIKE 51); serine-type carboxypeptidase | chr2:11885777-11888732 REVERSEmoderately similar to ( 258) loc_os08g44640 12008.m26797 protein retinoid-inducible serine ca	7	0.289521	1	0.0280451	130	23.3075	91	17.131	3,37	0.444184	6,33	9,26	830
gnl|UG|Qro#S57142924	signalling.calcium	weakly similar to ( 121) AT1G05990 | Symbols: | calcium-binding protein, putative | chr1:1818588-1819040 FORWARDvery weakly similar to (84.7) CALM_CHLRE Calmodulin (CaM) - Chlamydomonas reinhardtiiweakly similar to ( 116) loc_os12g12730 12012.m05246 prot	10	0.481471	18	0.58765	186	38.8199	96	21.0379	-0,29	0.883807	6,33	5,16	713
WZ0AQRAL1YK10FM1.SCF	protein.synthesis.initiation	weakly similar to ( 159) AT2G04520 | Symbols: | eukaryotic translation initiation factor 1A, putative / eIF-1A, putative / eIF-4C, putative | chr2:1574802-1575239 REVERSEweakly similar to ( 155) IF1A_WHEAT Eukaryotic translation initiation factor 1A (EIF	2	0.0527325	3	0.0536347	37	4.22884	30	3.60023	-0,02	0.232173	6,33	6,07	1302
WZ0AQRGB3YA23EM1.SCF	PS.lightreaction.NADH DH	weakly similar to ( 160) ATCG01050 | Symbols: NDHD | Represents a plastid-encoded subunit of a NAD(P)H dehydrogenase complex. Its mRNA is edited at four positions. Translation data is not available for this gene. | chrC:115665-117185 REVERSEweakly simil	138	4.21475	191	3.95551	2542	336.543	2659	369.634	0,09	-0.135309	6,32	6,55	1124
WZ0AQRGB4YA09EM1.SCF	not assigned.unknown	no original description	80	2.07739	168	2.9581	1477	166.257	1769	209.082	-0,51	-0.330654	6,32	6,14	1322
gnl|UG|Qro#S57083272	misc.UDP glucosyl and glucoronyl transferases	moderately similar to ( 280) AT3G15940 | Symbols: | glycosyl transferase family 1 protein | chr3:5393632-5396187 REVERSE no original description	6	0.265772	13	0.390461	110	21.1214	87	17.5403	-0,56	0.268027	6,31	5,49	775
WZ0AQRAL3YF12FM1.SCF	not assigned.unknown	moderately similar to ( 296) ATCG00530 | Symbols: YCF10 | hypothetical protein | chrC:60741-61430 FORWARDmoderately similar to ( 326) CEMA_PANGI Chloroplast envelope membrane protein - Panax ginseng (Korean ginseng)moderately similar to ( 216) loc_osp1g00	55	1.57341	84	1.62942	1005	124.628	890	115.885	-0,05	0.104929	6,31	6,15	1200
WZ0AQRAP10YL19FM1.SCF	not assigned.unknown	no original description	28	0.702124	13	0.221042	513	55.7628	482	55.0128	1,67	0.0195364	6,31	7,96	1369
WZ0AQRGA12YF08EM1.SCF	not assigned.unknown	no original description	3	0.0738785	4	0.0667933	55	5.87125	47	5.26811	0,15	0.156382	6,31	6,30	1394
gnl|UG|Qro#S57126326	DNA.synthesis/chromatin structure	moderately similar to ( 399) AT5G55310 | Symbols: TOP1BETA, TOP1 | TOP1BETA (DNA TOPOISOMERASE 1 BETA); DNA topoisomerase type I | chr5:22430389-22434590 REVERSEmoderately similar to ( 362) TOP1_DAUCA DNA topoisomerase 1 (EC 5.99.1.2) (DNA topoisomerase I	9	0.427922	7	0.225682	163	33.5955	147	31.8127	0,92	0.0786665	6,30	7,14	722
WZ0AQRAL1YN24FM1.SCF	RNA.transcription	moderately similar to ( 302) ATCG00180 | Symbols: RPOC1 | RNA polymerase beta' subunit-1 | chrC:20251-23084 REVERSEmoderately similar to ( 306) RPOC1_SINAL DNA-directed RNA polymerase beta' chain (EC 2.7.7.6) (PEP) (Plastid-encoded RNA polymerase beta' su	32	1.00875	16	0.342001	583	79.6657	430	61.6965	1,56	0.36877	6,30	7,50	1089
WZ0AQRAP10YD16FM1.SCF	protein.postranslational modification	weakly similar to ( 157) AT1G57870 | Symbols: ATSK42 | ATSK42 (ARABIDOPSIS SHAGGY-LIKE KINASE 42); ATP binding / protein kinase/ protein serine/threonine kinase | chr1:21431358-21434877 REVERSEweakly similar to ( 108) KSGT_BRANA Shaggy-related protein kin	34	0.872333	392	6.81971	617	68.6214	629	73.4538	-2,97	-0.0981789	6,30	3,43	1338
gnl|UG|Qro#S57078354	protein.degradation.cysteine protease	weakly similar to ( 164) AT3G62940 | Symbols: | OTU-like cysteine protease family protein | chr3:23263106-23264245 REVERSEweakly similar to ( 152) loc_os04g52850 12004.m10178 protein OTU domain-containing protein 6B, putative, expressed no original descr	1	0.0376826	2	0.0511031	18	2.94025	29	4.97393	-0,44	-0.758445	6,29	6,61	911
gnl|UG|Qro#S57082797	not assigned.unknown	no original description	1	0.04141	1	0.028079	18	3.23109	17	3.20416	0,56	0.0120728	6,29	6,83	829
gnl|UG|Qro#S57123643	hormone metabolism.auxin.signal transduction	moderately similar to ( 475) AT3G26810 | Symbols: AFB2 | AFB2 (AUXIN SIGNALING F-BOX 2); auxin binding / ubiquitin-protein ligase | chr3:9868342-9870464 FORWARDmoderately similar to ( 412) loc_os04g32460 12004.m35129 protein transport inhibitor response 1	3	0.0897878	5	0.101471	54	7.00585	36	4.9041	-0,18	0.514573	6,29	5,60	1147
gnl|UG|Qro#S57141208	not assigned.unknown	no original description	1	0.0388775	5	0.131809	18	3.03349	24	4.24689	-1,76	-0.485427	6,29	5,01	883
gnl|UG|Qro#S57149318	protein.synthesis.initiation	moderately similar to ( 221) AT2G05830 | Symbols: | eukaryotic translation initiation factor 2B family protein / eIF-2B family protein | chr2:2229964-2231839 FORWARDmoderately similar to ( 217) loc_os11g11050 12011.m28758 protein methylthioribose-1-phosp	2	0.091058	4	0.123488	36	7.10496	20	4.14456	-0,44	0.777608	6,29	5,07	754
WZ0AQRAP10YP03FM1.SCF	metal handling.binding, chelation and storage	moderately similar to ( 307) AT2G40300 | Symbols: ATFER4 | ATFER4 (ferritin 4); binding / ferric iron binding / oxidoreductase/ transition metal ion binding | chr2:16831501-16833214 REVERSEmoderately similar to ( 325) FRI3_SOYBN Ferritin-3, chloroplast pr	1	0.0270093	1	0.0183143	18	2.10745	3	0.368804	0,56	2.51457	6,29	4,33	1271
WZ0AQRAP11YG06FM1.SCF	amino acid metabolism.degradation.aromatic aa.tyrosine	moderately similar to ( 300) AT2G20610 | Symbols: SUR1, HLS3, RTY, ALF1, RTY1 | SUR1 (SUPERROOT 1); S-alkylthiohydroximate lyase/ carbon-sulfur lyase/ transaminase | chr2:8878308-8880298 REVERSEmoderately similar to ( 293) loc_os11g35040 12011.m07358 prot	1	0.0252048	2	0.0341813	18	1.96665	12	1.37665	-0,44	0.514573	6,29	5,33	1362
WZ0AQRAQ10YO02FM1.SCF	Co-factor and vitamine metabolism.lipoic acid	moderately similar to ( 288) AT2G20860 | Symbols: LIP1 | LIP1 (LIPOIC ACID SYNTHASE 1); lipoic acid synthase | chr2:8979636-8980983 FORWARDmoderately similar to ( 274) loc_os04g38330 12004.m08823 protein lipoic acid synthetase, mitochondrial precursor, pu	3	0.076684	1	0.0173324	54	5.98341	52	6.04989	2,15	-0.0159415	6,29	8,45	1343
WZ0AQRAQ11YC11FM1.SCF	protein.degradation.serine protease	moderately similar to ( 312) AT1G02560 | Symbols: CLPP5, NCLPP5, NCLPP1 | CLPP5 (NUCLEAR ENCODED CLP PROTEASE 5); serine-type endopeptidase | chr1:538000-539805 FORWARDweakly similar to ( 103) CLPP_CHLVU ATP-dependent Clp protease proteolytic subunit (EC	1	0.0246438	3	0.0501309	18	1.92288	38	4.26238	-1,02	-1.14839	6,29	6,41	1393
WZ0AQRAQ13YI16FM1.SCF	DNA.synthesis/chromatin structure	weakly similar to ( 105) AT5G17690 | Symbols: TFL2, LHP1 | TFL2 (TERMINAL FLOWER 2); DNA binding / methylated histone residue binding | chr5:5827504-5829537 REVERSEvery weakly similar to (97.1) LHP1_ORYSA Probable protein LIKE HETEROCHROMATIN PROTEIN1 (LH	1	0.0249483	1	0.0169168	18	1.94664	16	1.81686	0,56	0.0995357	6,29	6,75	1376
WZ0AQRGA10YK24EM1.SCF	RNA.transcription	very weakly similar to (87.8) RPOB_TOBAC DNA-directed RNA polymerase beta chain (EC 2.7.7.6) (PEP) (Plastid-encoded RNA polymerase subunit beta) (RNA polymerase subunit beta) - Nicotiana tabacum (Common tobacco) no original description	2	0.0541465	7	0.128503	36	4.22488	22	2.71096	-1,25	0.640104	6,29	4,40	1268
WZ0AQRGB2YA02EM1.SCF	not assigned.unknown	no original description	2	0.0487626	4	0.0661292	36	3.80479	38	4.21697	-0,44	-0.148392	6,29	6,00	1408
WZ0AQRGB3YG01EM1.SCF	PS.lightreaction.NADH DH	weakly similar to ( 139) ATCG01050 | Symbols: NDHD | Represents a plastid-encoded subunit of a NAD(P)H dehydrogenase complex. Its mRNA is edited at four positions. Translation data is not available for this gene. | chrC:115665-117185 REVERSEweakly simil	140	3.88838	208	3.91724	2534	305.084	2645	334.37	-0,01	-0.132241	6,29	6,42	1236
WZ0AQRGB3YH18EM1.SCF	RNA.processing.splicing	weakly similar to ( 151) ATCG00040 | Symbols: MATK | Encodes a maturase located in the trnK intron in the chloroplast genome. | chrC:2056-3636 REVERSEweakly similar to ( 152) MATK_SINAL Maturase K (Intron maturase) - Sinapis alba (White mustard) (Brassica	49	1.31827	48	0.875641	885	103.21	941	115.228	0,59	-0.158907	6,29	7,04	1276
WZ0AQRGB3YM15EM1.SCF	protein.synthesis.ribosomal protein.prokaryotic.chloroplast.30S subunit.S3	weakly similar to ( 177) ATCG00800 | Symbols: | encodes a chloroplast ribosomal protein S3, a constituent of the small subunit of the ribosomal complex | chrC:82826-83482 REVERSEweakly similar to ( 176) RR3_PANGI Chloroplast 30S ribosomal protein S3 - Pa	5	0.131933	11	0.196812	90	10.2943	65	7.8065	-0,58	0.399096	6,29	5,31	1301
WZ0AQRGB4YI11EM1.SCF	protein.synthesis.ribosomal protein.prokaryotic.chloroplast.30S subunit.S3	moderately similar to ( 259) ATCG00800 | Symbols: | encodes a chloroplast ribosomal protein S3, a constituent of the small subunit of the ribosomal complex | chrC:82826-83482 REVERSEmoderately similar to ( 258) RR3_GOSHI Chloroplast 30S ribosomal protein	3	0.0784361	1	0.0177285	54	6.12012	42	4.9981	2,15	0.292181	6,29	8,14	1313
gnl|UG|Qro#S57129698	nucleotide metabolism.synthesis.purine.GAR transformylase	moderately similar to ( 327) AT1G31220 | Symbols: | phosphoribosylglycinamide formyltransferase | chr1:11157064-11158408 FORWARDmoderately similar to ( 366) PUR3_VIGUN Phosphoribosylglycinamide formyltransferase, chloroplast precursor (EC 2.1.2.2) (GART)	3	0.110977	4	0.100334	53	8.49882	33	5.5563	0,15	0.613137	6,26	5,79	928
WZ0AQRAL1YP12FM1.SCF	PS.lightreaction.photosystem II.PSII polypeptide subunits	very weakly similar to (86.3) ATCG00710 | Symbols: PSBH | Encodes a 8 kD phosphoprotein that is a component of the photosystem II oxygen evolving core. Its exact molecular function has not been determined but it may play a role in mediating electron trans	552	15.2327	621	11.62	9730	1163.92	9580	1203.28	0,39	-0.0479752	6,26	6,69	1244
WZ0AQRAQ11YH15FM1.SCF	nucleotide metabolism.salvage.nucleoside kinases.adenosine kinase	moderately similar to ( 204) AT5G03300 | Symbols: ADK2 | ADK2 (ADENOSINE KINASE 2); adenosine kinase/ copper ion binding / kinase | chr5:796573-798997 FORWARDweakly similar to ( 153) ADK_PHYPA Adenosine kinase (EC 2.7.1.20) (AK) (Adenosine 5'-phosphotrans	2	0.049217	4	0.0667454	35	3.73357	42	4.7043	-0,44	-0.333424	6,25	6,14	1395
WZ0AQRAP11YA10FM1.SCF	development.squamosa promoter binding like (SPL)	moderately similar to ( 314) AT2G47070 | Symbols: SPL1 | SPL1 (SQUAMOSA PROMOTER BINDING PROTEIN-LIKE 1); DNA binding / transcription factor | chr2:19337144-19340552 FORWARDmoderately similar to ( 234) loc_os01g18850 12001.m150557 protein squamosa promote	9	0.225848	2	0.0340314	156	16.9695	82	9.36586	2,73	0.857461	6,23	8,10	1368
WZ0AQRAP12YP13FM1.SCF	development.late embryogenesis abundant	no original description	6	0.146496	45	0.745011	104	11.0072	75	8.33482	-2,35	0.401232	6,23	3,48	1406
gnl|UG|Qro#S57126590	protein.synthesis.initiation	moderately similar to ( 281) AT5G20920 | Symbols: EIF2 BETA | EIF2 BETA; translation initiation factor | chr5:7094994-7096661 REVERSEmoderately similar to ( 306) IF2B_MALDO Eukaryotic translation initiation factor 2 subunit beta (eIF-2-beta) - Malus domes	5	0.135047	2	0.0366286	86	10.0689	72	8.8513	1,88	0.18595	6,22	7,92	1271
WZ0AQRAL3YP17FM1.SCF	signalling.calcium	very weakly similar to ( 100) AT2G43680 | Symbols: IQD14 | IQD14; calmodulin binding | chr2:18109302-18111587 FORWARD no original description	44	1.24936	100	1.92535	755	92.929	591	76.3803	-0,62	0.282929	6,22	5,31	1209
WZ0AQRGB4YB01EM1.SCF	PS.lightreaction.cyclic electron flow-chlororespiration	weakly similar to ( 189) ATCG01110 | Symbols: NDHH | Encodes the 49KDa plastid NAD(P)H dehydrogenase subunit H protein. Its transcription is regulated by an ndhF-specific plastid sigma factor, SIG4. | chrC:122011-123192 REVERSEweakly similar to ( 192) ND	7	0.181909	17	0.299559	120	13.5179	88	10.4088	-0,72	0.37707	6,22	5,12	1321
gnl|UG|Qro#S57136135	not assigned.unknown	weakly similar to ( 197) AT2G20760 | Symbols: | protein binding / structural molecule | chr2:8943279-8945108 REVERSEweakly similar to ( 178) loc_os06g51510 12006.m32213 protein expressed protein no original description	1	0.028371	3	0.0577127	17	2.09071	18	2.32438	-1,02	-0.152851	6,20	5,33	1210
WZ0AQRAP12YD16FM1.SCF	not assigned.unknown	moderately similar to ( 349) AT5G57280 | Symbols: | methyltransferase | chr5:23204533-23206485 FORWARDmoderately similar to ( 337) loc_os02g56020 12002.m33925 protein methyltransferase WBSCR22, putative, expressed no original description	1	0.0252418	4	0.0684631	17	1.86012	16	1.83824	-1,44	0.0170735	6,20	4,75	1360
WZ0AQRAQ10YH15FM1.SCF	nucleotide metabolism.salvage.nucleoside kinases.adenosine kinase	moderately similar to ( 206) AT5G03300 | Symbols: ADK2 | ADK2 (ADENOSINE KINASE 2); adenosine kinase/ copper ion binding / kinase | chr5:796573-798997 FORWARDweakly similar to ( 151) ADK_PHYPA Adenosine kinase (EC 2.7.1.20) (AK) (Adenosine 5'-phosphotrans	2	0.048728	6	0.0991234	34	3.59086	36	3.99219	-1,02	-0.152851	6,20	5,33	1409
WZ0AQRAQ10YO05FM1.SCF	development.late embryogenesis abundant	moderately similar to ( 299) AT2G44060 | Symbols: | late embryogenesis abundant family protein / LEA family protein | chr2:18226922-18227988 FORWARDvery weakly similar to (91.3) LEA14_SOYBN Desiccation protectant protein Lea14 homolog - Glycine max (Soyb	1	0.0255233	2	0.0346133	17	1.88086	11	1.27788	-0,44	0.557642	6,20	5,21	1345
WZ0AQRGA12YB07EM1.SCF	not assigned.unknown	no original description	2	0.0523705	2	0.035511	34	3.85929	34	4.05225	0,56	-0.0703893	6,20	6,83	1311
WZ0AQRGB3YA01EM1.SCF	protein.synthesis.ribosomal protein.prokaryotic.chloroplast.50S subunit.L2	weakly similar to ( 113) ATCG01310 | Symbols: RPL2.2 | encodes a chloroplast ribosomal protein L2, a constituent of the large subunit of the ribosomal complex | chrC:152806-154312 FORWARDweakly similar to ( 113) RK2_TOBAC Chloroplast 50S ribosomal protein	1	0.0286552	3	0.0582908	17	2.11165	9	1.17383	-1,02	0.847149	6,20	4,33	1198
WZ0AQRGB3YA18EM1.SCF	protein.synthesis.ribosomal protein.prokaryotic.chloroplast.30S subunit.S3	moderately similar to ( 261) ATCG00800 | Symbols: | encodes a chloroplast ribosomal protein S3, a constituent of the small subunit of the ribosomal complex | chrC:82826-83482 REVERSEmoderately similar to ( 259) RR3_GOSHI Chloroplast 30S ribosomal protein	6	0.168279	4	0.0760702	102	12.4008	69	8.80821	1,15	0.493512	6,20	6,86	1224
WZ0AQRGB3YJ11EM1.SCF	PS.lightreaction.ATP synthase.chloroplastic subunit a	weakly similar to ( 118) ATCG00150 | Symbols: ATPI | Encodes a subunit of ATPase complex CF0, which is a proton channel that supplies the proton motive force to drive ATP synthesis by CF1 portion of the complex. | chrC:14021-14770 REVERSEweakly similar to	3	0.0727307	10	0.164389	51	5.35967	61	6.73111	-1,18	-0.328701	6,20	5,36	1416
WZ0AQRGB4YJ09EM1.SCF	not assigned.unknown	no original description	1	0.024697	2	0.0334928	17	1.81997	4	0.44964	-0,44	2.01707	6,20	3,75	1390
WZ0AQRAL3YM08FM1.SCF	protein.targeting.secretory pathway.unspecified	moderately similar to ( 207) AT1G60780 | Symbols: HAP13 | HAP13 (HAPLESS 13); protein binding | chr1:22369289-22371885 REVERSEmoderately similar to ( 201) loc_os01g50770 12001.m42699 protein AP-1 complex subunit mu-1, putative, expressed no original descr	25	0.697174	37	0.699648	422	51.0135	684	86.8197	-0,01	-0.767143	6,19	6,96	1231
WZ0AQRAP14YH19FM1.SCF	protein.synthesis.ribosomal protein.eukaryotic.60S subunit.L7	moderately similar to ( 376) AT3G13580 | Symbols: | 60S ribosomal protein L7 (RPL7D) | chr3:4433809-4435109 FORWARDmoderately similar to ( 346) loc_os04g51630 12004.m35453 protein 60S ribosomal protein L7-2, putative, expressed no original description	5	0.127522	5	0.086469	84	9.28678	97	11.2602	0,56	-0.277985	6,19	7,03	1346
WZ0AQRAL3YL20FM1.SCF	not assigned.unknown	no original description	543	15.4822	533	10.3047	9082	1122.5	9195	1193.29	0,59	-0.0882289	6,18	6,86	1204
WZ0AQRAP10YJ16FM1.SCF	development.unspecified	moderately similar to ( 308) AT3G18480 | Symbols: AtCASP | AtCASP (Arabidopsis thaliana CCAAT-displacement protein alternatively spliced product) | chr3:6336924-6341596 FORWARDmoderately similar to ( 270) loc_os03g50300 12003.m10023 protein protein CASP,	9	0.230052	9	0.155992	150	16.6206	129	15.0084	0,56	0.147202	6,18	6,59	1343
WZ0AQRGB4YI19EM1.SCF	protein.synthesis.ribosomal protein.prokaryotic.chloroplast.50S subunit.L2	weakly similar to ( 181) ATCG01300 | Symbols: RPL23.2 | One of two chloroplast genes that encode chloroplast ribosomal protein L23, a constituent of the large subunit of the ribosomal complex | chrC:152506-152787 FORWARDweakly similar to ( 187) RK23_TOBA	8	0.216586	3	0.0550729	134	15.7259	95	11.7064	1,98	0.425844	6,18	7,73	1268
WZ0AQRAP10YJ16FM1.SCF	protein.degradation.ubiquitin.ubiquitin	moderately similar to ( 308) AT3G18480 | Symbols: AtCASP | AtCASP (Arabidopsis thaliana CCAAT-displacement protein alternatively spliced product) | chr3:6336924-6341596 FORWARDmoderately similar to ( 270) loc_os03g50300 12003.m10023 protein protein CASP,	9	0.230052	9	0.155992	150	16.6206	129	15.0084	0,56	0.147202	6,18	6,59	1343
WZ0AQRGB4YI19EM1.SCF	protein.synthesis.ribosomal protein.prokaryotic.chloroplast.50S subunit.L23	weakly similar to ( 181) ATCG01300 | Symbols: RPL23.2 | One of two chloroplast genes that encode chloroplast ribosomal protein L23, a constituent of the large subunit of the ribosomal complex | chrC:152506-152787 FORWARDweakly similar to ( 187) RK23_TOBA	8	0.216586	3	0.0550729	134	15.7259	95	11.7064	1,98	0.425844	6,18	7,73	1268
gnl|UG|Qro#S57137324	protein.synthesis.ribosomal protein.prokaryotic.mitochondrion.30S subunit.S3	weakly similar to ( 190) ATMG00090 | Symbols: | ribosomal protein S3 | chrM:25482-28733 REVERSEmoderately similar to ( 241) RT03_PETHY Mitochondrial ribosomal protein S3 - Petunia hybrida (Petunia)moderately similar to ( 218) loc_osm1g00260 11706.m00020	429	20.2573	486	15.561	7112	1455.75	6405	1376.59	0,38	0.0806674	6,17	6,47	727
gnl|UG|Qro#S57153716	protein.synthesis.ribosomal protein.prokaryotic.chloroplast.30S subunit.S15	weakly similar to ( 126) ATCG01120 | Symbols: RPS15 | encodes a chloroplast ribosomal protein S15, a constituent of the small subunit of the ribosomal complex | chrC:123296-123562 REVERSEweakly similar to ( 132) RR15_CUCSA Chloroplast 30S ribosomal protei	145	8.25487	134	5.17277	2410	594.745	2339	606.084	0,67	-0.027248	6,17	6,87	603
gnl|UG|Qro#S57115426	not assigned.unknown	no original description	192	22.4954	167	13.2674	3175	1612.53	3214	1713.95	0,76	-0.0880027	6,16	7,01	293
WZ0AQRAP13YM20FM1.SCF	major CHO metabolism.synthesis.starch.transporter	moderately similar to ( 383) AT4G28390 | Symbols: AAC3, ATAAC3 | AAC3 (ADP/ATP CARRIER 3); ATP:ADP antiporter/ binding | chr4:14041486-14042781 REVERSEmoderately similar to ( 340) ADT1_SOLTU ADP,ATP carrier protein, mitochondrial precursor (ADP/ATP transl	2	0.0523705	1	0.0177555	33	3.74578	26	3.09878	1,56	0.273565	6,16	7,45	1311
WZ0AQRAP13YM20FM1.SCF	transport.metabolite transporters at the mitochondrial membrane	moderately similar to ( 383) AT4G28390 | Symbols: AAC3, ATAAC3 | AAC3 (ADP/ATP CARRIER 3); ATP:ADP antiporter/ binding | chr4:14041486-14042781 REVERSEmoderately similar to ( 340) ADT1_SOLTU ADP,ATP carrier protein, mitochondrial precursor (ADP/ATP transl	2	0.0523705	1	0.0177555	33	3.74578	26	3.09878	1,56	0.273565	6,16	7,45	1311
WZ0AQRAQ12YB04FM1.SCF	protein.aa activation.serine-tRNA ligase	moderately similar to ( 218) AT5G27470 | Symbols: | seryl-tRNA synthetase / serine--tRNA ligase | chr5:9695087-9697154 FORWARDmoderately similar to ( 232) SYS_HELAN Seryl-tRNA synthetase (EC 6.1.1.11) (Serine--tRNA ligase) (SerRS) - Helianthus annuus (Co	8	0.207425	1	0.0175812	131	14.7236	105	12.3914	3,56	0.248788	6,15	9,46	1324
WZ0AQRAQ12YI20FM1.SCF	not assigned.unknown	COG3889 no original description	225	6.17426	229	4.26102	3695	439.529	4006	500.35	0,54	-0.186977	6,15	6,88	1251
WZ0AQRAQ13YD24FM1.SCF	signalling.calcium	moderately similar to ( 354) AT3G13460 | Symbols: ECT2 | ECT2; protein binding | chr3:4385274-4388220 REVERSEmoderately similar to ( 323) loc_os03g53670 12003.m10337 protein YT521-B-like family protein, expressed no original description	3	0.0922819	3	0.0625738	49	6.53375	42	5.88038	0,56	0.152003	6,15	6,55	1116
WZ0AQRGB2YJ02EM1.SCF	PS.lightreaction.cytochrome b6/f.subunit 4 (PETD)	moderately similar to ( 234) ATCG00730 | Symbols: PETD | A chloroplast gene encoding subunit IV of the cytochrome b6/f complex | chrC:76481-77672 FORWARDmoderately similar to ( 241) PETD_CALFE Cytochrome b6-f complex subunit 4 (17 kDa polypeptide) - Calyc	12	0.297005	35	0.587391	196	21.0286	139	15.6588	-0,98	0.425379	6,15	4,74	1387
gnl|UG|Qro#S57086130	stress.abiotic.drought/salt	moderately similar to ( 270) AT5G64030 | Symbols: | dehydration-responsive protein-related | chr5:25624965-25628257 FORWARDmoderately similar to ( 251) loc_os01g66110 12001.m42777 protein ankyrin-like protein, putative, expressed no original description	4	0.206489	3	0.105011	65	14.5453	53	12.453	0,98	0.224058	6,14	6,89	665
gnl|UG|Qro#S57111252	not assigned.unknown	no original description	4	0.207739	11	0.387371	65	14.6333	111	26.2387	-0,90	-0.842437	6,14	6,08	661
gnl|UG|Qro#S57143236	RNA.transcription	moderately similar to ( 289) AT5G59180 | Symbols: NRPB7 | NRPB7; DNA-directed RNA polymerase/ RNA binding | chr5:23883499-23884976 FORWARDmoderately similar to ( 304) RPB7_SOYBN DNA-directed RNA polymerase II 19 kDa polypeptide (EC 2.7.7.6) (RNA polymeras	13	0.656287	19	0.6504	211	46.1747	222	51.011	0,01	-0.143706	6,14	6,29	680
WZ0AQRAL1YI21FM1.SCF	not assigned.unknown	very weakly similar to (96.7) AT5G21940 | Symbols: | unknown protein | chr5:7249446-7250353 REVERSE no original description	171	5.07367	157	3.15865	2781	357.683	1791	241.87	0,68	0.564449	6,14	6,26	1157
WZ0AQRAP11YN14FM1.SCF	not assigned.unknown	weakly similar to ( 197) AT1G67360 | Symbols: | rubber elongation factor (REF) family protein | chr1:25237072-25237913 REVERSEvery weakly similar to (89.4) Y5940_ORYSA Putative REF/SRPP-like protein Os05g0151300 - Oryza sativa (Rice)weakly similar to ( 1	23	0.588787	11	0.190941	375	41.6134	405	47.1896	1,63	-0.181421	6,14	7,95	1341
WZ0AQRGA11YB05EM1.SCF	not assigned.unknown	no original description	39	0.972277	34	0.574752	634	68.5151	442	50.1543	0,76	0.450047	6,14	6,45	1377
WZ0AQRGB4YD24EM1.SCF	not assigned.unknown	very weakly similar to (82.8) loc_os05g22840 12005.m06580 protein conserved hypothetical protein no original description	327	9.19373	614	11.7055	5332	649.838	3429	438.805	-0,35	0.5665	6,14	5,23	1221
gnl|UG|Qro#S57088379	not assigned.unknown	no original description	12	1.32886	15	1.12633	194	93.126	240	120.968	0,24	-0.377367	6,13	6,75	310
gnl|UG|Qro#S57106433	not assigned.unknown	no original description	450	21.1616	1613	51.4336	7252	1478.31	8437	1805.86	-1,28	-0.288741	6,13	5,13	730
gnl|UG|Qro#S57127059	signalling.G-proteins	weakly similar to ( 106) AT1G52380 | Symbols: | Ran-binding protein 1 domain-containing protein / RanBP1 domain-containing protein | chr1:19509979-19511301 FORWARDvery weakly similar to (87.0) loc_os05g28190 12005.m07106 protein ranBP1 domain containing	7	0.257008	6	0.149374	113	17.9845	97	16.2099	0,78	0.149877	6,13	6,76	935
WZ0AQRAP14YH06FM1.SCF	development.unspecified	weakly similar to ( 134) AT1G74940 | Symbols: | senescence-associated protein-related | chr1:28146284-28147065 FORWARDvery weakly similar to (80.9) loc_os02g07820 12002.m06128 protein expressed protein no original description	65	1.61343	91	1.53163	1051	113.087	1073	121.227	0,08	-0.100277	6,13	6,31	1383
WZ0AQRGB2YF15EM1.SCF	not assigned.unknown	no original description	23	0.563572	41	0.681211	372	39.5126	488	54.4254	-0,27	-0.461968	6,13	6,32	1401
WZ0AQRGB3YO10EM1.SCF	not assigned.unknown	no original description	9	0.24443	18	0.331483	145	17.0707	158	19.5312	-0,44	-0.194261	6,13	5,88	1264
gnl|UG|Qro#S57082532	development.unspecified	moderately similar to ( 259) AT5G40230 | Symbols: | nodulin-related | chr5:16079814-16081735 REVERSEweakly similar to ( 118) loc_os05g41420 12005.m08317 protein nodulin-like protein, putative, expressed no original description	1	0.0411124	1	0.0278772	16	2.85144	2	0.374251	0,56	2.92961	6,12	3,75	835
gnl|UG|Qro#S57094789	not assigned.unknown	weakly similar to ( 183) AT1G63300 | Symbols: | unknown protein | chr1:23482193-23486067 FORWARD no original description	2	0.0843461	2	0.0571928	32	5.85001	25	4.79883	0,56	0.285754	6,12	6,39	814
gnl|UG|Qro#S57096099	signalling.14-3-3 proteins	moderately similar to ( 384) AT2G42590 | Symbols: GRF9, GF14 MU | GRF9 (GENERAL REGULATORY FACTOR 9); calcium ion binding / protein binding / protein phosphorylated amino acid binding | chr2:17732164-17733775 REVERSEmoderately similar to ( 419) 1433D_SOYB	8	0.31786	7	0.188591	128	22.0459	85	15.3718	0,75	0.52022	6,12	6,35	864
gnl|UG|Qro#S57097572	RNA.regulation of transcription.CCAAT box binding factor family, HAP2	moderately similar to ( 218) AT5G12840 | Symbols: HAP2A, ATHAP2A, NF-YA1 | NF-YA1 (NUCLEAR FACTOR Y, SUBUNIT A1); transcription factor | chr5:4051147-4052961 REVERSEweakly similar to ( 138) loc_os03g48970 12003.m101451 protein nuclear transcription factor	1	0.0416108	3	0.0846453	16	2.886	13	2.46212	-1,02	0.229171	6,12	4,86	825
gnl|UG|Qro#S57122282	RNA.regulation of transcription.unclassified	moderately similar to ( 251) AT2G20280 | Symbols: | zinc finger (CCCH-type) family protein | chr2:8740054-8742349 REVERSEmoderately similar to ( 247) loc_os01g61830 12001.m12306 protein nucleic acid binding protein, putative, expressed no original descri	1	0.035137	2	0.0476509	16	2.437	10	1.59928	-0,44	0.607683	6,12	5,07	977
gnl|UG|Qro#S57126363	not assigned.unknown	weakly similar to ( 146) AT4G20170 | Symbols: | unknown protein | chr4:10896810-10898794 FORWARDweakly similar to ( 119) loc_os06g22330 12006.m06887 protein expressed protein no original description	1	0.0314944	6	0.128133	16	2.18436	14	2.00688	-2,02	0.122256	6,12	3,97	1090
gnl|UG|Qro#S57128557	glycolysis.cytosolic branch.enolase	moderately similar to ( 427) AT2G36530 | Symbols: LOS2 | LOS2; copper ion binding / phosphopyruvate hydratase | chr2:15321081-15323786 REVERSEmoderately similar to ( 444) ENO1_HEVBR Enolase 1 (EC 4.2.1.11) (2-phosphoglycerate dehydratase 1) (2-phospho-D-g	1	0.0265498	1	0.0180027	16	1.84142	11	1.32927	0,56	0.470179	6,12	6,21	1293
gnl|UG|Qro#S57129174	cell.cycle	weakly similar to ( 122) AT5G45190 | Symbols: | cyclin family protein | chr5:18277808-18280733 REVERSEweakly similar to ( 124) loc_os12g30020 12012.m26915 protein cyclin-T1, putative, expressed no original description	2	0.10023	18	0.611671	32	6.95169	24	5.47445	-2,61	0.344648	6,12	3,16	685
gnl|UG|Qro#S57130786	protein.degradation	moderately similar to ( 335) AT4G33090 | Symbols: APM1, ATAPM1 | APM1 (AMINOPEPTIDASE M1); aminopeptidase | chr4:15965915-15970418 REVERSEmoderately similar to ( 281) loc_os02g12650 12002.m33362 protein puromycin-sensitive aminopeptidase, putative, expres	1	0.0462031	5	0.156645	16	3.20451	16	3.36474	-1,76	-0.0703893	6,12	4,43	743
gnl|UG|Qro#S57139674	cell wall.precursor synthesis.UXS	moderately similar to ( 487) AT2G47650 | Symbols: UXS4 | UXS4 (UDP-XYLOSE SYNTHASE 4); UDP-glucuronate decarboxylase/ catalytic | chr2:19538751-19541364 REVERSEvery weakly similar to (89.0) GME1_ORYSA GDP-mannose 3,5-epimerase 1 (EC 5.1.3.18) (GDP-Man 3,5	1	0.0309548	4	0.0839584	16	2.14694	13	1.83161	-1,44	0.229171	6,12	4,45	1109
gnl|UG|Qro#S57141781	protein.targeting.secretory pathway.golgi	moderately similar to ( 205) AT3G58170 | Symbols: ATBS14A, ATBET11, BET11, BS14A | BS14A (BET1P/SFT1P-LIKE PROTEIN 14A); SNAP receptor/ protein transporter | chr3:21542632-21543775 REVERSEweakly similar to ( 191) loc_os02g57510 12002.m100413 protein BS14b	3	0.143635	2	0.0649302	48	9.96214	44	9.58856	1,15	0.0551416	6,12	7,21	717
gnl|UG|Qro#S57145135	not assigned.unknown	no original description	2	0.0917884	2	0.0622392	32	6.36618	14	2.92447	0,56	1.12226	6,12	5,55	748
gnl|UG|Qro#S57151713	not assigned.unknown	no original description	1	0.0600155	3	0.122085	16	4.1625	20	5.46329	-1,02	-0.392317	6,12	5,48	572
WZ0AQRAL2YG19FM1.SCF	PS.calvin cycle.rubisco interacting	moderately similar to ( 297) AT2G39730 | Symbols: RCA | RCA (RUBISCO ACTIVASE); ADP binding / ATP binding / enzyme regulator/ ribulose-1,5-bisphosphate carboxylase/oxygenase activator | chr2:16571174-16573345 REVERSEmoderately similar to ( 295) RCA1_TOBAC	1	0.027202	4	0.0737796	16	1.88665	5	0.619057	-1,44	1.60768	6,12	3,07	1262
WZ0AQRAL3YC14FM1.SCF	not assigned.unknown	no original description	1	0.0293912	1	0.0199293	16	2.03849	22	2.94307	0,56	-0.529821	6,12	7,21	1168
WZ0AQRAL3YP11FM1.SCF	not assigned.unknown	no original description	2	0.0580861	3	0.0590799	32	4.02868	29	3.83354	-0,02	0.0716297	6,12	6,02	1182
WZ0AQRAP10YI04FM1.SCF	not assigned.unknown	no original description	1	0.0239559	3	0.0487316	16	1.66152	12	1.30844	-1,02	0.344648	6,12	4,75	1433
WZ0AQRAP11YF05FM1.SCF	not assigned.unknown	weakly similar to ( 195) AT1G67360 | Symbols: | rubber elongation factor (REF) family protein | chr1:25237072-25237913 REVERSEvery weakly similar to (89.0) Y5940_ORYSA Putative REF/SRPP-like protein Os05g0151300 - Oryza sativa (Rice)very weakly similar t	1	0.0252976	1	0.0171536	16	1.75457	17	1.95744	0,56	-0.157852	6,12	6,83	1357
WZ0AQRAP12YK12FM1.SCF	RNA.regulation of transcription.WRKY domain transcription factor family	weakly similar to ( 133) AT3G56400 | Symbols: WRKY70, ATWRKY70 | WRKY70; transcription factor/ transcription repressor | chr3:20909082-20910409 REVERSEweakly similar to ( 104) loc_os05g25770 12005.m06869 protein OsWRKY45 - Superfamily of rice TFs having W	2	0.049752	3	0.0506032	32	3.45066	7	0.792572	-0,02	2.12226	6,12	3,97	1380
WZ0AQRAQ11YG13FM1.SCF	hormone metabolism.brassinosteroid.synthesis-degradation.sterols.SMT2	highly similar to ( 503) AT5G13710 | Symbols: SMT1, CPH | SMT1 (STEROL METHYLTRANSFERASE 1); sterol 24-C-methyltransferase | chr5:4424048-4426866 REVERSEmoderately similar to ( 459) SMT1_ORYSA Cycloartenol-C-24-methyltransferase 1 (EC 2.1.1.41) (24-sterol	2	0.0508576	2	0.0344851	32	3.52734	32	3.7037	0,56	-0.0703893	6,12	6,75	1350
WZ0AQRGA12YK24EM1.SCF	not assigned.unknown	no original description	30	0.866162	31	0.606898	482	60.3248	400	52.5652	0,51	0.198644	6,12	6,44	1189
WZ0AQRGB2YH04EM1.SCF	not assigned.unknown	weakly similar to ( 112) ATCG01130 | Symbols: YCF1.2 | hypothetical protein | chrC:123884-129244 REVERSEweakly similar to ( 174) YCF1_VITVI Putative membrane protein ycf1 (RF1) - Vitis vinifera (Grape) no original description	42	1.0586	32	0.546901	671	73.3122	807	92.5798	0,95	-0.336645	6,11	7,40	1362
WZ0AQRAL1YK04FM1.SCF	RNA.regulation of transcription.C2C2(Zn) CO-like, Constans-like zinc finger family	moderately similar to ( 256) AT1G06040 | Symbols: STO | STO (SALT TOLERANCE); DNA binding / protein binding / transcription factor/ zinc ion binding | chr1:1828662-1829659 REVERSEmoderately similar to ( 219) loc_os02g39360 12002.m09024 protein salt tolera	7	0.187736	18	0.327339	111	12.9046	91	11.1084	-0,80	0.216232	6,10	5,09	1280
WZ0AQRGB3YC06EM1.SCF	protein.synthesis.ribosomal protein.prokaryotic.chloroplast.50S subunit.L2	weakly similar to ( 163) ATCG01310 | Symbols: RPL2.2 | encodes a chloroplast ribosomal protein L2, a constituent of the large subunit of the ribosomal complex | chrC:152806-154312 FORWARDweakly similar to ( 172) RK2_GOSHI Chloroplast 50S ribosomal protein	553	14.0309	496	8.53335	8719	958.958	8522	984.156	0,72	-0.0374187	6,10	6,85	1353
gnl|UG|Qro#S57081273	RNA.regulation of transcription.bHLH,Basic Helix-Loop-Helix family	weakly similar to ( 193) AT4G14410 | Symbols: | basic helix-loop-helix (bHLH) family protein | chr4:8300418-8301503 FORWARDweakly similar to ( 154) loc_os02g02480 12002.m33506 protein DNA binding protein, putative, expressed no original description	40	1.66645	69	1.94921	630	113.774	708	134.254	-0,23	-0.238787	6,09	6,11	824
gnl|UG|Qro#S57095689	not assigned.unknown	no original description	3	0.125288	3	0.0849543	47	8.50857	38	7.22324	0,56	0.236272	6,09	6,41	822
gnl|UG|Qro#S57101243	not assigned.unknown	no original description	4	0.261553	1	0.044338	63	17.8571	51	15.1786	2,56	0.234465	6,09	8,42	525
WZ0AQRAL2YN08FM1.SCF	not assigned.unknown	no original description	3	0.0792205	6	0.107434	47	5.38004	45	5.40865	-0,44	-0.00765357	6,09	5,65	1300
WZ0AQRAL3YG03FM1.SCF	not assigned.unknown	no original description	3135	89.238	2620	50.5696	49253	6077.38	47520	6156.72	0,82	-0.0187126	6,09	6,93	1206
WZ0AQRAL3YL04FM1.SCF	PS.lightreaction.photosystem I.PSI polypeptide subunits	moderately similar to ( 366) ATCG00340 | Symbols: PSAB | Encodes the D1 subunit of photosystem I and II reaction centers. | chrC:37375-39579 REVERSEmoderately similar to ( 367) PSAB_WHEAT Photosystem I P700 chlorophyll a apoprotein A2 (PsaB) (PSI-B) - Tr	199	5.96112	323	6.56075	3126	405.915	3054	416.394	-0,14	-0.0367716	6,09	5,99	1146
WZ0AQRAQ13YP10FM1.SCF	redox.ascorbate and glutathione.ascorbate	moderately similar to ( 380) AT3G09640 | Symbols: APX2, APX1B | APX2 (ASCORBATE PEROXIDASE 2); L-ascorbate peroxidase | chr3:2956301-2958163 FORWARDmoderately similar to ( 385) APX1_PEA L-ascorbate peroxidase, cytosolic (EC 1.11.1.11) (AP) (PsAPx01) - Pis	4	0.109502	3	0.0556877	63	7.47608	30	3.73804	0,98	1	6,09	6,07	1254
WZ0AQRGA13YE21EM1.SCF	protein.synthesis.ribosomal protein.prokaryotic.chloroplast.50S subunit.L20	weakly similar to ( 101) ATCG00650 | Symbols: RPS18 | chloroplast-encoded ribosomal protein S18 | chrC:67917-68222 FORWARDweakly similar to ( 107) RR18_PANGI Chloroplast 30S ribosomal protein S18 - Panax ginseng (Korean ginseng)very weakly similar to (95.	18	0.442003	24	0.399613	283	30.1238	351	39.2302	0,15	-0.381058	6,09	6,62	1398
WZ0AQRGB2YL18EM1.SCF	PS.lightreaction.photosystem I.PSI polypeptide subunits	weakly similar to ( 130) ATCG01060 | Symbols: PSAC | Encodes the PsaC subunit of photosystem I. | chrC:117318-117563 REVERSEweakly similar to ( 139) NU4LC_TOBAC NAD(P)H-quinone oxidoreductase chain 4L, chloroplast (EC 1.6.5.-) (NAD(P)H dehydrogenase, chai	26	0.641661	26	0.435093	409	43.7549	328	36.844	0,56	0.248016	6,09	6,40	1391
WZ0AQRGB2YN03EM1.SCF	not assigned.unknown	weakly similar to ( 140) loc_os05g22840 12005.m06580 protein conserved hypothetical protein no original description	701	17.3126	899	15.055	11027	1180.52	6524	733.363	0,20	0.686822	6,09	5,61	1390
WZ0AQRGB3YH13EM1.SCF	PS.lightreaction.NADH DH	moderately similar to ( 302) ATCG01050 | Symbols: NDHD | Represents a plastid-encoded subunit of a NAD(P)H dehydrogenase complex. Its mRNA is edited at four positions. Translation data is not available for this gene. | chrC:115665-117185 REVERSEmoderate	12	0.290512	23	0.377561	189	19.8343	190	20.9362	-0,38	-0.0780025	6,09	5,79	1418
WZ0AQRAP13YO23FM1.SCF	not assigned.unknown	no original description	9	0.267729	6	0.121027	140	18.0531	86	11.6443	1,15	0.632629	6,08	6,59	1154
WZ0AQRGB2YB03EM1.SCF	not assigned.unknown	no original description	447	11.2583	589	10.059	6978	761.844	5947	681.745	0,16	0.160262	6,08	6,08	1363
WZ0AQRGB2YO19EM1.SCF	protein.synthesis.ribosomal protein.prokaryotic.chloroplast.30S subunit.S3	moderately similar to ( 261) ATCG00800 | Symbols: | encodes a chloroplast ribosomal protein S3, a constituent of the small subunit of the ribosomal complex | chrC:82826-83482 REVERSEmoderately similar to ( 259) RR3_GOSHI Chloroplast 30S ribosomal protein	8	0.196446	9	0.149855	125	13.3056	69	7.71191	0,39	0.78687	6,08	5,69	1398
WZ0AQRGB3YI07EM1.SCF	RNA.transcription	moderately similar to ( 287) ATCG00190 | Symbols: RPOB | Chloroplast DNA-dependent RNA polymerase B subunit. The transcription of this gene is regulated by a nuclear encoded RNA polymerase. This gene has been transferred to mitochondrial genome during cru	16	0.401507	21	0.35733	249	27.0859	206	23.5289	0,17	0.203112	6,08	6,04	1368
WZ0AQRGB3YJ20EM1.SCF	PS.lightreaction.cyclic electron flow-chlororespiration	moderately similar to ( 445) ATCG01110 | Symbols: NDHH | Encodes the 49KDa plastid NAD(P)H dehydrogenase subunit H protein. Its transcription is regulated by an ndhF-specific plastid sigma factor, SIG4. | chrC:122011-123192 REVERSEmoderately similar to (	8	0.22112	6	0.112452	125	14.9768	100	12.5805	0,98	0.251539	6,08	6,81	1242
WZ0AQRGB3YO08EM1.SCF	PS.lightreaction.cytochrome b6/f.subunit 4 (PETD)	moderately similar to ( 234) ATCG00730 | Symbols: PETD | A chloroplast gene encoding subunit IV of the cytochrome b6/f complex | chrC:76481-77672 FORWARDmoderately similar to ( 240) PETD_CALFE Cytochrome b6-f complex subunit 4 (17 kDa polypeptide) - Calyc	42	1.13439	71	1.30031	655	76.6878	456	56.0582	-0,20	0.452072	6,08	5,43	1271
gnl|UG|Qro#S57110055	not assigned.unknown	no original description	2	0.305146	6	0.620732	31	20.5026	48	33.3333	-1,02	-0.701156	6,07	5,75	225
gnl|UG|Qro#S57130055	protein.degradation.ubiquitin.E3.RING	moderately similar to ( 215) AT3G54360 | Symbols: | protein binding / zinc ion binding | chr3:20128570-20131581 REVERSEweakly similar to ( 171) loc_os01g01420 12001.m150459 protein expressed protein no original description	4	0.199586	7	0.236835	62	13.4102	40	9.0843	-0,25	0.561879	6,07	5,26	688
gnl|UG|Qro#S57145326	RNA.regulation of transcription.C2C2(Zn) GATA transcription factor family	no original description	24	0.827202	14	0.327193	371	55.4301	452	70.9086	1,34	-0.355293	6,07	7,76	996
WZ0AQRAP14YK09FM1.SCF	not assigned.unknown	no original description	359	9.04187	612	10.4518	5560	607.029	5828	668.103	-0,21	-0.138305	6,07	6,00	1363
WZ0AQRGA1YB24EM1.SCF	protein.assembly and cofactor ligation	very weakly similar to (87.4) YCF3_PANGI Photosystem I assembly protein ycf3 - Panax ginseng (Korean ginseng)very weakly similar to (85.9) loc_osp1g00350 11562.m00024 protein photosystem I assembly protein Ycf3 no original description	52	1.34319	61	1.06842	803	89.9128	894	105.107	0,33	-0.225264	6,07	6,62	1329
WZ0AQRGB3YB10EM1.SCF	not assigned.unknown	weakly similar to ( 107) loc_os05g22840 12005.m06580 protein conserved hypothetical protein no original description	316	8.26194	619	10.9739	4901	555.457	3028	360.339	-0,41	0.624322	6,07	5,04	1313
WZ0AQRGB3YD11EM1.SCF	protein.assembly and cofactor ligation	moderately similar to ( 217) ATCG01040 | Symbols: YCF5 | hypothetical protein | chrC:114461-115447 FORWARDmoderately similar to ( 228) CCSA_SPIOL Cytochrome c biogenesis protein ccsA - Spinacia oleracea (Spinach)moderately similar to ( 210) loc_os06g46434	66	1.65501	95	1.61531	1026	111.526	1172	133.766	0,04	-0.262331	6,07	6,37	1369
WZ0AQRAQ12YK19FM1.SCF	cell.vesicle transport	moderately similar to ( 281) AT1G52360 | Symbols: | coatomer protein complex, subunit beta 2 (beta prime), putative | chr1:19499282-19505397 FORWARDmoderately similar to ( 250) loc_os06g05180 12006.m71402 protein coatomer subunit beta, putative, expresse	6	0.162825	8	0.147209	92	10.8225	85	10.499	0,15	0.0437817	6,06	6,16	1265
WZ0AQRGB4YE10EM1.SCF	protein.synthesis.ribosomal protein.prokaryotic.chloroplast.30S subunit.S3	moderately similar to ( 277) ATCG01280 | Symbols: YCF2.2 | hypothetical protein | chrC:145291-152175 REVERSEmoderately similar to ( 273) YCF2_HELAN Protein ycf2 - Helianthus annuus (Common sunflower)weakly similar to ( 108) loc_os09g24409 12009.m059911 pr	6	0.146392	5	0.0827202	92	9.73026	116	12.882	0,82	-0.404808	6,06	7,28	1407
gnl|UG|Qro#S57109281	not assigned.unknown	no original description	7	0.395885	7	0.268439	107	26.2317	75	19.306	0,56	0.442259	6,05	6,17	607
WZ0AQRAL2YP20FM1.SCF	RNA.regulation of transcription.G2-like transcription factor family, GARP	very weakly similar to (85.5) AT4G37180 | Symbols: | myb family transcription factor | chr4:17504648-17506107 FORWARD no original description	9	0.263169	4	0.0793099	137	17.3653	128	17.0358	1,73	0.0276428	6,04	7,75	1174
WZ0AQRGB4YM02EM1.SCF	RNA.transcription	moderately similar to ( 471) ATCG00180 | Symbols: RPOC1 | RNA polymerase beta' subunit-1 | chrC:20251-23084 REVERSEmoderately similar to ( 483) RPOC1_PANGI DNA-directed RNA polymerase beta' chain (EC 2.7.7.6) (PEP) (Plastid-encoded RNA polymerase beta' su	15	0.410632	4	0.0742503	228	27.0563	170	21.1822	2,47	0.35311	6,04	8,16	1254
WZ0AQRGB3YE12EM1.SCF	protein.synthesis.ribosomal protein.prokaryotic.chloroplast.30S subunit.S4	moderately similar to ( 218) ATCG00380 | Symbols: RPS4 | Chloroplast encoded ribosomal protein S4 | chrC:45223-45828 REVERSEmoderately similar to ( 218) RR4_LACSA Chloroplast 30S ribosomal protein S4 - Lactuca sativa (Garden lettuce)weakly similar to ( 19	31	0.770597	11	0.185411	466	50.2138	485	54.8742	2,06	-0.128044	6,03	8,21	1381
gnl|UG|Qro#S57077653	not assigned.unknown	no original description	2	0.14577	2	0.0988427	30	9.47831	26	8.62527	0,56	0.136062	6,02	6,45	471
gnl|UG|Qro#S57100250	cell wall.cellulose synthesis.cellulose synthase	moderately similar to ( 306) AT5G44030 | Symbols: CESA4, IRX5, NWS2 | CESA4 (CELLULOSE SYNTHASE A4); cellulose synthase/ transferase, transferring glycosyl groups | chr5:17714713-17719564 FORWARDmoderately similar to ( 300) loc_os10g32980 12010.m06134 pro	1	0.0528136	1	0.0358115	15	3.43407	19	4.56731	0,56	-0.411426	6,02	7,00	650
gnl|UG|Qro#S57106438	not assigned.unknown	no original description	1	0.0469615	7	0.222903	15	3.05355	14	2.99248	-2,25	0.0291463	6,02	3,75	731
gnl|UG|Qro#S57125460	protein.synthesis.ribosomal protein.eukaryotic.40S subunit.S8	moderately similar to ( 421) AT5G06360 | Symbols: | ribosomal protein S8e family protein | chr5:1944835-1946512 FORWARDmoderately similar to ( 385) loc_os07g47580 12007.m079786 protein TGF-beta-inducible nuclear protein 1, putative, expressed no original	1	0.0326631	1	0.0221479	15	2.12383	15	2.23002	0,56	-0.0703893	6,02	6,65	1051
gnl|UG|Qro#S57146612	misc.cytochrome P450	moderately similar to ( 344) AT4G36220 | Symbols: FAH1, CYP84A1 | FAH1 (FERULIC ACID 5-HYDROXYLASE 1); ferulate 5-hydroxylase/ monooxygenase | chr4:17137584-17139619 REVERSEweakly similar to ( 177) C93A2_SOYBN Cytochrome P450 93A2 (EC 1.14.-.-) - Glycine	1	0.036637	7	0.173898	15	2.38222	4	0.667022	-2,25	1.8365	6,02	1,94	937
WZ0AQRAL2YB15FM1.SCF	N-metabolism.ammonia metabolism.glutamine synthetase	weakly similar to ( 196) AT5G37600 | Symbols: ATGSR1, GLN1;1, GSR 1 | ATGSR1; copper ion binding / glutamate-ammonia ligase | chr5:14933574-14935656 REVERSEmoderately similar to ( 206) GLNA1_VITVI Glutamine synthetase cytosolic isozyme 1 (EC 6.3.1.2) (Glu	1	0.0267359	2	0.0362577	15	1.73843	18	2.19042	-0,44	-0.333424	6,02	5,92	1284
WZ0AQRAL2YE14FM1.SCF	PS.photorespiration.phosphoglycolate phosphatase	moderately similar to ( 250) AT5G36790 | Symbols: | phosphoglycolate phosphatase, putative | chr5:14481229-14483730 REVERSEmoderately similar to ( 251) loc_os04g41340 12004.m09113 protein 4-nitrophenylphosphatase, putative, expressed no original descript	6	0.150565	15	0.255235	90	9.7901	41	4.68293	-0,76	1.06391	6,02	4,20	1368
WZ0AQRAP14YG15FM1.SCF	development.unspecified	weakly similar to ( 192) AT4G35580 | Symbols: NTL9 | NTL9 (NAC transcription factor-like 9); transcription factor | chr4:16888534-16890744 REVERSEweakly similar to ( 159) NAC74_ORYSA NAC domain-containing protein 74 (ONAC074) - Oryza sativa (Rice)weakly s	2	0.0527325	4	0.071513	30	3.42879	28	3.36022	-0,44	0.0291463	6,02	5,55	1302
WZ0AQRAQ10YE02FM1.SCF	protein.aa activation.bifunctional aminoacyl-tRNA synthetase	moderately similar to ( 479) AT3G62120 | Symbols: | tRNA synthetase class II (G, H, P and S) family protein | chr3:23001227-23003849 REVERSEmoderately similar to ( 444) loc_os12g25710 12012.m073824 protein bifunctional aminoacyl-tRNA synthetase, putative	1	0.0254665	3	0.0518045	15	1.65589	8	0.9273	-1,02	0.836501	6,02	4,16	1348
WZ0AQRGA12YC15EM1.SCF	not assigned.unknown	no original description	2	0.0533886	3	0.054302	30	3.47145	38	4.61703	-0,02	-0.411426	6,02	6,41	1286
WZ0AQRGA12YN18EM1.SCF	PS.lightreaction.photosystem II.PSII polypeptide subunits	moderately similar to ( 261) ATCG00020 | Symbols: PSBA | Encodes chlorophyll binding protein D1, a part of the photosystem II reaction center core | chrC:383-1444 REVERSEmoderately similar to ( 261) PSBA_OENHO Photosystem Q(B) protein (32 kDa thylakoid me	128	3.38007	224	4.01089	1914	219.093	1774	213.221	-0,25	0.0391955	6,02	5,73	1300
WZ0AQRGA12YO19EM1.SCF	RNA.processing.ribonucleases	weakly similar to ( 125) loc_os03g33760 12003.m08616 protein retrotransposon protein, putative, unclassified no original description	2	0.0555483	9	0.169496	30	3.61188	27	3.41323	-1,61	0.0816138	6,02	4,33	1236
WZ0AQRGB2YL06EM1.SCF	not assigned.unknown	no original description	5	0.126488	2	0.0343072	75	8.22455	37	4.26032	1,88	0.948976	6,02	6,96	1357
WZ0AQRGB2YM06EM1.SCF	protein.synthesis.ribosomal protein.prokaryotic.chloroplast.50S subunit.L20	weakly similar to ( 149) ATCG00660 | Symbols: RPL20 | encodes a chloroplast ribosomal protein L20, a constituent of the large subunit of the ribosomal complex | chrC:68512-68865 REVERSEweakly similar to ( 165) RK20_PANGI Chloroplast 50S ribosomal protein	10	0.2484	22	0.370553	150	16.1515	217	24.5342	-0,58	-0.603122	6,02	6,05	1382
WZ0AQRGB3YC24EM1.SCF	PS.lightreaction.ATP synthase.subunit C	weakly similar to ( 105) ATCG00140 | Symbols: ATPH | ATPase III subunit | chrC:13262-13507 REVERSEweakly similar to ( 105) ATPH_TOBAC ATP synthase C chain (EC 3.6.3.14) (Lipid-binding protein) (ATPase subunit III) - Nicotiana tabacum (Common tobacco)weakl	873	26.782	1458	30.3294	13050	1735.45	11361	1586.38	-0,18	0.129571	6,02	5,71	1119
WZ0AQRGB4YJ06EM1.SCF	not assigned.unknown	very weakly similar to ( 100) loc_osp1g01030 11562.m00093 protein ORF72 no original description	2	0.049716	2	0.033711	30	3.23265	23	2.60228	0,56	0.312939	6,02	6,27	1381
WZ0AQRGB4YK21EM1.SCF	PS.lightreaction.cytochrome b6/f.cytochrome b6 (CYB6)	moderately similar to ( 249) ATCG00720 | Symbols: PETB | Encodes the cytochrome b(6) subunit of the cytochrome b6f complex. | chrC:74841-76292 FORWARDmoderately similar to ( 259) CYB6_PANGI Cytochrome b6 - Panax ginseng (Korean ginseng)moderately similar	4	0.112094	4	0.0760081	60	7.28863	47	5.9949	0,56	0.281912	6,02	6,30	1225
WZ0AQRAP10YL06FM1.SCF	development.unspecified	moderately similar to ( 306) AT5G22640 | Symbols: emb1211 | emb1211 (embryo defective 1211) | chr5:7529423-7533641 FORWARD no original description	26	0.657254	25	0.428525	386	42.2978	266	30.6057	0,62	0.466785	6,01	6,16	1358
WZ0AQRGA1YB23EM1.SCF	protein.synthesis.ribosomal protein.prokaryotic.chloroplast.30S subunit.S11	weakly similar to ( 134) ATCG00750 | Symbols: RPS11 | 30S chloroplast ribosomal protein S11 | chrC:78960-79376 REVERSEweakly similar to ( 145) RR11_CUCSA Chloroplast 30S ribosomal protein S11 - Cucumis sativus (Cucumber)weakly similar to ( 108) loc_osp1g0	236	5.85377	194	3.26288	3508	377.185	2816	317.919	0,84	0.246612	6,01	6,61	1384
WZ0AQRAQ10YJ22FM1.SCF	not assigned.unknown	weakly similar to ( 199) AT5G51840 | Symbols: | unknown protein | chr5:21072143-21074131 FORWARDweakly similar to ( 193) loc_os10g11060 12010.m04435 protein ACI13, putative, expressed no original description	5	0.12447	1	0.01688	74	7.98543	71	8.04478	2,88	-0.0106831	6,00	8,90	1379
WZ0AQRGA11YH24EM1.SCF	amino acid metabolism.synthesis.central amino acid metabolism.alanine.alanine-glyoxylate aminotransferase	weakly similar to ( 171) AT2G13360 | Symbols: AGT, AGT1 | AGT (ALANINE:GLYOXYLATE AMINOTRANSFERASE); alanine-glyoxylate transaminase/ serine-glyoxylate transaminase/ serine-pyruvate transaminase | chr2:5539417-5540902 REVERSEweakly similar to ( 165) loc_o	4	0.0990018	4	0.0671304	59	6.33004	139	15.6588	0,56	-1.30669	6,00	7,87	1387
WZ0AQRGB2YK06EM1.SCF	PS.lightreaction.cytochrome b6/f.cytochrome b6 (CYB6)	moderately similar to ( 342) ATCG00720 | Symbols: PETB | Encodes the cytochrome b(6) subunit of the cytochrome b6f complex. | chrC:74841-76292 FORWARDmoderately similar to ( 350) CYB6_PANGI Cytochrome b6 - Panax ginseng (Korean ginseng)moderately similar	5	0.122779	10	0.166505	74	7.8769	55	6.14717	-0,44	0.357704	6,00	5,21	1398
WZ0AQRGB4YE17EM1.SCF	protein.synthesis.ribosomal protein.prokaryotic.chloroplast.30S subunit.S3	moderately similar to ( 261) ATCG00800 | Symbols: | encodes a chloroplast ribosomal protein S3, a constituent of the small subunit of the ribosomal complex | chrC:82826-83482 REVERSEmoderately similar to ( 259) RR3_GOSHI Chloroplast 30S ribosomal protein	5	0.130429	4	0.0707522	74	8.36771	59	7.00513	0,88	0.256421	6,00	6,63	1316
WZ0AQRGB4YN03EM1.SCF	not assigned.unknown	weakly similar to ( 140) loc_os05g22840 12005.m06580 protein conserved hypothetical protein no original description	749	18.8922	967	16.5388	11049	1208.08	6792	779.758	0,19	0.631618	6,00	5,56	1361
gnl|UG|Qro#S57124156	not assigned.unknown	no original description	3	0.332215	6	0.450532	44	21.1214	45	22.6815	-0,44	-0.102811	5,99	5,65	310
WZ0AQRAL3YK08FM1.SCF	PS.lightreaction.ATP synthase.chloroplastic subunit a	moderately similar to ( 376) ATCG00150 | Symbols: ATPI | Encodes a subunit of ATPase complex CF0, which is a proton channel that supplies the proton motive force to drive ATP synthesis by CF1 portion of the complex. | chrC:14021-14770 REVERSEmoderately si	55	1.53628	65	1.23111	808	97.8341	645	82.0026	0,32	0.254667	5,99	6,06	1229
WZ0AQRAP12YD12FM1.SCF	not assigned.unknown	no original description	3	0.0741978	12	0.201246	44	4.7173	42	4.72803	-1,44	-0.00327513	5,99	4,55	1388
WZ0AQRGB2YJ01EM1.SCF	protein.synthesis.ribosomal protein.prokaryotic.chloroplast.50S subunit.L20	weakly similar to ( 149) ATCG00660 | Symbols: RPL20 | encodes a chloroplast ribosomal protein L20, a constituent of the large subunit of the ribosomal complex | chrC:68512-68865 REVERSEweakly similar to ( 165) RK20_PANGI Chloroplast 50S ribosomal protein	13	0.327662	21	0.358904	190	20.759	266	30.5158	-0,13	-0.555816	5,99	6,41	1362
WZ0AQRGB3YK10EM1.SCF	not assigned.unknown	very weakly similar to ( 100) loc_osp1g01030 11562.m00093 protein ORF72 no original description	3	0.0750631	2	0.0339322	44	4.77232	38	4.32762	1,15	0.141115	5,99	7,00	1372
gnl|UG|Qro#S57104069	not assigned.unknown	weakly similar to ( 196) AT1G20970 | Symbols: | FUNCTIONS IN: molecular_function unknown; INVOLVED IN: biological_process unknown; LOCATED IN: plasma membrane, vacuole; EXPRESSED IN: guard cell, cultured cell; BEST Arabidopsis thaliana protein match is:	7	0.332368	3	0.096587	102	20.9939	76	16.4246	1,78	0.354109	5,98	7,41	723
gnl|UG|Qro#S57109256	not assigned.unknown	no original description	201	9.88553	199	6.63641	2919	622.314	2558	572.618	0,57	0.120069	5,98	6,43	698
WZ0AQRAL3YK04FM1.SCF	not assigned.unknown	no original description	50	1.45708	87	1.71913	727	91.8375	1042	138.211	-0,24	-0.589717	5,98	6,33	1178
WZ0AQRGA11YK12EM1.SCF	PS.lightreaction.ATP synthase.subunit B (ATPF)	very weakly similar to (87.0) ATCG00130 | Symbols: ATPF | ATPase F subunit. | chrC:11529-12798 REVERSEvery weakly similar to (87.0) ATPF_TOBAC ATP synthase B chain (EC 3.6.3.14) (ATPase subunit I) - Nicotiana tabacum (Common tobacco) no original descripti	578	14.2441	600	10.0262	8401	897.451	7220	809.853	0,51	0.148173	5,98	6,34	1393
gnl|UG|Qro#S57129093	C1-metabolism.Methylenetetrahydrofolate dehydrogenase & Methenyltetrahydrofolate cyclohydrolase	moderately similar to ( 345) AT3G12290 | Symbols: | tetrahydrofolate dehydrogenase/cyclohydrolase, putative | chr3:3919591-3921326 FORWARDmoderately similar to ( 312) loc_os05g05830 12005.m083615 protein C-1-tetrahydrofolate synthase, cytoplasmic, putati	2	0.0945699	6	0.192376	29	5.94418	18	3.87397	-1,02	0.617667	5,97	4,33	726
WZ0AQRAP14YG10FM1.SCF	not assigned.unknown	moderately similar to ( 238) AT1G15200 | Symbols: | protein-protein interaction regulator family protein | chr1:5228477-5231017 REVERSEweakly similar to ( 191) loc_os03g49520 12003.m09951 protein pinin/SDK/memA/ protein conserved region containing protei	2	0.0495009	6	0.100696	29	3.11137	16	1.80245	-1,02	0.787592	5,97	4,16	1387
WZ0AQRGA1YA06EM1.SCF	not assigned.unknown	no original description	2	0.0510087	7	0.121057	29	3.20615	37	4.29513	-1,25	-0.421862	5,97	5,15	1346
WZ0AQRGB2YJ09EM1.SCF	protein.synthesis.ribosomal protein.prokaryotic.chloroplast.30S subunit.S3	moderately similar to ( 261) ATCG00800 | Symbols: | encodes a chloroplast ribosomal protein S3, a constituent of the small subunit of the ribosomal complex | chrC:82826-83482 REVERSEmoderately similar to ( 259) RR3_GOSHI Chloroplast 30S ribosomal protein	7	0.175275	4	0.0679138	101	10.9626	72	8.20569	1,37	0.417897	5,97	6,92	1371
gnl|UG|Qro#S57094807	cell wall.cellulose synthesis.cellulose synthase	highly similar to ( 501) AT4G39350 | Symbols: CESA2, ATH-A, ATCESA2 | CESA2 (CELLULOSE SYNTHASE A2); cellulose synthase/ transferase, transferring glycosyl groups | chr4:18297078-18301890 FORWARDmoderately similar to ( 476) loc_os07g24190 12007.m28970 pro	16	0.72462	19	0.583472	229	44.957	218	44.9373	0,31	0.000630135	5,96	6,27	758
WZ0AQRGB2YO15EM1.SCF	not assigned.unknown	no original description	4951	120.97	7456	123.528	71086	7529.02	68457	7613.1	-0,03	-0.0160219	5,96	5,95	1405
WZ0AQRGB3YJ14EM1.SCF	not assigned.unknown	no original description	11	0.280548	8	0.13835	158	17.468	233	27.0477	1,02	-0.630795	5,96	7,61	1346
WZ0AQRGB3YL12EM1.SCF	PS.lightreaction.cyclic electron flow-chlororespiration	very weakly similar to (86.7) ATCG01100 | Symbols: NDHA | NADH dehydrogenase ND1 | chrC:119847-122009 REVERSEvery weakly similar to (98.2) NU1C_PANGI NAD(P)H-quinone oxidoreductase subunit 1, chloroplast (EC 1.6.5.-) (NAD(P)H dehydrogenase subunit 1) (NDH	16	0.399173	23	0.389086	230	24.8737	298	33.839	0,04	-0.444068	5,96	6,44	1376
WZ0AQRGB4YA16EM1.SCF	protein.synthesis.ribosomal protein.prokaryotic.chloroplast.50S subunit.L2	weakly similar to ( 117) ATCG01310 | Symbols: RPL2.2 | encodes a chloroplast ribosomal protein L2, a constituent of the large subunit of the ribosomal complex | chrC:152806-154312 FORWARDweakly similar to ( 122) RK2_LOTJA Chloroplast 50S ribosomal protein	777	19.5267	1055	17.9778	11141	1213.68	6779	775.416	0,12	0.646345	5,96	5,43	1366
WZ0AQRGB4YK22EM1.SCF	PS.lightreaction.photosystem II.PSII polypeptide subunits	weakly similar to ( 117) ATCG00020 | Symbols: PSBA | Encodes chlorophyll binding protein D1, a part of the photosystem II reaction center core | chrC:383-1444 REVERSEweakly similar to ( 117) PSBA_VICFA Photosystem Q(B) protein (32 kDa thylakoid membrane p	9	0.245206	20	0.369484	129	15.2353	96	11.9048	-0,59	0.355875	5,96	5,01	1260
WZ0AQRAQ11YC23FM1.SCF	DNA.unspecified	moderately similar to ( 214) AT1G23750 | Symbols: | DNA-binding protein-related | chr1:8400638-8401171 FORWARDweakly similar to ( 185) loc_os01g55030 12001.m11663 protein expressed protein no original description	13	0.322453	15	0.252285	185	19.8914	219	24.7245	0,35	-0.313795	5,95	6,62	1384
WZ0AQRGB2YM19EM1.SCF	protein.degradation	weakly similar to ( 153) ATCG00280 | Symbols: PSBC | chloroplast gene encoding a CP43 subunit of the photosystem II reaction center. promoter contains a blue-light responsive element. | chrC:33720-35141 FORWARDweakly similar to ( 153) PSBC_TOBAC Photosys	23	0.565996	24	0.400473	329	35.0956	223	24.9776	0,50	0.490655	5,95	5,96	1395
WZ0AQRGB4YC22EM1.SCF	protein.synthesis.ribosomal protein.prokaryotic.chloroplast.30S subunit.S3	weakly similar to ( 170) ATCG00800 | Symbols: | encodes a chloroplast ribosomal protein S3, a constituent of the small subunit of the ribosomal complex | chrC:82826-83482 REVERSEweakly similar to ( 167) RR3_GOSHI Chloroplast 30S ribosomal protein S3 - Go	7	0.184848	3	0.0537172	100	11.4469	72	8.65385	1,78	0.403542	5,95	7,33	1300
WZ0AQRGB4YO07EM1.SCF	not assigned.unknown	no original description	12	0.324367	2	0.0366574	171	20.0366	117	14.3947	3,15	0.477098	5,95	8,62	1270
WZ0AQRAQ11YC23FM1.SCF	RNA.regulation of transcription.unclassified	moderately similar to ( 214) AT1G23750 | Symbols: | DNA-binding protein-related | chr1:8400638-8401171 FORWARDweakly similar to ( 185) loc_os01g55030 12001.m11663 protein expressed protein no original description	13	0.322453	15	0.252285	185	19.8914	219	24.7245	0,35	-0.313795	5,95	6,62	1384
gnl|UG|Qro#S57112399	not assigned.unknown	no original description	44	2.45605	56	2.11957	622	150.503	676	171.748	0,21	-0.190498	5,94	6,34	615
gnl|UG|Qro#S57121239	not assigned.unknown	weakly similar to ( 104) AT3G29575 | Symbols: AFP3 | AFP3 (ABI FIVE BINDING PROTEIN 3) | chr3:11382416-11383657 REVERSE no original description	8	0.424468	6	0.215865	113	25.9899	121	29.2214	0,98	-0.169074	5,94	7,08	647
WZ0AQRGA13YG08EM1.SCF	not assigned.unknown	no original description	3785	93.8157	4281	71.9501	53515	5749.85	44949	5070.96	0,38	0.181265	5,94	6,14	1385
WZ0AQRGB4YG22EM1.SCF	protein.synthesis.ribosomal protein.prokaryotic.chloroplast.30S subunit.S3	moderately similar to ( 256) ATCG00800 | Symbols: | encodes a chloroplast ribosomal protein S3, a constituent of the small subunit of the ribosomal complex | chrC:82826-83482 REVERSEmoderately similar to ( 254) RR3_GOSHI Chloroplast 30S ribosomal protein	5	0.132852	2	0.0360332	71	8.17761	39	4.71652	1,88	0.793956	5,94	7,03	1292
WZ0AQRAP13YO01FM1.SCF	not assigned.unknown	no original description	94	2.68686	11	0.213199	1321	163.678	1281	166.658	3,66	-0.0260293	5,93	9,61	1201
gnl|UG|Qro#S57084550	RNA.regulation of transcription.C2C2(Zn) CO-like, Constans-like zinc finger family	moderately similar to ( 220) AT3G02380 | Symbols: COL2 | COL2 (constans-like 2); transcription factor/ zinc ion binding | chr3:487438-488624 REVERSEweakly similar to ( 146) loc_os06g16370 12006.m06350 protein zinc finger protein CONSTANS, putative, expres	6	0.242893	14	0.384298	84	14.7406	42	7.7388	-0,66	0.929611	5,92	4,33	848
gnl|UG|Qro#S57089149	transport.misc	moderately similar to ( 323) AT1G32050 | Symbols: | secretory carrier membrane protein (SCAMP) family protein | chr1:11528616-11530974 FORWARDmoderately similar to ( 289) loc_os04g50890 12004.m09986 protein SC3 protein, putative, expressed no original de	2	0.0954906	6	0.194249	28	5.79509	33	7.17142	-1,02	-0.307429	5,92	5,21	719
gnl|UG|Qro#S57129312	development.unspecified	very weakly similar to (82.0) AT1G01720 | Symbols: ATAF1, ANAC002 | ATAF1; transcription activator/ transcription factor | chr1:268471-269514 FORWARD no original description	13	0.467794	31	0.756396	182	28.3892	205	33.5757	-0,69	-0.242075	5,92	5,47	954
WZ0AQRAL1YA17FM1.SCF	not assigned.unknown	weakly similar to ( 129) loc_os05g22840 12005.m06580 protein conserved hypothetical protein no original description	822	24.3261	1092	21.9129	11466	1470.91	7044	948.815	0,15	0.632506	5,92	5,44	1160
WZ0AQRAL1YG23FM1.SCF	RNA.regulation of transcription.unclassified	moderately similar to ( 241) AT1G65260 | Symbols: PTAC4 | PTAC4 (PLASTID TRANSCRIPTIONALLY ACTIVE4) | chr1:24236329-24240428 FORWARDmoderately similar to ( 273) IM30_PEA Membrane-associated 30 kDa protein, chloroplast precursor (M30) - Pisum sativum (Gard	4	0.127617	19	0.411033	56	7.74473	43	6.24419	-1,69	0.310701	5,92	3,93	1076
WZ0AQRAL2YE10FM1.SCF	PS.lightreaction.photosystem II.PSII polypeptide subunits	weakly similar to ( 182) AT3G50820 | Symbols: PSBO2, PSBO-2, OEC33 | PSBO2 (PHOTOSYSTEM II SUBUNIT O-2); oxygen evolving/ poly(U) binding | chr3:18891008-18892311 REVERSEweakly similar to ( 195) PSBO_TOBAC Oxygen-evolving enhancer protein 1, chloroplast p	2	0.0476459	3	0.0484611	28	2.89151	13	1.40961	-0,02	1.03653	5,92	4,86	1441
WZ0AQRAL3YN24FM1.SCF	not assigned.unknown	no original description	1	0.0310107	5	0.105138	14	1.88196	7	0.988031	-1,76	0.929611	5,92	3,23	1107
WZ0AQRAL3YO18FM1.SCF	not assigned.unknown	no original description	1	0.0284415	1	0.0192854	14	1.72604	11	1.42399	0,56	0.277534	5,92	6,21	1207
WZ0AQRAP10YB24FM1.SCF	not assigned.unknown	no original description	2	0.059035	3	0.0600451	28	3.58269	32	4.29923	-0,02	-0.263034	5,92	6,16	1163
WZ0AQRAQ12YI16FM1.SCF	development.unspecified	moderately similar to ( 452) AT1G18080 | Symbols: ATARCA, RACK1A_AT | ATARCA; nucleotide binding | chr1:6222325-6223901 FORWARDmoderately similar to ( 461) GBLP_SOYBN Guanine nucleotide-binding protein subunit beta-like protein - Glycine max (Soybean)mode	2	0.0497881	2	0.0337599	28	3.02151	16	1.81291	0,56	0.736966	5,92	5,75	1379
WZ0AQRAQ13YC12FM1.SCF	protein.targeting.secretory pathway.unspecified	moderately similar to ( 217) AT3G63460 | Symbols: | WD-40 repeat family protein | chr3:23431009-23437241 REVERSEweakly similar to ( 186) loc_os07g46370 12007.m08854 protein EMB2221, putative, expressed no original description	1	0.0245206	1	0.0166268	14	1.4881	9	1.00446	0,56	0.567041	5,92	5,92	1400
WZ0AQRGA12YE20EM1.SCF	not assigned.unknown	no original description	1	0.0268404	6	0.109198	14	1.62888	13	1.58815	-2,02	0.0365259	5,92	3,86	1279
WZ0AQRGA13YK10EM1.SCF	not assigned.unknown	no original description	12	0.291128	43	0.707372	168	17.6678	173	19.1034	-1,28	-0.1127	5,92	4,76	1415
WZ0AQRGB3YJ03EM1.SCF	not assigned.unknown	no original description	1	0.0259086	5	0.0878395	14	1.57233	9	1.06132	-1,76	0.567041	5,92	3,60	1325
WZ0AQRGB4YD22EM1.SCF	not assigned.unknown	weakly similar to ( 138) ATCG01130 | Symbols: YCF1.2 | hypothetical protein | chrC:123884-129244 REVERSEweakly similar to ( 180) YCF1_GOSHI Putative membrane protein ycf1 (RF1) - Gossypium hirsutum (Upland cotton) no original description	2	0.0516612	3	0.0525451	28	3.13519	31	3.64466	-0,02	-0.217231	5,92	6,12	1329
WZ0AQRGB4YG17EM1.SCF	RNA.transcription	weakly similar to ( 175) ATCG00180 | Symbols: RPOC1 | RNA polymerase beta' subunit-1 | chrC:20251-23084 REVERSEweakly similar to ( 181) RPOC1_NYMAL DNA-directed RNA polymerase beta' chain (EC 2.7.7.6) (PEP) (Plastid-encoded RNA polymerase beta' subunit) (	104	2.66234	92	1.59696	1448	160.683	1371	159.746	0,74	0.0084437	5,92	6,64	1341
WZ0AQRAQ12YI16FM1.SCF	signalling.G-proteins	moderately similar to ( 452) AT1G18080 | Symbols: ATARCA, RACK1A_AT | ATARCA; nucleotide binding | chr1:6222325-6223901 FORWARDmoderately similar to ( 461) GBLP_SOYBN Guanine nucleotide-binding protein subunit beta-like protein - Glycine max (Soybean)mode	2	0.0497881	2	0.0337599	28	3.02151	16	1.81291	0,56	0.736966	5,92	5,75	1379
WZ0AQRGA14YK24EM1.SCF	protein.synthesis.ribosomal protein.prokaryotic.chloroplast.30S subunit.S3	moderately similar to ( 279) ATCG00800 | Symbols: | encodes a chloroplast ribosomal protein S3, a constituent of the small subunit of the ribosomal complex | chrC:82826-83482 REVERSEmoderately similar to ( 273) RR3_GOSHI Chloroplast 30S ribosomal protein	1017	28.0196	844	15.7674	14068	1680.14	11475	1438.98	0,83	0.223534	5,91	6,51	1246
gnl|UG|Qro#S57109641	not assigned.unknown	weakly similar to ( 136) AT4G14950 | Symbols: | unknown protein | chr4:8545517-8547722 FORWARDweakly similar to ( 103) loc_os01g57066 12001.m42516 protein transmembrane protein 49, putative, expressed no original description	19	0.902142	16	0.515131	261	53.7196	324	70.0207	0,81	-0.382333	5,90	7,09	723
gnl|UG|Qro#S57142362	nucleotide metabolism.degradation.pyrimidine.dihydropyrimidinase	moderately similar to ( 312) AT5G12200 | Symbols: | dihydropyrimidinase / DHPase / dihydropyrimidine amidohydrolase / hydantoinase (PYD2) | chr5:3941700-3944727 REVERSEmoderately similar to ( 279) loc_os01g59340 12001.m42737 protein dihydropyrimidinase,	5	0.2484	30	1.0106	69	14.8594	49	11.08	-2,02	0.423425	5,90	3,46	691
gnl|UG|Qro#S57143419	not assigned.unknown	weakly similar to ( 182) AT1G05870 | Symbols: | unknown protein | chr1:1772454-1773228 REVERSEweakly similar to ( 163) loc_os11g17930 12011.m05871 protein expressed protein no original description	11	0.542554	15	0.50167	152	32.4986	220	49.3894	0,11	-0.603822	5,90	6,62	696
WZ0AQRAL1YG01FM1.SCF	not assigned.unknown	no original description	336	9.49342	394	7.54841	4613	564.986	4204	540.638	0,33	0.0635533	5,90	6,16	1215
WZ0AQRAL2YF09FM1.SCF	RNA.regulation of transcription.G2-like transcription factor family, GARP	very weakly similar to (88.2) AT4G37180 | Symbols: | myb family transcription factor | chr4:17504648-17506107 FORWARD no original description	13	0.32292	10	0.168433	179	19.2742	136	15.3763	0,94	0.325964	5,90	6,51	1382
WZ0AQRAP12YJ06FM1.SCF	RNA.regulation of transcription.WRKY domain transcription factor family	moderately similar to ( 280) AT2G30590 | Symbols: WRKY21 | WRKY21; calmodulin binding / transcription factor | chr2:13033891-13035303 FORWARDmoderately similar to ( 259) loc_os12g40570 12012.m07841 protein WRKY transcription factor 21, putative, expressed	45	1.15976	24	0.419414	619	69.154	673	78.9461	1,47	-0.191056	5,90	7,56	1332
WZ0AQRGB4YD14EM1.SCF	not assigned.unknown	weakly similar to ( 102) ATCG01130 | Symbols: YCF1.2 | hypothetical protein | chrC:123884-129244 REVERSEweakly similar to ( 159) YCF1_VITVI Putative membrane protein ycf1 (RF1) - Vitis vinifera (Grape) no original description	26	0.642585	6	0.100551	357	38.2469	546	61.4201	2,68	-0.683366	5,90	9,26	1389
gnl|UG|Qro#S57111448	not assigned.unknown	no original description	3	0.140118	25	0.791751	41	8.30094	52	11.0544	-2,50	-0.413277	5,89	3,80	735
gnl|UG|Qro#S57136957	RNA.regulation of transcription.WRKY domain transcription factor family	weakly similar to ( 135) AT3G56400 | Symbols: WRKY70, ATWRKY70 | WRKY70; transcription factor/ transcription repressor | chr3:20909082-20910409 REVERSEweakly similar to ( 109) loc_os05g25770 12005.m06869 protein OsWRKY45 - Superfamily of rice TFs having W	3	0.096701	2	0.0437136	41	5.72882	16	2.34742	1,15	1.28716	5,89	5,75	1065
WZ0AQRAL3YF06FM1.SCF	PS.lightreaction.ATP synthase.chloroplastic subunit a	moderately similar to ( 366) ATCG00150 | Symbols: ATPI | Encodes a subunit of ATPase complex CF0, which is a proton channel that supplies the proton motive force to drive ATP synthesis by CF1 portion of the complex. | chrC:14021-14770 REVERSEmoderately si	63	1.87899	64	1.29432	864	111.704	669	90.8178	0,54	0.298636	5,89	6,13	1151
WZ0AQRGA13YL18EM1.SCF	not assigned.unknown	no original description	121	3.03862	140	2.38394	1646	179.181	2279	260.493	0,35	-0.539826	5,88	6,77	1367
WZ0AQRGB2YA05EM1.SCF	protein.synthesis.ribosomal protein.prokaryotic.chloroplast.50S subunit.L20	weakly similar to ( 134) ATCG00660 | Symbols: RPL20 | encodes a chloroplast ribosomal protein L20, a constituent of the large subunit of the ribosomal complex | chrC:68512-68865 REVERSEweakly similar to ( 150) RK20_PANGI Chloroplast 50S ribosomal protein	15	0.367547	9	0.149534	204	21.6682	235	26.209	1,30	-0.274481	5,88	7,45	1401
WZ0AQRGB4YG16EM1.SCF	not assigned.unknown	weakly similar to ( 140) loc_os05g22840 12005.m06580 protein conserved hypothetical protein no original description	821	20.2036	1013	16.9033	11181	1192.72	6661	746.08	0,26	0.676849	5,88	5,46	1395
WZ0AQRGB4YN19EM1.SCF	protein.synthesis.ribosomal protein.prokaryotic.chloroplast.30S subunit.S12	weakly similar to ( 155) ATCG00905 | Symbols: RPS12C, RPS12 | chloroplast gene encoding ribosomal protein s12. The gene is located in three distinct loci on the chloroplast genome and is transpliced to make one transcript. | chrC:97999-98793 REVERSEweakly	7	0.18499	10	0.179195	95	10.8829	66	7.9388	0,05	0.455072	5,88	5,47	1299
gnl|UG|Qro#S57091334	not assigned.unknown	no original description	2	0.0935392	4	0.126853	27	5.47392	37	7.87636	-0,44	-0.524955	5,87	5,96	734
WZ0AQRAP11YO24FM1.SCF	RNA.regulation of transcription.unclassified	moderately similar to ( 258) AT2G32080 | Symbols: PUR ALPHA-1 | PUR ALPHA-1; nucleic acid binding | chr2:13642716-13644036 REVERSEmoderately similar to ( 240) loc_os01g15600 12001.m08158 protein PUR ALPHA-1, putative, expressed no original description	2	0.0560471	1	0.019002	27	3.27988	40	5.10204	1,56	-0.63743	5,87	8,07	1225
WZ0AQRAQ13YP18FM1.SCF	protein.postranslational modification	moderately similar to ( 459) AT3G01090 | Symbols: AKIN10 | AKIN10 (Arabidopsis SNF1 kinase homolog 10); protein binding / protein kinase | chr3:31437-33977 REVERSEmoderately similar to ( 362) RKIN1_SECCE Carbon catabolite derepressing protein kinase (EC 2	6	0.16544	5	0.0934838	81	9.68158	66	8.28313	0,82	0.225067	5,87	6,47	1245
WZ0AQRGA10YE09EM1.SCF	not assigned.unknown	moderately similar to ( 404) ATCG01280 | Symbols: YCF2.2 | hypothetical protein | chrC:145291-152175 REVERSEmoderately similar to ( 404) YCF2_PANGI Protein ycf2 - Panax ginseng (Korean ginseng) no original description	2	0.0491114	3	0.0499516	27	2.874	21	2.3471	-0,02	0.292181	5,87	5,55	1398
WZ0AQRGB2YG11EM1.SCF	protein.assembly and cofactor ligation	moderately similar to ( 333) ATCG01040 | Symbols: YCF5 | hypothetical protein | chrC:114461-115447 FORWARDmoderately similar to ( 364) CCSA_OENHO Cytochrome c biogenesis protein ccsA - Oenothera hookeri (Hooker's evening primrose)moderately similar to ( 3	4	0.09936	7	0.117903	54	5.81455	51	5.7661	-0,25	0.0120728	5,87	5,61	1382
WZ0AQRGB3YH01EM1.SCF	RNA.transcription	weakly similar to ( 171) ATCG00190 | Symbols: RPOB | Chloroplast DNA-dependent RNA polymerase B subunit. The transcription of this gene is regulated by a nuclear encoded RNA polymerase. This gene has been transferred to mitochondrial genome during crucife	724	19.8041	808	14.9866	9738	1154.67	5442	677.54	0,40	0.769099	5,87	5,50	1255
WZ0AQRGB3YO15EM1.SCF	protein.synthesis.ribosomal protein.prokaryotic.chloroplast.30S subunit.S3	moderately similar to ( 261) ATCG00800 | Symbols: | encodes a chloroplast ribosomal protein S3, a constituent of the small subunit of the ribosomal complex | chrC:82826-83482 REVERSEmoderately similar to ( 259) RR3_GOSHI Chloroplast 30S ribosomal protein	9	0.247762	4	0.0746671	121	14.4394	63	7.89395	1,73	0.871194	5,87	6,72	1247
WZ0AQRGB4YL07EM1.SCF	not assigned.unknown	weakly similar to ( 140) loc_os05g22840 12005.m06580 protein conserved hypothetical protein no original description	843	20.5827	1155	19.122	11337	1199.9	6757	750.911	0,11	0.676195	5,87	5,30	1406
WZ0AQRAQ12YG24FM1.SCF	not assigned.unknown	no original description	44	1.29321	34	0.677598	591	75.2966	660	88.292	0,93	-0.229697	5,86	7,03	1168
WZ0AQRGB3YJ09EM1.SCF	not assigned.unknown	no original description	7	0.165954	11	0.176832	94	9.66029	129	13.9201	-0,09	-0.527028	5,86	6,30	1448
WZ0AQRGB3YN20EM1.SCF	not assigned.unknown	weakly similar to ( 140) loc_os05g22840 12005.m06580 protein conserved hypothetical protein no original description	869	23.9998	1097	20.5433	11655	1395.31	6981	877.539	0,22	0.669054	5,86	5,42	1243
WZ0AQRAQ11YB01FM1.SCF	not assigned.unknown	COG3889 no original description	265	6.33948	206	3.34157	3534	366.476	3638	396.124	0,92	-0.112233	5,85	6,89	1435
WZ0AQRGB3YK03EM1.SCF	protein.synthesis.ribosomal protein.prokaryotic.chloroplast.30S subunit.S3	moderately similar to ( 261) ATCG00800 | Symbols: | encodes a chloroplast ribosomal protein S3, a constituent of the small subunit of the ribosomal complex | chrC:82826-83482 REVERSEmoderately similar to ( 259) RR3_GOSHI Chloroplast 30S ribosomal protein	7	0.185992	6	0.1081	93	10.7115	66	7.98181	0,78	0.424375	5,85	6,21	1292
gnl|UG|Qro#S57120041	stress.abiotic.heat	moderately similar to ( 300) AT1G76700 | Symbols: | DNAJ heat shock N-terminal domain-containing protein | chr1:28780619-28783022 REVERSEmoderately similar to ( 281) loc_os09g32050 12009.m22147 protein chaperone protein dnaJ 10, putative, expressed no or	92	4.44199	150	4.91086	1211	253.458	1415	310.962	-0,14	-0.294993	5,83	5,99	711
WZ0AQRAQ13YO03FM1.SCF	not assigned.unknown	no original description	122	3.00009	192	3.20149	1596	170.129	1691	189.268	-0,09	-0.153805	5,83	5,89	1396
WZ0AQRGB2YM08EM1.SCF	protein.synthesis.ribosomal protein.prokaryotic.chloroplast.30S subunit.S3	moderately similar to ( 261) ATCG00800 | Symbols: | encodes a chloroplast ribosomal protein S3, a constituent of the small subunit of the ribosomal complex | chrC:82826-83482 REVERSEmoderately similar to ( 259) RR3_GOSHI Chloroplast 30S ribosomal protein	8	0.199586	3	0.0507503	105	11.3554	76	8.63009	1,98	0.395929	5,83	7,41	1376
WZ0AQRGB2YP14EM1.SCF	not assigned.unknown	moderately similar to ( 224) ATCG01280 | Symbols: YCF2.2 | hypothetical protein | chrC:145291-152175 REVERSEmoderately similar to ( 231) YCF2_SOYBN Protein ycf2 - Glycine max (Soybean) no original description	693	17.7669	1113	19.3486	9122	1013.77	6043	705.167	-0,12	0.523696	5,83	5,19	1339
gnl|UG|Qro#S57095445	cell.organisation	weakly similar to ( 112) AT1G23220 | Symbols: | dynein light chain type 1 family protein | chr1:8242614-8244136 FORWARDweakly similar to ( 108) loc_os04g38880 12004.m08877 protein microtubule motor, putative, expressed no original description	1	0.0578902	1	0.0392537	13	3.26227	14	3.68887	0,56	-0.177305	5,82	6,55	593
WZ0AQRAL1YH23FM1.SCF	not assigned.unknown	no original description	1	0.0313792	6	0.127664	13	1.7683	14	1.99954	-2,02	-0.177305	5,82	3,97	1094
WZ0AQRAL3YJ19FM1.SCF	protein.degradation.aspartate protease	weakly similar to ( 113) AT1G62290 | Symbols: | aspartyl protease family protein | chr1:23010107-23012681 REVERSEvery weakly similar to (88.2) ASPR1_ORYSA Aspartic proteinase oryzasin-1 precursor (EC 3.4.23.-) - Oryza sativa (Rice)very weakly similar to	2	0.0568359	2	0.0385389	26	3.20285	16	2.06954	0,56	0.63005	5,82	5,75	1208
WZ0AQRAP10YH21FM1.SCF	not assigned.unknown	no original description	4	0.110205	4	0.074727	52	6.21035	42	5.26685	0,56	0.237733	5,82	6,14	1246
WZ0AQRAP14YB14FM1.SCF	RNA.regulation of transcription.AP2/EREBP, APETALA2/Ethylene-responsive element binding protein family	moderately similar to ( 210) AT1G53910 | Symbols: RAP2.12 | RAP2.12; DNA binding / transcription factor | chr1:20135242-20136581 FORWARDweakly similar to ( 167) ERF1_ORYSA Ethylene-responsive transcription factor 1 (Ethylene-responsive element-binding fac	1	0.026066	2	0.0353492	13	1.46889	19	2.25418	-0,44	-0.617877	5,82	6,00	1317
WZ0AQRAQ11YO08FM1.SCF	development.unspecified	moderately similar to ( 390) AT2G43770 | Symbols: | transducin family protein / WD-40 repeat family protein | chr2:18134272-18135303 REVERSEvery weakly similar to (80.5) PF20_CHLRE Flagellar WD repeat protein PF20 - Chlamydomonas reinhardtiimoderately si	1	0.024697	1	0.0167464	13	1.39174	6	0.67446	0,56	1.04509	5,82	5,33	1390
WZ0AQRAQ13YE12FM1.SCF	signalling.G-proteins	weakly similar to ( 176) AT2G46380 | Symbols: | unknown protein | chr2:19039377-19042171 FORWARDweakly similar to ( 108) loc_os02g15820 12002.m33631 protein expressed protein no original description	1	0.024894	1	0.01688	13	1.40285	22	2.49275	0,56	-0.829381	5,82	7,21	1379
WZ0AQRGA10YB18EM1.SCF	not assigned.unknown	no original description	233	5.78772	267	4.49717	3030	326.261	2791	315.553	0,36	0.0481463	5,82	6,13	1382
WZ0AQRGA12YM01EM1.SCF	not assigned.unknown	no original description	1	0.0281846	2	0.0382224	13	1.58828	15	1.92426	-0,44	-0.27684	5,82	5,65	1218
WZ0AQRGB2YH06EM1.SCF	not assigned.unknown	moderately similar to ( 270) ATCG01000 | Symbols: YCF1.1 | hypothetical protein | chrC:109405-110436 FORWARDmoderately similar to ( 277) YCF1_PANGI Putative membrane protein ycf1 - Panax ginseng (Korean ginseng) no original description	13	0.329112	17	0.291827	169	18.5463	195	22.4696	0,17	-0.27684	5,82	6,27	1356
WZ0AQRGA11YI08EM1.SCF	PS.lightreaction.cytochrome b6/f.apocytochrome f (CYF)	moderately similar to ( 303) ATCG00540 | Symbols: PETA | Encodes cytochrome f apoprotein; involved in photosynthetic electron transport chain; encoded by the chloroplast genome and is transcriptionally repressed by a nuclear gene HCF2. | chrC:61657-62619	169	4.29747	251	4.32788	2187	241.071	1632	188.889	-0,01	0.351923	5,81	5,45	1350
WZ0AQRGA12YA19EM1.SCF	not assigned.unknown	no original description	195	5.35102	237	4.40988	2521	299.879	2198	274.53	0,28	0.127415	5,81	5,96	1251
WZ0AQRGB2YN04EM1.SCF	not assigned.unknown	no original description	655	16.8809	1034	18.0697	8485	947.935	5694	667.934	-0,10	0.505083	5,81	5,21	1332
WZ0AQRGB3YL06EM1.SCF	not assigned.unknown	weakly similar to ( 143) ATCG01130 | Symbols: YCF1.2 | hypothetical protein | chrC:123884-129244 REVERSEweakly similar to ( 184) YCF1_GOSHI Putative membrane protein ycf1 (RF1) - Gossypium hirsutum (Upland cotton) no original description	10	0.246438	5	0.0835516	129	13.7806	127	14.2453	1,56	-0.0478468	5,81	7,41	1393
WZ0AQRGB4YE22EM1.SCF	not assigned.unknown	weakly similar to ( 140) loc_os05g22840 12005.m06580 protein conserved hypothetical protein no original description	881	22.999	1206	21.348	11425	1292.89	6850	813.926	0,11	0.667629	5,81	5,25	1315
WZ0AQRGB4YH09EM1.SCF	not assigned.unknown	weakly similar to ( 140) loc_os05g22840 12005.m06580 protein conserved hypothetical protein no original description	869	20.7598	1093	17.7051	11268	1166.87	6779	737.104	0,23	0.662698	5,81	5,38	1437
gnl|UG|Qro#S57149395	not assigned.unknown	moderately similar to ( 222) AT5G22460 | Symbols: | esterase/lipase/thioesterase family protein | chr5:7443659-7445269 REVERSEmoderately similar to ( 208) loc_os12g05600 12012.m04553 protein catalytic/ hydrolase, putative, expressed no original descripti	9	0.438863	7	0.231452	116	24.5198	82	18.1996	0,92	0.43004	5,80	6,30	704
WZ0AQRGB3YA05EM1.SCF	not assigned.unknown	weakly similar to ( 140) loc_os05g22840 12005.m06580 protein conserved hypothetical protein no original description	861	22.6839	1212	21.6518	11071	1264.37	6835	819.623	0,07	0.625383	5,80	5,24	1303
WZ0AQRGB4YM22EM1.SCF	protein.synthesis.ribosomal protein.prokaryotic.chloroplast.50S subunit.L2	weakly similar to ( 112) ATCG01310 | Symbols: RPL2.2 | encodes a chloroplast ribosomal protein L2, a constituent of the large subunit of the ribosomal complex | chrC:152806-154312 FORWARDweakly similar to ( 112) RK2_TOBAC Chloroplast 50S ribosomal protein	9	0.261609	4	0.0788399	116	14.6163	137	18.1255	1,73	-0.31044	5,80	7,85	1181
WZ0AQRAP13YM17FM1.SCF	not assigned.unknown	moderately similar to ( 206) AT2G16860 | Symbols: | GCIP-interacting family protein | chr2:7304139-7305959 REVERSEweakly similar to ( 186) loc_os06g49740 12006.m32188 protein GCIP-interacting protein, putative, expressed no original description	36	0.932006	42	0.737295	459	51.511	398	46.8986	0,34	0.135336	5,79	5,99	1326
WZ0AQRAP14YC11FM1.SCF	not assigned.unknown	no original description	3	0.0814767	33	0.607719	38	4.4737	25	3.09039	-2,90	0.533682	5,78	2,35	1264
WZ0AQRGB2YH09EM1.SCF	protein.synthesis.ribosomal protein.prokaryotic.chloroplast.50S subunit.L2	moderately similar to ( 225) ATCG01310 | Symbols: RPL2.2 | encodes a chloroplast ribosomal protein L2, a constituent of the large subunit of the ribosomal complex | chrC:152806-154312 FORWARDmoderately similar to ( 231) RK2_PANGI Chloroplast 50S ribosomal	10	0.247326	4	0.067082	127	13.6159	125	14.0715	1,88	-0.0474889	5,78	7,71	1388
WZ0AQRGB2YJ24EM1.SCF	RNA.transcription	weakly similar to ( 163) ATCG00190 | Symbols: RPOB | Chloroplast DNA-dependent RNA polymerase B subunit. The transcription of this gene is regulated by a nuclear encoded RNA polymerase. This gene has been transferred to mitochondrial genome during crucife	64	1.59553	14	0.236663	811	87.6431	1063	120.62	2,75	-0.460757	5,78	8,99	1377
WZ0AQRGB3YB18EM1.SCF	not assigned.unknown	weakly similar to ( 140) loc_os05g22840 12005.m06580 protein conserved hypothetical protein no original description	903	24.8988	1283	23.9879	11408	1363.55	6764	848.896	0,05	0.683708	5,78	5,15	1245
WZ0AQRGB4YG19EM1.SCF	not assigned.unknown	weakly similar to ( 140) loc_os05g22840 12005.m06580 protein conserved hypothetical protein no original description	920	23.6396	1230	21.4306	11644	1296.96	6940	811.658	0,14	0.67619	5,78	5,24	1336
WZ0AQRGB2YL15EM1.SCF	protein.synthesis.ribosomal protein.prokaryotic.chloroplast.30S subunit.S3	moderately similar to ( 258) ATCG00800 | Symbols: | encodes a chloroplast ribosomal protein S3, a constituent of the small subunit of the ribosomal complex | chrC:82826-83482 REVERSEmoderately similar to ( 257) RR3_GOSHI Chloroplast 30S ribosomal protein	8	0.205102	4	0.0695369	101	11.2246	71	8.2851	1,56	0.438075	5,77	6,90	1339
WZ0AQRGB2YP18EM1.SCF	PS.lightreaction.cytochrome b6/f.cytochrome b6 (CYB6)	moderately similar to ( 241) ATCG00720 | Symbols: PETB | Encodes the cytochrome b(6) subunit of the cytochrome b6f complex. | chrC:74841-76292 FORWARDmoderately similar to ( 250) CYB6_PANGI Cytochrome b6 - Panax ginseng (Korean ginseng)moderately similar	27	0.672627	75	1.26692	339	36.6084	265	30.0481	-0,91	0.284904	5,77	4,57	1378
WZ0AQRGB4YA05EM1.SCF	not assigned.unknown	moderately similar to ( 300) ATCG01000 | Symbols: YCF1.1 | hypothetical protein | chrC:109405-110436 FORWARDmoderately similar to ( 306) YCF1_PANGI Putative membrane protein ycf1 - Panax ginseng (Korean ginseng) no original description	16	0.39177	17	0.282252	202	21.4405	216	24.0728	0,47	-0.167065	5,77	6,41	1402
gnl|UG|Qro#S57091853	amino acid metabolism.synthesis.aspartate family.methionine	moderately similar to ( 397) AT2G36880 | Symbols: MAT3 | MAT3 (methionine adenosyltransferase 3); methionine adenosyltransferase | chr2:15479721-15480893 REVERSEmoderately similar to ( 397) METK_PETHY S-adenosylmethionine synthetase (EC 2.5.1.6) (Methioni	2	0.0875736	6	0.178144	25	4.7452	24	4.78316	-1,02	-0.0114956	5,76	4,75	784
gnl|UG|Qro#S57122467	RNA.regulation of transcription.G2-like transcription factor family, GARP	very weakly similar to (90.1) AT4G37180 | Symbols: | myb family transcription factor | chr4:17504648-17506107 FORWARD no original description	10	0.281615	8	0.152764	125	15.2594	109	13.9715	0,88	0.127211	5,76	6,52	1219
gnl|UG|Qro#S57154409	stress.biotic	very weakly similar to (98.2) loc_os04g51590 12004.m10055 protein retrotransposon protein, putative, unclassified no original description	2	0.102781	9	0.313619	25	5.56922	28	6.5494	-1,61	-0.233888	5,76	4,38	668
WZ0AQRAQ12YC23FM1.SCF	RNA.regulation of transcription.ARR	moderately similar to ( 283) AT4G16110 | Symbols: ARR2 | ARR2 (ARABIDOPSIS RESPONSE REGULATOR 2); transcription factor/ two-component response regulator | chr4:9112979-9115785 FORWARDvery weakly similar to (80.9) PRR95_ORYSA Two-component response regulat	2	0.0628159	8	0.170375	25	3.40369	29	4.1457	-1,44	-0.284514	5,76	4,61	1093
WZ0AQRGA11YO11EM1.SCF	protein.synthesis.ribosomal protein.prokaryotic.chloroplast.30S subunit.S7	moderately similar to ( 206) ATCG00900 | Symbols: RPS7.1, RPS7 | encodes a chloroplast ribosomal protein S7, a constituent of the small subunit of the ribosomal complex | chrC:97478-97945 REVERSEmoderately similar to ( 206) RR7_LOTJA Chloroplast 30S ribos	2108	54.4919	1770	31.0249	26394	2957.59	26219	3084.88	0,81	-0.060792	5,76	6,64	1328
WZ0AQRGA12YL13EM1.SCF	not assigned.unknown	no original description	8	0.201786	4	0.0684128	100	10.9338	205	23.5351	1,56	-1.10601	5,76	8,43	1361
WZ0AQRGB2YK01EM1.SCF	not assigned.unknown	weakly similar to ( 180) ATCG00500 | Symbols: ACCD | Encodes the carboxytransferase beta subunit of the Acetyl-CoA carboxylase (ACCase) complex in plastids. This complex catalyzes the carboxylation of acetyl-CoA to produce malonyl-CoA, the first committed	4	0.098434	1	0.0166864	50	5.33367	29	3.24821	2,56	0.715486	5,76	7,61	1395
gnl|UG|Qro#S57082294	not assigned.unknown	no original description	26	7.08374	57	10.5303	323	381.472	451	559.276	-0,57	-0.551983	5,75	5,73	126
WZ0AQRAP12YH23FM1.SCF	not assigned.unknown	COG3889 no original description	597	17.0219	526	10.1694	7384	912.632	7701	999.403	0,74	-0.131033	5,75	6,62	1204
WZ0AQRGB2YC04EM1.SCF	protein.synthesis.ribosomal protein.prokaryotic.chloroplast.50S subunit.L2	weakly similar to ( 113) ATCG01310 | Symbols: RPL2.2 | encodes a chloroplast ribosomal protein L2, a constituent of the large subunit of the ribosomal complex | chrC:152806-154312 FORWARDweakly similar to ( 113) RK2_TOBAC Chloroplast 50S ribosomal protein	750	18.7112	1217	20.5877	9309	1006.74	6177	701.422	-0,14	0.521331	5,75	5,09	1376
WZ0AQRGB2YE01EM1.SCF	protein.synthesis.ribosomal protein.prokaryotic.chloroplast.50S subunit.L2	moderately similar to ( 263) ATCG01310 | Symbols: RPL2.2 | encodes a chloroplast ribosomal protein L2, a constituent of the large subunit of the ribosomal complex | chrC:152806-154312 FORWARDmoderately similar to ( 269) RK2_PANGI Chloroplast 50S ribosomal	8	0.201195	10	0.170531	99	10.7928	82	9.38645	0,24	0.201415	5,75	5,78	1365
WZ0AQRGB2YM16EM1.SCF	PS.lightreaction.NADH DH	moderately similar to ( 324) ATCG01110 | Symbols: NDHH | Encodes the 49KDa plastid NAD(P)H dehydrogenase subunit H protein. Its transcription is regulated by an ndhF-specific plastid sigma factor, SIG4. | chrC:122011-123192 REVERSEmoderately similar to (	5	0.12429	8	0.134844	62	6.6808	58	6.56227	-0,12	0.025826	5,75	5,61	1381
WZ0AQRGB3YG02EM1.SCF	not assigned.unknown	weakly similar to ( 140) loc_os05g22840 12005.m06580 protein conserved hypothetical protein no original description	935	25.6165	1387	25.7668	11626	1380.73	7012	874.401	-0,01	0.659068	5,75	5,09	1253
WZ0AQRGB4YA18EM1.SCF	protein.degradation	weakly similar to ( 118) ATCG00670 | Symbols: CLPP1, PCLPP | Encodes the only ClpP (caseinolytic protease) encoded within the plastid genome. Contains a highly conserved catalytic triad of Ser-type proteases (Ser-His-Asp). Part of the 350 kDa chloroplast	10	0.251494	8	0.136425	124	13.5182	84	9.61538	0,88	0.49149	5,75	6,14	1365
WZ0AQRGB4YA20EM1.SCF	not assigned.unknown	no original description	30	0.808372	36	0.657762	372	43.4514	425	52.1242	0,30	-0.26255	5,75	6,31	1274
WZ0AQRGB4YG03EM1.SCF	not assigned.unknown	weakly similar to ( 165) ATCG01130 | Symbols: YCF1.2 | hypothetical protein | chrC:123884-129244 REVERSEmoderately similar to ( 262) YCF1_VITVI Putative membrane protein ycf1 (RF1) - Vitis vinifera (Grape) no original description	28	0.689038	8	0.133491	348	37.1224	528	59.1398	2,37	-0.67184	5,75	8,79	1395
gnl|UG|Qro#S57116293	RNA.regulation of transcription.putative transcription regulator	moderately similar to ( 204) AT5G47430 | Symbols: | zinc ion binding | chr5:19235819-19240147 REVERSEweakly similar to ( 178) loc_os10g29560 12010.m05825 protein expressed protein no original description	31	1.83166	28	1.12181	382	97.8403	383	103.001	0,71	-0.0741611	5,74	6,52	581
WZ0AQRGA13YI19EM1.SCF	not assigned.unknown	no original description	3	0.0753928	15	0.255609	37	4.03071	54	6.17679	-1,76	-0.615823	5,74	4,60	1366
WZ0AQRGA13YK06EM1.SCF	not assigned.unknown	no original description	9	0.226676	24	0.409875	111	12.1188	252	28.8885	-0,85	-1.25325	5,74	6,14	1363
WZ0AQRGB2YB24EM1.SCF	protein.synthesis.ribosomal protein.prokaryotic.chloroplast.50S subunit.L23	weakly similar to ( 119) ATCG01300 | Symbols: RPL23.2 | One of two chloroplast genes that encode chloroplast ribosomal protein L23, a constituent of the large subunit of the ribosomal complex | chrC:152506-152787 FORWARDweakly similar to ( 122) RK23_TOBA	3	0.0780793	4	0.0705913	37	4.17434	32	3.79075	0,15	0.139064	5,74	5,75	1319
WZ0AQRGB2YE18EM1.SCF	PS.lightreaction.photosystem II.PSII polypeptide subunits	moderately similar to ( 380) ATCG00020 | Symbols: PSBA | Encodes chlorophyll binding protein D1, a part of the photosystem II reaction center core | chrC:383-1444 REVERSEmoderately similar to ( 380) PSBA_VIGUN Photosystem Q(B) protein (32 kDa thylakoid me	66	1.64779	80	1.35433	814	88.0952	1027	116.705	0,28	-0.405725	5,74	6,43	1375
WZ0AQRGB2YH01EM1.SCF	protein.synthesis.ribosomal protein.prokaryotic.chloroplast.30S subunit.S3	moderately similar to ( 261) ATCG00800 | Symbols: | encodes a chloroplast ribosomal protein S3, a constituent of the small subunit of the ribosomal complex | chrC:82826-83482 REVERSEmoderately similar to ( 259) RR3_GOSHI Chloroplast 30S ribosomal protein	7	0.175403	8	0.135927	86	9.34133	69	7.86953	0,37	0.247351	5,74	5,86	1370
WZ0AQRAQ10YG12FM1.SCF	not assigned.unknown	no original description	66	1.63707	30	0.504569	808	86.8772	804	90.7695	1,70	-0.0632295	5,73	7,49	1384
WZ0AQRGB3YA06EM1.SCF	not assigned.unknown	very weakly similar to (97.1) loc_os05g22840 12005.m06580 protein conserved hypothetical protein no original description	925	24.2214	1477	26.2249	11333	1286.39	7025	837.266	-0,11	0.61957	5,73	5,00	1311
WZ0AQRGB3YA08EM1.SCF	protein.synthesis.ribosomal protein.prokaryotic.chloroplast.50S subunit.L2	weakly similar to ( 157) ATCG01310 | Symbols: RPL2.2 | encodes a chloroplast ribosomal protein L2, a constituent of the large subunit of the ribosomal complex | chrC:152806-154312 FORWARDweakly similar to ( 188) YCF72_ORYSA Hypothetical protein ycf72 (ORF	5	0.134097	2	0.036371	61	7.0917	58	7.08008	1,88	0.00236701	5,73	7,61	1280
gnl|UG|Qro#S57110560	not assigned.unknown	no original description	276	26.7649	305	20.0554	3366	1414.95	3335	1472.02	0,42	-0.0570409	5,72	6,20	354
WZ0AQRAP10YD11FM1.SCF	not assigned.unknown	no original description	13	0.316283	8	0.131977	158	16.6633	167	18.4931	1,26	-0.150313	5,72	7,13	1411
WZ0AQRAQ11YC19FM1.SCF	not assigned.unknown	COG3889 no original description	287	6.87536	294	4.7757	3479	361.276	3695	402.892	0,53	-0.157291	5,72	6,40	1433
WZ0AQRGB2YM24EM1.SCF	not assigned.unknown	weakly similar to ( 140) loc_os05g22840 12005.m06580 protein conserved hypothetical protein no original description	939	23.1406	1225	20.4701	11434	1221.46	6944	778.894	0,18	0.649102	5,72	5,25	1393
WZ0AQRGB4YA07EM1.SCF	protein.synthesis.ribosomal protein.prokaryotic.chloroplast.30S subunit.S3	moderately similar to ( 261) ATCG00800 | Symbols: | encodes a chloroplast ribosomal protein S3, a constituent of the small subunit of the ribosomal complex | chrC:82826-83482 REVERSEmoderately similar to ( 259) RR3_GOSHI Chloroplast 30S ribosomal protein	6	0.147124	1	0.0166268	73	7.75935	44	4.91071	3,15	0.660004	5,72	8,21	1400
WZ0AQRGB2YF03EM1.SCF	not assigned.unknown	no original description	37	0.907912	55	0.915126	447	47.5467	478	53.3863	-0,01	-0.167125	5,71	5,87	1399
gnl|UG|Qro#S57097663	protein.degradation.ubiquitin.proteasom	moderately similar to ( 351) AT5G15610 | Symbols: | proteasome family protein | chr5:5079579-5081929 FORWARDmoderately similar to ( 299) loc_os04g01290 12004.m101446 protein PCI domain containing protein, expressed no original description	1	0.040674	2	0.0551599	12	2.11578	6	1.11078	-0,44	0.929611	5,70	4,33	844
gnl|UG|Qro#S57126215	RNA.RNA binding	moderately similar to ( 316) AT5G16260 | Symbols: | RNA recognition motif (RRM)-containing protein | chr5:5311363-5315496 FORWARDmoderately similar to ( 309) loc_os04g41910 12004.m35362 protein splicing factor U2AF-associated protein 2, putative, express	2	0.0628734	2	0.0426327	24	3.27054	24	3.43407	0,56	-0.0703893	5,70	6,33	1092
gnl|UG|Qro#S57139611	not assigned.unknown	no original description	1	0.0402449	4	0.109156	12	2.09345	14	2.56448	-1,44	-0.292782	5,70	4,55	853
WZ0AQRAL1YE11FM1.SCF	protein.aa activation.glutamine-tRNA ligase	weakly similar to ( 155) AT1G25350 | Symbols: OVA9 | OVA9 (ovule abortion 9); glutamine-tRNA ligase | chr1:8889280-8894205 REVERSEweakly similar to ( 147) SYQ_LUPLU Glutaminyl-tRNA synthetase (EC 6.1.1.18) (Glutamine--tRNA ligase) (GlnRS) - Lupinus luteus	25	0.684934	51	0.947447	300	35.6288	234	29.18	-0,47	0.288065	5,70	4,95	1253
WZ0AQRAL1YK09FM1.SCF	amino acid metabolism.synthesis.serine-glycine-cysteine group.serine.phosphoglycerate dehydrogenase	moderately similar to ( 339) AT1G68010 | Symbols: HPR | HPR; glycerate dehydrogenase/ poly(U) binding | chr1:25493418-25495720 FORWARDmoderately similar to ( 341) DHGY_CUCSA Glycerate dehydrogenase (EC 1.1.1.29) (NADH-dependent hydroxypyruvate reductase)	1	0.0276178	5	0.0936342	12	1.43662	10	1.25704	-1,76	0.192645	5,70	3,75	1243
WZ0AQRAP14YJ06FM1.SCF	RNA.regulation of transcription.putative transcription regulator	very weakly similar to (96.3) AT5G54930 | Symbols: | AT hook motif-containing protein | chr5:22305897-22306839 REVERSE no original description	2	0.0500056	1	0.0169537	24	2.60119	11	1.25182	1,56	1.05514	5,70	6,21	1373
WZ0AQRAQ10YA12FM1.SCF	protein.synthesis.ribosomal protein.eukaryotic.40S subunit.S6	moderately similar to ( 374) AT4G31700 | Symbols: RPS6 | RPS6 (RIBOSOMAL PROTEIN S6); structural constituent of ribosome | chr4:15346306-15347075 REVERSEmoderately similar to ( 374) RS6_ASPOF 40S ribosomal protein S6 - Asparagus officinalis (Garden aspara	2	0.0491818	4	0.0666976	24	2.55833	32	3.58166	-0,44	-0.485427	5,70	5,75	1396
WZ0AQRGA12YO18EM1.SCF	PS.lightreaction.photosystem II.PSII polypeptide subunits	very weakly similar to (91.3) ATCG00070 | Symbols: PSBK | PSII K protein | chrC:7017-7202 FORWARDweakly similar to ( 102) PSBK_PANGI Photosystem II reaction center protein K precursor (PSII-K) - Panax ginseng (Korean ginseng)very weakly similar to (90.5)	1935	53.3117	2940	54.9244	23170	2767.19	20634	2587.53	-0,04	0.0968452	5,70	5,56	1246
WZ0AQRGA14YH12EM1.SCF	not assigned.unknown	no original description	1	0.0246793	1	0.0167343	12	1.28376	12	1.34795	0,56	-0.0703893	5,70	6,33	1391
WZ0AQRGB2YI07EM1.SCF	protein.synthesis.ribosomal protein.prokaryotic.chloroplast.50S subunit.L2	weakly similar to ( 118) ATCG01310 | Symbols: RPL2.2 | encodes a chloroplast ribosomal protein L2, a constituent of the large subunit of the ribosomal complex | chrC:152806-154312 FORWARDweakly similar to ( 154) YCF72_ORYSA Hypothetical protein ycf72 (ORF	3	0.0730402	3	0.0495265	36	3.79939	39	4.32181	0,56	-0.185867	5,70	6,45	1410
WZ0AQRGB4YD16EM1.SCF	not assigned.unknown	weakly similar to ( 140) loc_os05g22840 12005.m06580 protein conserved hypothetical protein no original description	944	22.8859	1240	20.3842	11344	1192.16	6935	765.25	0,17	0.639572	5,70	5,23	1416
WZ0AQRAL1YL20FM1.SCF	protein.degradation.serine protease	no original description	30	0.843461	41	0.781635	358	43.6313	309	39.5424	0,11	0.141963	5,69	5,66	1221
gnl|UG|Qro#S57136834	protein.degradation.ubiquitin.E3.RING	very weakly similar to (94.4) AT1G73760 | Symbols: | zinc finger (C3HC4-type RING finger) family protein | chr1:27739366-27741161 REVERSE no original description	5	0.206056	3	0.0838324	59	10.5399	41	7.69058	1,30	0.454702	5,68	6,52	833
WZ0AQRGB2YA24EM1.SCF	PS.lightreaction.cyclic electron flow-chlororespiration	moderately similar to ( 472) ATCG01110 | Symbols: NDHH | Encodes the 49KDa plastid NAD(P)H dehydrogenase subunit H protein. Its transcription is regulated by an ndhF-specific plastid sigma factor, SIG4. | chrC:122011-123192 REVERSEmoderately similar to (	16	0.411124	38	0.662084	189	21.0516	162	18.9465	-0,69	0.152003	5,68	4,84	1336
WZ0AQRGB4YE03EM1.SCF	not assigned.unknown	weakly similar to ( 109) loc_os05g22840 12005.m06580 protein conserved hypothetical protein no original description	299	7.45413	624	10.5484	3533	381.804	2314	262.573	-0,50	0.540116	5,68	4,64	1377
gnl|UG|Qro#S57102051	not assigned.unknown	moderately similar to ( 275) AT1G69070 | Symbols: | FUNCTIONS IN: molecular_function unknown; INVOLVED IN: biological_process unknown; LOCATED IN: cellular_component unknown; EXPRESSED IN: 23 plant structures; EXPRESSED DURING: 13 growth stages; CONTAINS	4	0.201048	1	0.0340812	47	10.2402	69	15.7851	2,56	-0.624325	5,67	8,86	683
gnl|UG|Qro#S57122172	cell wall.precursor synthesis	moderately similar to ( 228) AT1G31070 | Symbols: | UDP-N-acetylglucosamine pyrophosphorylase-related | chr1:11084951-11088361 FORWARDmoderately similar to ( 226) loc_os08g10600 12008.m26617 protein UDP-N-acetylglucosamine pyrophosphorylase, putative, ex	37	1.76658	108	3.49648	433	89.6169	422	91.7072	-0,98	-0.0332653	5,67	4,71	719
WZ0AQRGB3YE19EM1.SCF	protein.synthesis.ribosomal protein.prokaryotic.chloroplast.30S subunit.S12	weakly similar to ( 130) ATCG00905 | Symbols: RPS12C, RPS12 | chloroplast gene encoding ribosomal protein s12. The gene is located in three distinct loci on the chloroplast genome and is transpliced to make one transcript. | chrC:97999-98793 REVERSEweakly	140	3.90418	134	2.53386	1639	198.131	2100	266.552	0,62	-0.427963	5,67	6,72	1231
WZ0AQRGB4YH05EM1.SCF	not assigned.unknown	no original description	8	0.197434	9	0.150609	94	10.0561	83	9.32333	0,39	0.10916	5,67	5,95	1391
gnl|UG|Qro#S57138205	cell wall.cellulose synthesis.cellulose synthase	moderately similar to ( 225) AT4G32410 | Symbols: CESA1, RSW1 | CESA1 (CELLULOSE SYNTHASE 1); cellulose synthase/ transferase, transferring glycosyl groups | chr4:15641009-15646388 REVERSEmoderately similar to ( 205) loc_os05g08370 12005.m05354 protein CE	205	10.6952	243	8.59639	2395	541.64	1745	414.371	0,32	0.386409	5,66	5,59	658
WZ0AQRAL2YM18FM1.SCF	transport.p- and v-ATPases	moderately similar to ( 244) AT1G80660 | Symbols: AHA9 | AHA9; hydrogen-exporting ATPase, phosphorylative mechanism | chr1:30316227-30319948 REVERSEmoderately similar to ( 244) PMA4_NICPL Plasma membrane ATPase 4 (EC 3.6.3.6) (Proton pump 4) - Nicotiana p	1066	30.1438	941	18.0429	12391	1518.86	12815	1649.38	0,74	-0.11893	5,66	6,51	1214
WZ0AQRGA11YN13EM1.SCF	protein.synthesis.ribosomal protein.prokaryotic.chloroplast.30S subunit.S7	moderately similar to ( 300) ATCG00900 | Symbols: RPS7.1, RPS7 | encodes a chloroplast ribosomal protein S7, a constituent of the small subunit of the ribosomal complex | chrC:97478-97945 REVERSEmoderately similar to ( 300) RR7_SOYBN Chloroplast 30S ribos	2272	55.7507	1844	30.6817	26578	2827.06	26937	3008.51	0,86	-0.089746	5,66	6,62	1399
WZ0AQRGB3YM09EM1.SCF	not assigned.unknown	no original description	54	1.34721	111	1.87776	631	68.2404	310	35.2017	-0,48	0.954982	5,66	4,23	1376
gnl|UG|Qro#S57082663	RNA.regulation of transcription.putative transcription regulator	moderately similar to ( 297) AT2G36740 | Symbols: SWC2, ATSWC2 | SWC2; DNA binding / transcription factor | chr2:15407066-15409430 REVERSEmoderately similar to ( 262) loc_os08g09320 12008.m05066 protein vacuolar protein sorting protein 72, putative, expre	5	0.212431	8	0.23047	58	10.6819	57	11.0226	-0,12	-0.0452983	5,65	5,58	808
gnl|UG|Qro#S57112230	PS.lightreaction.cyclic electron flow-chlororespiration	moderately similar to ( 234) ATCG00440 | Symbols: NDHC | Encodes NADH dehydrogenase D3 subunit of the chloroplast NAD(P)H dehydrogenase complex | chrC:50001-50363 REVERSEmoderately similar to ( 234) NU3C_LUPLU NAD(P)H-quinone oxidoreductase chain 3, chlor	1503	68.979	2917	90.7759	17383	3458.23	17194	3591.66	-0,40	-0.0546175	5,65	5,31	748
WZ0AQRAL1YJ01FM1.SCF	not assigned.unknown	no original description	410	11.6225	457	8.78431	4763	585.285	4266	550.423	0,40	0.0885973	5,65	5,97	1211
WZ0AQRAL3YO07FM1.SCF	not assigned.unknown	no original description	748	22.2513	814	16.4193	8651	1115.56	8751	1184.87	0,44	-0.0869703	5,65	6,17	1154
WZ0AQRGB2YC17EM1.SCF	not assigned.unknown	very weakly similar to (88.2) loc_os05g22840 12005.m06580 protein conserved hypothetical protein no original description	978	24.3287	1486	25.0654	11313	1219.91	6678	756.114	-0,04	0.690104	5,65	4,92	1380
WZ0AQRGB3YF05EM1.SCF	not assigned.unknown	weakly similar to ( 140) loc_os05g22840 12005.m06580 protein conserved hypothetical protein no original description	988	24.5242	1338	22.5201	11455	1232.55	6951	785.317	0,12	0.650296	5,65	5,12	1383
WZ0AQRGB4YC01EM1.SCF	PS.lightreaction.ATP synthase.subunit B (ATPF)	weakly similar to ( 149) ATCG00130 | Symbols: ATPF | ATPase F subunit. | chrC:11529-12798 REVERSEweakly similar to ( 159) ATPF_SPIOL ATP synthase B chain (EC 3.6.3.14) (ATPase subunit I) - Spinacia oleracea (Spinach)weakly similar to ( 142) loc_osp1g00300	287	7.78845	359	6.60602	3317	390.199	2786	344.121	0,24	0.181294	5,65	5,70	1265
gnl|UG|Qro#S57096003	fermentation.aldehyde dehydrogenase	highly similar to ( 537) AT2G24270 | Symbols: ALDH11A3 | ALDH11A3; 3-chloroallyl aldehyde dehydrogenase/ glyceraldehyde-3-phosphate dehydrogenase (NADP+) | chr2:10327325-10329601 REVERSEhighly similar to ( 550) GAPN_PEA NADP-dependent glyceraldehyde-3-pho	2	0.0774918	1	0.0262725	23	3.863	8	1.41084	1,56	1.45317	5,64	5,75	886
WZ0AQRAL3YL07FM1.SCF	PS.calvin cycle.rubisco interacting	moderately similar to ( 295) AT2G39730 | Symbols: RCA | RCA (RUBISCO ACTIVASE); ADP binding / ATP binding / enzyme regulator/ ribulose-1,5-bisphosphate carboxylase/oxygenase activator | chr2:16571174-16573345 REVERSEmoderately similar to ( 293) RCA1_TOBAC	2	0.0517781	4	0.0702186	23	2.58116	7	0.824849	-0,44	1.64582	5,64	3,55	1326
WZ0AQRGA11YA17EM1.SCF	not assigned.unknown	no original description	2	0.0510087	4	0.0691752	23	2.54281	19	2.20561	-0,44	0.205245	5,64	5,00	1346
WZ0AQRGB4YN11EM1.SCF	not assigned.unknown	weakly similar to ( 140) loc_os05g22840 12005.m06580 protein conserved hypothetical protein no original description	987	24.9137	1345	23.0207	11351	1242.01	6925	795.611	0,11	0.642544	5,64	5,11	1360
gnl|UG|Qro#S57096003	PS.calvin cycle.GAP	highly similar to ( 537) AT2G24270 | Symbols: ALDH11A3 | ALDH11A3; 3-chloroallyl aldehyde dehydrogenase/ glyceraldehyde-3-phosphate dehydrogenase (NADP+) | chr2:10327325-10329601 REVERSEhighly similar to ( 550) GAPN_PEA NADP-dependent glyceraldehyde-3-pho	2	0.0774918	1	0.0262725	23	3.863	8	1.41084	1,56	1.45317	5,64	5,75	886
gnl|UG|Qro#S57134326	cell.organisation	moderately similar to ( 330) AT3G55000 | Symbols: TON1A, TON1 | TON1A (TONNEAU 1) | chr3:20381612-20383577 FORWARDmoderately similar to ( 322) loc_os12g01170 12012.m04121 protein tonneau 1b, putative, expressed no original description	9	0.335097	15	0.378701	103	16.6241	91	15.4216	-0,18	0.108317	5,63	5,35	922
WZ0AQRGB2YD07EM1.SCF	PS.lightreaction.photosystem II.PSII polypeptide subunits	moderately similar to ( 263) ATCG00680 | Symbols: PSBB | encodes for CP47, subunit of the photosystem II reaction center. | chrC:72371-73897 FORWARDmoderately similar to ( 266) PSBB_TOBAC Photosystem II P680 chlorophyll A apoprotein (CP-47 protein) - Nico	9	0.217271	31	0.507455	103	10.7787	63	6.92247	-1,22	0.638831	5,63	3,77	1422
WZ0AQRGB4YD07EM1.SCF	not assigned.unknown	no original description	31	0.722468	34	0.537294	353	35.6618	394	41.794	0,43	-0.228917	5,63	6,28	1473
WZ0AQRAL2YJ24FM1.SCF	not assigned.unknown	moderately similar to ( 254) ATCG00530 | Symbols: YCF10 | hypothetical protein | chrC:60741-61430 FORWARDmoderately similar to ( 286) CEMA_PANGI Chloroplast envelope membrane protein - Panax ginseng (Korean ginseng)weakly similar to ( 192) loc_osp1g00470	151	4.57516	222	4.56099	1717	225.513	1397	192.658	0,00	0.227169	5,62	5,40	1133
WZ0AQRAP13YE16FM1.SCF	signalling.G-proteins	moderately similar to ( 389) AT1G52280 | Symbols: AtRABG3d | AtRABG3d (Arabidopsis Rab GTPase homolog G3d); GTP binding | chr1:19468150-19469449 REVERSEmoderately similar to ( 393) RAB7_GOSHI Ras-related protein Rab7 - Gossypium hirsutum (Upland cotton)mo	6	0.14861	13	0.218331	68	7.3009	63	7.10227	-0,56	0.0397936	5,62	5,02	1386
WZ0AQRAQ10YD14FM1.SCF	not assigned.unknown	no original description	273	6.57208	310	5.06032	3085	321.934	3302	361.808	0,38	-0.168459	5,61	6,16	1426
WZ0AQRAQ11YA06FM1.SCF	not assigned.unknown	no original description	23	0.553691	214	3.49325	259	27.0278	244	26.7356	-2,66	0.0156816	5,61	2,94	1426
WZ0AQRGB3YJ24EM1.SCF	not assigned.unknown	no original description	845	25.8077	1421	29.4282	9485	1255.75	6320	878.559	-0,19	0.515334	5,61	4,90	1124
WZ0AQRGB4YK05EM1.SCF	PS.lightreaction.photosystem II.PSII polypeptide subunits	weakly similar to ( 120) ATCG00580 | Symbols: PSBE | PSII cytochrome b559. There have been many speculations about the function of Cyt b559, but the most favored at present is that it plays a protective role by acting as an electron acceptor or electron d	686	17.8002	846	14.8849	7718	868.112	4362	515.164	0,26	0.752848	5,61	5,11	1323
gnl|UG|Qro#S57096181	hormone metabolism.jasmonate.signal transduction	weakly similar to ( 103) AT1G19180 | Symbols: TIFY10A | JAZ1 (JASMONATE-ZIM-DOMAIN PROTEIN 1); protein binding | chr1:6622708-6623271 FORWARDvery weakly similar to (95.1) loc_os07g42370 12007.m29261 protein pnFL-2, putative, expressed no original descript	70	2.79097	387	10.4627	783	135.329	1617	293.445	-1,91	-1.11662	5,60	4,81	861
gnl|UG|Qro#S57106978	not assigned.unknown	no original description	10	0.582833	28	1.10657	112	28.2965	101	26.7933	-0,92	0.0787541	5,60	4,60	589
WZ0AQRGB4YD21EM1.SCF	PS.lightreaction.photosystem II.PSII polypeptide subunits	very weakly similar to (94.4) ATCG00020 | Symbols: PSBA | Encodes chlorophyll binding protein D1, a part of the photosystem II reaction center core | chrC:383-1444 REVERSEvery weakly similar to (94.4) PSBA_VICFA Photosystem Q(B) protein (32 kDa thylakoid	6	0.162056	16	0.293029	67	7.8444	58	7.13021	-0,85	0.137719	5,60	4,61	1271
gnl|UG|Qro#S57096181	stress.biotic.signalling	weakly similar to ( 103) AT1G19180 | Symbols: TIFY10A | JAZ1 (JASMONATE-ZIM-DOMAIN PROTEIN 1); protein binding | chr1:6622708-6623271 FORWARDvery weakly similar to (95.1) loc_os07g42370 12007.m29261 protein pnFL-2, putative, expressed no original descript	70	2.79097	387	10.4627	783	135.329	1617	293.445	-1,91	-1.11662	5,60	4,81	861
gnl|UG|Qro#S57093314	not assigned.unknown	no original description	14	0.681708	31	1.02355	156	32.9281	168	37.234	-0,59	-0.177305	5,59	5,19	705
WZ0AQRGB2YN23EM1.SCF	not assigned.unknown	very weakly similar to (92.0) loc_os05g22840 12005.m06580 protein conserved hypothetical protein no original description	1030	25.4379	1459	24.433	11448	1225.59	7071	794.852	0,06	0.62472	5,59	5,02	1390
WZ0AQRGB3YF07EM1.SCF	protein.synthesis.ribosomal protein.prokaryotic.chloroplast.50S subunit.L14	moderately similar to ( 227) ATCG00780 | Symbols: RPL14 | encodes a chloroplast ribosomal protein L14, a constituent of the large subunit of the ribosomal complex | chrC:80696-81064 REVERSEmoderately similar to ( 232) RK14_TOBAC Chloroplast 50S ribosomal	85	2.14398	83	1.41957	944	103.215	848	97.3549	0,59	0.0843333	5,59	6,10	1361
WZ0AQRGB3YH05EM1.SCF	not assigned.unknown	no original description	832	20.7721	1333	22.5664	9235	999.459	6217	706.477	-0,12	0.500504	5,59	4,97	1375
gnl|UG|Qro#S57123663	misc.oxidases - copper, flavone etc	weakly similar to ( 119) AT5G11320 | Symbols: YUC4 | YUC4 (YUCCA4); monooxygenase/ oxidoreductase | chr5:3611429-3613361 REVERSEweakly similar to ( 135) loc_os12g08780 12012.m04864 protein disulfide oxidoreductase/ monooxygenase/ oxidoreductase, putative	1	0.0504836	2	0.0684631	11	2.40721	20	4.59559	-0,44	-0.932886	5,58	6,07	680
gnl|UG|Qro#S57143949	protein.targeting.chloroplast	moderately similar to ( 375) AT1G06950 | Symbols: ATTIC110, TIC110 | TIC110 (TRANSLOCON AT THE INNER ENVELOPE MEMBRANE OF CHLOROPLASTS 110) | chr1:2130303-2135563 REVERSEmoderately similar to ( 301) loc_os10g35010 12010.m06324 protein ATTIC110/TIC110, put	1	0.0345709	1	0.0234416	11	1.64844	7	1.10146	0,56	0.581687	5,58	5,55	993
gnl|UG|Qro#S57144292	misc.cytochrome P450	moderately similar to ( 227) AT2G45580 | Symbols: CYP76C3 | CYP76C3; electron carrier/ heme binding / iron ion binding / monooxygenase/ oxygen binding | chr2:18782388-18784286 REVERSEweakly similar to ( 135) C76A1_SOLME Cytochrome P450 76A1 (EC 1.14.-.-)	2	0.0922819	1	0.0312869	22	4.40028	34	7.14046	1,56	-0.698421	5,58	7,83	744
WZ0AQRAP13YO24FM1.SCF	stress.abiotic.heat	moderately similar to ( 439) AT5G02500 | Symbols: HSC70-1, HSP70-1, AT-HSC70-1, HSC70 | HSC70-1 (HEAT SHOCK COGNATE PROTEIN 70-1); ATP binding | chr5:554055-556334 REVERSEmoderately similar to ( 431) HSP7E_SPIOL Chloroplast envelope membrane 70 kDa heat s	2	0.0588327	4	0.0797857	22	2.80532	19	2.54392	-0,44	0.141115	5,58	5,00	1167
WZ0AQRAP14YC08FM1.SCF	not assigned.unknown	no original description	3	0.0751179	4	0.0679138	33	3.58185	22	2.50729	0,15	0.514573	5,58	5,21	1371
WZ0AQRAQ10YI24FM1.SCF	misc.alcohol dehydrogenases.cinnamyl alcohol dehydrogenase	moderately similar to ( 444) AT5G19440 | Symbols: | cinnamyl-alcohol dehydrogenase, putative (CAD) | chr5:6556493-6558123 FORWARDmoderately similar to ( 207) DFRA_VITVI Dihydroflavonol-4-reductase (EC 1.1.1.219) (DFR) (Dihydrokaempferol 4-reductase) - Vi	1	0.0245206	6	0.0997606	11	1.16922	4	0.446429	-2,02	1.38904	5,58	2,16	1400
WZ0AQRAQ11YE01FM1.SCF	not assigned.unknown	weakly similar to ( 129) AT2G24440 | Symbols: | selenium binding | chr2:10391124-10392492 FORWARDweakly similar to ( 108) loc_os11g47770 12011.m08576 protein selT/selW/selH selenoprotein domain containing protein, expressed no original description	1	0.02541	1	0.0172298	11	1.21162	8	0.925241	0,56	0.389042	5,58	5,75	1351
WZ0AQRAQ11YF02FM1.SCF	not assigned.unknown	COG3889 PRK08026 Syndecan no original description	465	11.4594	396	6.61728	5126	547.593	5390	604.585	0,79	-0.142841	5,58	6,51	1393
WZ0AQRGA10YA17EM1.SCF	RNA.transcription	very weakly similar to (90.1) RPOA_GOSHI DNA-directed RNA polymerase alpha chain (EC 2.7.7.6) (PEP) (Plastid-encoded RNA polymerase subunit alpha) (RNA polymerase subunit alpha) - Gossypium hirsutum (Upland cotton) no original description	15	0.376964	7	0.119284	165	17.9748	141	16.1283	1,66	0.156382	5,58	7,08	1366
WZ0AQRGB2YI03EM1.SCF	protein.synthesis.ribosomal protein.prokaryotic.chloroplast.50S subunit.L2	weakly similar to ( 141) ATCG01310 | Symbols: RPL2.2 | encodes a chloroplast ribosomal protein L2, a constituent of the large subunit of the ribosomal complex | chrC:152806-154312 FORWARDweakly similar to ( 150) RK2_GOSHI Chloroplast 50S ribosomal protein	46	1.15181	40	0.679138	508	55.1388	488	55.6163	0,76	-0.012442	5,58	6,36	1371
WZ0AQRGB2YK12EM1.SCF	protein.synthesis.ribosomal protein.prokaryotic.chloroplast.30S subunit.S3	weakly similar to ( 110) ATCG00800 | Symbols: | encodes a chloroplast ribosomal protein S3, a constituent of the small subunit of the ribosomal complex | chrC:82826-83482 REVERSEweakly similar to ( 114) RR3_ATRBE Chloroplast 30S ribosomal protein S3 - At	8	0.200314	5	0.0848923	88	9.5516	58	6.61014	1,24	0.531061	5,58	6,28	1371
WZ0AQRGB2YN09EM1.SCF	protein.synthesis.ribosomal protein.prokaryotic.chloroplast.50S subunit.L2	weakly similar to ( 113) ATCG01310 | Symbols: RPL2.2 | encodes a chloroplast ribosomal protein L2, a constituent of the large subunit of the ribosomal complex | chrC:152806-154312 FORWARDweakly similar to ( 113) RK2_TOBAC Chloroplast 50S ribosomal protein	1	0.0253537	2	0.0343833	11	1.20894	9	1.03859	-0,44	0.219117	5,58	4,92	1354
WZ0AQRAQ10YI24FM1.SCF	secondary metabolism.flavonoids.dihydroflavonols.dihydroflavonol 4-reductase	moderately similar to ( 444) AT5G19440 | Symbols: | cinnamyl-alcohol dehydrogenase, putative (CAD) | chr5:6556493-6558123 FORWARDmoderately similar to ( 207) DFRA_VITVI Dihydroflavonol-4-reductase (EC 1.1.1.219) (DFR) (Dihydrokaempferol 4-reductase) - Vi	1	0.0245206	6	0.0997606	11	1.16922	4	0.446429	-2,02	1.38904	5,58	2,16	1400
WZ0AQRAP12YO14FM1.SCF	RNA.regulation of transcription.Argonaute	moderately similar to ( 360) AT2G27040 | Symbols: AGO4, OCP11 | AGO4 (ARGONAUTE 4); nucleic acid binding | chr2:11536795-11541503 REVERSEmoderately similar to ( 360) loc_os01g16870 12001.m150417 protein argonaute-like protein, putative, expressed no origi	111	2.77128	98	1.65905	1218	131.818	1295	147.159	0,74	-0.158827	5,57	6,47	1375
WZ0AQRGA12YP17EM1.SCF	PS.lightreaction.photosystem II.PSII polypeptide subunits	moderately similar to ( 345) ATCG00020 | Symbols: PSBA | Encodes chlorophyll binding protein D1, a part of the photosystem II reaction center core | chrC:383-1444 REVERSEmoderately similar to ( 345) PSBA_OENHO Photosystem Q(B) protein (32 kDa thylakoid me	98	2.66368	194	3.57548	1076	126.777	992	122.724	-0,42	0.0468767	5,57	5,10	1263
WZ0AQRGB2YB11EM1.SCF	protein.assembly and cofactor ligation	moderately similar to ( 236) ATCG00520 | Symbols: YCF4 | Encodes a protein required for photosystem I assembly and stability. In cyanobacteria, loss of function mutation in this gene increases PSII/PSI ratio without any influence on photoautotrophic growt	55	1.36127	90	1.51043	601	64.4806	460	51.8205	-0,15	0.315342	5,57	5,10	1387
WZ0AQRAP11YF01FM1.SCF	protein.degradation	weakly similar to ( 167) AT5G65770 | Symbols: LINC4 | LINC4 (LITTLE NUCLEI4) | chr5:26311587-26315544 FORWARDweakly similar to ( 110) loc_os01g56140 12001.m11770 protein expressed protein no original description	8	0.200461	3	0.0509726	87	9.44995	60	6.84307	1,98	0.465664	5,56	7,07	1370
WZ0AQRAP11YM04FM1.SCF	not assigned.unknown	no original description	318	8.46903	704	12.7132	3455	398.865	3463	419.778	-0,59	-0.073726	5,56	5,05	1289
WZ0AQRAQ13YE14FM1.SCF	not assigned.unknown	no original description	86	2.11482	113	1.88421	936	99.7749	981	109.8	0,17	-0.138134	5,56	5,87	1396
WZ0AQRGB3YA09EM1.SCF	PS.lightreaction.cytochrome b6/f.cytochrome b6 (CYB6)	moderately similar to ( 394) ATCG00720 | Symbols: PETB | Encodes the cytochrome b(6) subunit of the cytochrome b6f complex. | chrC:74841-76292 FORWARDmoderately similar to ( 403) CYB6_PANGI Cytochrome b6 - Panax ginseng (Korean ginseng)moderately similar	11	0.294324	6	0.108858	120	13.9183	106	12.9092	1,44	0.108581	5,56	6,89	1283
WZ0AQRGA11YB11EM1.SCF	not assigned.unknown	no original description	10	0.250759	37	0.629121	108	11.7395	107	12.2124	-1,33	-0.0569688	5,55	4,28	1369
WZ0AQRGB2YD17EM1.SCF	protein.synthesis.ribosomal protein.prokaryotic.chloroplast.50S subunit.L20	weakly similar to ( 149) ATCG00660 | Symbols: RPL20 | encodes a chloroplast ribosomal protein L20, a constituent of the large subunit of the ribosomal complex | chrC:68512-68865 REVERSEweakly similar to ( 165) RK20_PANGI Chloroplast 50S ribosomal protein	18	0.444867	24	0.402202	195	20.8912	221	24.8605	0,15	-0.250962	5,55	5,95	1389
WZ0AQRAL2YG20FM1.SCF	not assigned.unknown	no original description	4	0.108464	16	0.294186	43	5.05435	18	2.22156	-1,44	1.18595	5,54	2,92	1266
WZ0AQRAP14YF05FM1.SCF	not assigned.unknown	moderately similar to ( 315) AT5G22460 | Symbols: | esterase/lipase/thioesterase family protein | chr5:7443659-7445269 REVERSEmoderately similar to ( 293) loc_os12g05600 12012.m04553 protein catalytic/ hydrolase, putative, expressed no original descripti	4	0.100303	1	0.0170033	43	4.67408	47	5.36432	2,56	-0.198713	5,54	8,30	1369
WZ0AQRGA14YG12EM1.SCF	RNA.transcription	moderately similar to ( 444) ATCG00740 | Symbols: RPOA | RNA polymerase alpha subunit | chrC:77901-78890 REVERSEmoderately similar to ( 481) RPOA_CUCSA DNA-directed RNA polymerase alpha chain (EC 2.7.7.6) (PEP) (Plastid-encoded RNA polymerase subunit alph	124	3.02758	129	2.1357	1333	141.083	1074	119.355	0,50	0.241293	5,54	5,80	1406
WZ0AQRAP13YN10FM1.SCF	PS.lightreaction.photosystem II.PSII polypeptide subunits	moderately similar to ( 342) AT1G06680 | Symbols: PSBP-1, OEE2, PSII-P | PSBP-1 (PHOTOSYSTEM II SUBUNIT P-1); poly(U) binding | chr1:2048076-2049186 FORWARDmoderately similar to ( 349) PSBP_CUCSA Oxygen-evolving enhancer protein 2, chloroplast precursor (	130	3.26942	41	0.699177	1384	150.881	586	67.0788	2,23	1.16948	5,53	6,58	1365
WZ0AQRGB4YJ14EM1.SCF	not assigned.unknown	no original description	2021	49.841	2690	44.983	21533	2301.95	24358	2734.15	0,15	-0.248236	5,53	5,93	1392
WZ0AQRAL1YL06FM1.SCF	not assigned.unknown	no original description	732	19.4044	919	16.5189	7767	892.512	7172	865.347	0,23	0.0445926	5,52	5,71	1295
WZ0AQRAL2YK01FM1.SCF	RNA.regulation of transcription.C2C2(Zn) CO-like, Constans-like zinc finger family	weakly similar to ( 158) AT2G31380 | Symbols: STH | STH; protein domain specific binding / transcription factor/ zinc ion binding | chr2:13382150-13383302 FORWARDweakly similar to ( 134) loc_os02g39360 12002.m09024 protein salt tolerance-like protein, put	7	0.194419	5	0.0941645	74	8.90931	69	8.72269	1,05	0.0305396	5,52	6,53	1236
WZ0AQRGB2YK10EM1.SCF	not assigned.unknown	no original description	575	14.4292	802	13.6466	6092	662.681	5214	595.532	0,08	0.154136	5,52	5,45	1368
WZ0AQRGB2YO02EM1.SCF	PS.lightreaction.photosystem II.PSII polypeptide subunits	weakly similar to ( 115) ATCG00300 | Symbols: YCF9 | encodes PsbZ, which is a subunit of photosystem II. In Chlamydomonas, this protein has been shown to be essential in the interaction between PS II and the light harvesting complex II. | chrC:35751-35939	225	5.71301	299	5.1479	2388	262.838	2199	254.137	0,15	0.0485659	5,52	5,63	1352
WZ0AQRGB3YL05EM1.SCF	protein.synthesis.ribosomal protein.prokaryotic.chloroplast.50S subunit.L2	moderately similar to ( 202) ATCG01310 | Symbols: RPL2.2 | encodes a chloroplast ribosomal protein L2, a constituent of the large subunit of the ribosomal complex | chrC:152806-154312 FORWARDmoderately similar to ( 223) YCF72_ORYSA Hypothetical protein yc	117	2.85667	104	1.7218	1235	130.711	696	77.3471	0,73	0.756963	5,52	5,49	1406
gnl|UG|Qro#S57096073	PS.calvin cycle.GAP	moderately similar to ( 396) AT1G12900 | Symbols: GAPA-2 | GAPA-2 (GLYCERALDEHYDE 3-PHOSPHATE DEHYDROGENASE A SUBUNIT 2); NAD or NADH binding / binding / catalytic/ glyceraldehyde-3-phosphate dehydrogenase (phosphorylating)/ glyceraldehyde-3-phosphate deh	2	0.0802076	10	0.271933	21	3.6507	33	6.02366	-1,76	-0.722466	5,51	4,47	856
WZ0AQRAQ11YN04FM1.SCF	not assigned.unknown	weakly similar to ( 182) AT2G20760 | Symbols: | protein binding / structural molecule | chr2:8943279-8945108 REVERSEweakly similar to ( 157) loc_os04g58240 12004.m10706 protein expressed protein no original description	2	0.0506326	5	0.0858314	21	2.30457	19	2.18934	-0,76	0.0740006	5,51	4,67	1356
WZ0AQRAQ12YM19FM1.SCF	RNA.processing	moderately similar to ( 243) AT4G15420 | Symbols: | PRLI-interacting factor K | chr4:8823822-8825949 FORWARDmoderately similar to ( 201) loc_os01g35040 12001.m09806 protein PRLI-interacting factor K, putative, expressed no original description	2	0.0549262	8	0.148976	21	2.5	15	1.875	-1,44	0.415037	5,51	3,65	1250
WZ0AQRGA13YB03EM1.SCF	not assigned.unknown	very weakly similar to (94.4) ATCG00530 | Symbols: YCF10 | hypothetical protein | chrC:60741-61430 FORWARDweakly similar to ( 112) CEMA_PANGI Chloroplast envelope membrane protein - Panax ginseng (Korean ginseng) no original description	368	9.26854	522	8.91477	3869	422.409	2774	318.003	0,06	0.409604	5,51	5,16	1363
WZ0AQRGA14YN06EM1.SCF	PS.lightreaction.cytochrome b6/f.cytochrome b6 (CYB6)	moderately similar to ( 407) ATCG00720 | Symbols: PETB | Encodes the cytochrome b(6) subunit of the cytochrome b6f complex. | chrC:74841-76292 FORWARDmoderately similar to ( 416) CYB6_PANGI Cytochrome b6 - Panax ginseng (Korean ginseng)moderately similar	6	0.151674	5	0.085705	63	6.90353	65	7.47883	0,82	-0.115477	5,51	6,45	1358
WZ0AQRGB2YA23EM1.SCF	protein.synthesis.ribosomal protein.prokaryotic.chloroplast.50S subunit.L2	moderately similar to ( 248) ATCG01310 | Symbols: RPL2.2 | encodes a chloroplast ribosomal protein L2, a constituent of the large subunit of the ribosomal complex | chrC:152806-154312 FORWARDmoderately similar to ( 256) RK2_CUCSA Chloroplast 50S ribosomal	84	2.32176	47	0.88087	883	105.796	770	96.87	1,40	0.127166	5,51	6,78	1242
WZ0AQRGB3YL08EM1.SCF	not assigned.unknown	no original description	2	0.0487973	1	0.016544	21	2.22104	9	0.999467	1,56	1.152	5,51	5,92	1407
WZ0AQRGB3YP11EM1.SCF	protein.synthesis.ribosomal protein.prokaryotic.chloroplast.50S subunit.L2	weakly similar to ( 169) ATCG01310 | Symbols: RPL2.2 | encodes a chloroplast ribosomal protein L2, a constituent of the large subunit of the ribosomal complex | chrC:152806-154312 FORWARDweakly similar to ( 200) YCF72_ORYSA Hypothetical protein ycf72 (ORF	12	0.316395	6	0.107269	126	14.4009	101	12.1208	1,56	0.248679	5,51	6,82	1302
WZ0AQRGB4YC08EM1.SCF	protein.synthesis.ribosomal protein.prokaryotic.chloroplast.50S subunit.L20	weakly similar to ( 149) ATCG00660 | Symbols: RPL20 | encodes a chloroplast ribosomal protein L20, a constituent of the large subunit of the ribosomal complex | chrC:68512-68865 REVERSEweakly similar to ( 165) RK20_PANGI Chloroplast 50S ribosomal protein	4	0.0979426	8	0.132824	42	4.45792	64	7.13267	-0,44	-0.678072	5,51	5,75	1402
WZ0AQRAP14YP09FM1.SCF	not assigned.unknown	moderately similar to ( 292) AT5G08290 | Symbols: YLS8 | YLS8; catalytic | chr5:2666043-2666936 FORWARDmoderately similar to ( 301) loc_os07g10256 12007.m079864 protein mitosis protein dim1, putative, expressed no original description	16	0.405359	347	5.96109	167	18.3404	189	21.7943	-3,88	-0.248927	5,50	1,87	1355
WZ0AQRGB2YO22EM1.SCF	protein.synthesis.ribosomal protein.prokaryotic.chloroplast.30S subunit.S3	moderately similar to ( 261) ATCG00800 | Symbols: | encodes a chloroplast ribosomal protein S3, a constituent of the small subunit of the ribosomal complex | chrC:82826-83482 REVERSEmoderately similar to ( 259) RR3_GOSHI Chloroplast 30S ribosomal protein	9	0.226344	3	0.0511593	94	10.2477	86	9.84432	2,15	0.0579348	5,50	7,59	1365
WZ0AQRGB3YD07EM1.SCF	protein.synthesis.ribosomal protein.prokaryotic.chloroplast.30S subunit.S19	weakly similar to ( 118) ATCG00820 | Symbols: RPS19 | Encodes a 6.8-kDa protein of the small ribosomal subunit. | chrC:84005-84283 REVERSEweakly similar to ( 129) RR19_PHAAN Chloroplast 30S ribosomal protein S19 - Phaseolus angularis (Adzuki bean) (Vigna	13	0.32292	3	0.05053	136	14.6441	101	11.4191	2,68	0.358862	5,50	7,82	1382
WZ0AQRGB4YH03EM1.SCF	RNA.transcription	moderately similar to ( 246) ATCG00180 | Symbols: RPOC1 | RNA polymerase beta' subunit-1 | chrC:20251-23084 REVERSEmoderately similar to ( 255) RPOC1_SINAL DNA-directed RNA polymerase beta' chain (EC 2.7.7.6) (PEP) (Plastid-encoded RNA polymerase beta' su	72	1.81208	69	1.17753	750	81.8234	532	60.9421	0,62	0.425075	5,50	5,69	1364
WZ0AQRGB4YN10EM1.SCF	protein.synthesis.ribosomal protein.prokaryotic.chloroplast.30S subunit.S3	moderately similar to ( 261) ATCG00800 | Symbols: | encodes a chloroplast ribosomal protein S3, a constituent of the small subunit of the ribosomal complex | chrC:82826-83482 REVERSEmoderately similar to ( 259) RR3_GOSHI Chloroplast 30S ribosomal protein	7	0.170548	5	0.0826028	73	7.70979	62	6.87544	1,05	0.165239	5,50	6,38	1409
gnl|UG|Qro#S57097728	not assigned.unknown	moderately similar to ( 248) AT2G21160 | Symbols: | translocon-associated protein alpha (TRAP alpha) family protein | chr2:9068428-9070310 FORWARDmoderately similar to ( 279) loc_os06g50154 12006.m71456 protein translocon-associated protein alpha subunit	3	0.12319	1	0.0278439	31	5.51806	29	5.42016	2,15	0.025826	5,49	7,61	836
gnl|UG|Qro#S57116794	not assigned.unknown	no original description	3	0.238948	12	0.648097	31	10.7032	21	7.61311	-1,44	0.49149	5,49	3,55	431
WZ0AQRAP11YO21FM1.SCF	stress.abiotic.heat	moderately similar to ( 413) AT5G56030 | Symbols: HSP81-2, ERD8, HSP90.2 | HSP81-2 (HEAT SHOCK PROTEIN 81-2); ATP binding | chr5:22686923-22689433 FORWARDmoderately similar to ( 412) HSP81_ORYSA Heat shock protein 81-1 (HSP81-1) (Heat shock protein 82) -	3	0.0864707	3	0.0586334	31	3.8733	28	3.67338	0,56	0.0764521	5,49	5,97	1191
WZ0AQRGA13YC16EM1.SCF	not assigned.unknown	no original description	8	0.201786	10	0.171032	83	9.07508	75	8.6104	0,24	0.0758314	5,49	5,65	1361
WZ0AQRGB3YD14EM1.SCF	protein.synthesis.ribosomal protein.prokaryotic.chloroplast.30S subunit.S3	moderately similar to ( 261) ATCG00800 | Symbols: | encodes a chloroplast ribosomal protein S3, a constituent of the small subunit of the ribosomal complex | chrC:82826-83482 REVERSEmoderately similar to ( 259) RR3_GOSHI Chloroplast 30S ribosomal protein	8	0.208369	9	0.158951	83	9.37116	52	6.16464	0,39	0.60421	5,49	5,28	1318
WZ0AQRGB2YC08EM1.SCF	PS.lightreaction.ATP synthase.subunit C	weakly similar to ( 103) ATCG00140 | Symbols: ATPH | ATPase III subunit | chrC:13262-13507 REVERSEweakly similar to ( 103) ATPH_SOYBN ATP synthase C chain (EC 3.6.3.14) (Lipid-binding protein) (ATPase subunit III) - Glycine max (Soybean)weakly similar to	1345	33.2414	2043	34.2375	13826	1481.24	11910	1339.77	-0,04	0.144821	5,48	5,29	1389
WZ0AQRGB2YD10EM1.SCF	protein.synthesis.ribosomal protein.prokaryotic.chloroplast.30S subunit.S3	weakly similar to ( 171) ATCG00800 | Symbols: | encodes a chloroplast ribosomal protein S3, a constituent of the small subunit of the ribosomal complex | chrC:82826-83482 REVERSEweakly similar to ( 172) RR3_TOBAC Chloroplast 30S ribosomal protein S3 - Ni	10	0.254288	4	0.0689703	103	11.3536	55	6.36574	1,88	0.834751	5,48	6,53	1350
gnl|UG|Qro#S57094913	development.unspecified	moderately similar to ( 358) AT1G79350 | Symbols: EMB1135 | EMB1135 (embryo defective 1135); DNA binding / protein binding / zinc ion binding | chr1:29844829-29853215 REVERSEmoderately similar to ( 332) loc_os04g52020 12004.m10097 protein EMB1135, putativ	4	0.189401	4	0.128427	41	8.41544	37	7.97414	0,56	0.0777093	5,47	5,96	725
gnl|UG|Qro#S57107680	not assigned.unknown	no original description	9	0.442636	11	0.366837	92	19.6139	161	36.0405	0,27	-0.877744	5,47	6,62	698
gnl|UG|Qro#S57130149	stress.abiotic.heat	moderately similar to ( 413) AT5G56030 | Symbols: HSP81-2, ERD8, HSP90.2 | HSP81-2 (HEAT SHOCK PROTEIN 81-2); ATP binding | chr5:22686923-22689433 FORWARDmoderately similar to ( 414) HSP83_ORYSA Heat shock protein 81-3 (HSP81-3) (Gravity-specific protein	4	0.113484	1	0.0192376	41	5.04231	34	4.3905	2,56	0.1997	5,47	7,83	1210
WZ0AQRAP12YI14FM1.SCF	not assigned.unknown	no original description	224	5.59249	185	3.13188	2283	247.078	2393	271.932	0,84	-0.138279	5,47	6,44	1375
WZ0AQRAQ13YG13FM1.SCF	cell wall.cell wall proteins.AGPs.AGP	weakly similar to ( 169) AT5G06390 | Symbols: FLA17 | FLA17 (FASCICLIN-LIKE ARABINOGALACTAN PROTEIN 17 PRECURSOR) | chr5:1952939-1955047 FORWARDweakly similar to ( 142) loc_os03g57460 12003.m10664 protein fasciclin domain, putative, expressed no original	8	0.206334	9	0.157398	82	9.16783	48	5.63486	0,39	0.7022	5,47	5,16	1331
WZ0AQRGB4YC19EM1.SCF	protein.synthesis.ribosomal protein.prokaryotic.chloroplast.50S subunit.L2	weakly similar to ( 172) ATCG01310 | Symbols: RPL2.2 | encodes a chloroplast ribosomal protein L2, a constituent of the large subunit of the ribosomal complex | chrC:152806-154312 FORWARDmoderately similar to ( 203) YCF72_ORYSA Hypothetical protein ycf72	13	0.349472	4	0.072913	133	15.4986	104	12.7251	2,26	0.284453	5,47	7,45	1277
WZ0AQRGB4YJ23EM1.SCF	protein.synthesis.ribosomal protein.prokaryotic.chloroplast.30S subunit.S19	weakly similar to ( 118) ATCG00820 | Symbols: RPS19 | Encodes a 6.8-kDa protein of the small ribosomal subunit. | chrC:84005-84283 REVERSEweakly similar to ( 129) RR19_PHAAN Chloroplast 30S ribosomal protein S19 - Phaseolus angularis (Adzuki bean) (Vigna	8	0.234527	3	0.0596348	82	10.4205	85	11.3418	1,98	-0.122228	5,47	7,57	1171
WZ0AQRAQ11YJ15FM1.SCF	not assigned.unknown	no original description	156	3.58454	28	0.436258	1579	157.276	1576	164.826	3,04	-0.0676457	5,46	8,56	1494
WZ0AQRAQ13YE13FM1.SCF	not assigned.unknown	no original description	17	0.425668	10	0.169785	173	18.7776	220	25.0729	1,33	-0.417121	5,46	7,21	1371
WZ0AQRGB3YG07EM1.SCF	PS.lightreaction.ATP synthase.subunit B (ATPF)	weakly similar to ( 103) ATCG00140 | Symbols: ATPH | ATPase III subunit | chrC:13262-13507 REVERSEweakly similar to ( 103) ATPH_WHEAT ATP synthase C chain (EC 3.6.3.14) (Lipid-binding protein) (ATPase subunit III) - Triticum aestivum (Wheat)weakly similar	1392	34.6525	2198	37.1022	14177	1529.86	12037	1363.87	-0,10	0.165687	5,46	5,20	1379
WZ0AQRGB3YG07EM1.SCF	PS.lightreaction.ATP synthase.subunit C	weakly similar to ( 103) ATCG00140 | Symbols: ATPH | ATPase III subunit | chrC:13262-13507 REVERSEweakly similar to ( 103) ATPH_WHEAT ATP synthase C chain (EC 3.6.3.14) (Lipid-binding protein) (ATPase subunit III) - Triticum aestivum (Wheat)weakly similar	1392	34.6525	2198	37.1022	14177	1529.86	12037	1363.87	-0,10	0.165687	5,46	5,20	1379
gnl|UG|Qro#S57095750	protein.postranslational modification	moderately similar to ( 384) AT5G57630 | Symbols: CIPK21, SnRK3.4 | CIPK21 (CBL-interacting protein kinase 21); ATP binding / kinase/ protein kinase/ protein serine/threonine kinase | chr5:23341092-23343143 REVERSEmoderately similar to ( 333) CIPK1_ORYSA	13	0.50087	20	0.522502	131	21.8788	79	13.8538	-0,06	0.659253	5,45	4,73	891
WZ0AQRAL2YL08FM1.SCF	not assigned.unknown	no original description	42	1.10568	55	0.981795	423	48.2718	258	30.9145	0,17	0.642897	5,45	4,98	1304
WZ0AQRAP12YN11FM1.SCF	protein.postranslational modification	very weakly similar to (88.6) AT2G44680 | Symbols: CKB4 | CKB4 (CASEIN KINASE II BETA SUBUNIT 4); protein serine/threonine kinase | chr2:18426898-18428166 REVERSEvery weakly similar to (80.5) loc_os07g31280 12007.m29180 protein casein kinase II subunit be	18	0.448418	39	0.658796	181	19.5461	272	30.8418	-0,56	-0.658006	5,45	5,55	1378
WZ0AQRAQ13YH10FM1.SCF	not assigned.unknown	no original description	318	7.5495	183	2.9459	3198	329.11	3297	356.263	1,36	-0.114373	5,45	6,92	1446
WZ0AQRGB2YH17EM1.SCF	protein.synthesis.ribosomal protein.prokaryotic.chloroplast.30S subunit.S3	moderately similar to ( 244) ATCG00800 | Symbols: | encodes a chloroplast ribosomal protein S3, a constituent of the small subunit of the ribosomal complex | chrC:82826-83482 REVERSEmoderately similar to ( 243) RR3_GOSHI Chloroplast 30S ribosomal protein	9	0.225848	10	0.170157	91	9.89888	66	7.53838	0,41	0.393011	5,45	5,47	1368
WZ0AQRGB4YB07EM1.SCF	not assigned.unknown	weakly similar to ( 125) ATCG01130 | Symbols: YCF1.2 | hypothetical protein | chrC:123884-129244 REVERSEweakly similar to ( 167) YCF1_GOSHI Putative membrane protein ycf1 (RF1) - Gossypium hirsutum (Upland cotton) no original description	10	0.240567	2	0.0326243	101	10.5324	106	11.6065	2,88	-0.140098	5,45	8,48	1427
gnl|UG|Qro#S57083870	signalling.calcium	moderately similar to ( 231) AT5G24270 | Symbols: SOS3, CBL4 | SOS3 (SALT OVERLY SENSITIVE 3); calcium ion binding / calcium-dependent protein serine/threonine phosphatase | chr5:8238781-8240179 REVERSEmoderately similar to ( 207) loc_os05g45810 12005.m08	4	0.172075	18	0.525056	40	7.45912	27	5.28665	-1,61	0.496651	5,44	3,33	798
gnl|UG|Qro#S57091940	transport.sugars	weakly similar to ( 172) AT1G77210 | Symbols: | sugar transporter, putative | chr1:29009036-29010980 REVERSEweakly similar to ( 106) STA_RICCO Sugar carrier protein A - Ricinus communis (Castor bean)weakly similar to ( 142) loc_os09g15330 12009.m059918 p	1	0.0496082	3	0.100914	10	2.15043	3	0.677384	-1,02	1.66658	5,44	2,75	692
gnl|UG|Qro#S57097124	cell.organisation	moderately similar to ( 304) AT3G54170 | Symbols: ATFIP37, FIP37 | ATFIP37 (ARABIDOPSIS THALIANA FKBP12 INTERACTING PROTEIN 37); protein binding | chr3:20056848-20059396 FORWARDmoderately similar to ( 318) loc_os06g27970 12006.m07342 protein FKBP12-intera	2	0.0774044	1	0.0262429	20	3.35534	24	4.22773	1,56	-0.333424	5,44	7,33	887
gnl|UG|Qro#S57138453	redox.dismutases and catalases	highly similar to ( 529) AT4G35090 | Symbols: CAT2 | CAT2 (CATALASE 2); catalase | chr4:16701105-16703215 REVERSEhighly similar to ( 543) CATA3_NICPL Catalase isozyme 3 (EC 1.11.1.6) - Nicotiana plumbaginifolia (Leadwort-leaved tobacco)highly similar to (	1	0.0264475	2	0.0358667	10	1.14645	6	0.722265	-0,44	0.666576	5,44	4,33	1298
gnl|UG|Qro#S57151980	RNA.regulation of transcription.WRKY domain transcription factor family	weakly similar to ( 161) AT2G37260 | Symbols: TTG2, ATWRKY44, WRKY44 | TTG2 (TRANSPARENT TESTA GLABRA 2); transcription factor | chr2:15645603-15646792 FORWARDweakly similar to ( 132) loc_os01g61080 12001.m12235 protein OsWRKY24 - Superfamily of rice TFs	5	0.275071	7	0.261125	50	11.9238	62	15.5248	0,08	-0.380729	5,44	5,89	624
gnl|UG|Qro#S57155086	not assigned.unknown	weakly similar to ( 138) AT2G40780 | Symbols: | RNA binding / translation initiation factor | chr2:17022154-17022748 FORWARDweakly similar to ( 145) loc_os03g02310 12003.m101153 protein RNA binding protein, putative, expressed no original description	1	0.0570247	1	0.0386669	10	2.47192	8	2.07641	0,56	0.251539	5,44	5,75	602
WZ0AQRAL3YJ16FM1.SCF	not assigned.unknown	no original description	1	0.0275071	1	0.0186518	10	1.19238	12	1.5024	0,56	-0.333424	5,44	6,33	1248
WZ0AQRAP14YM21FM1.SCF	glycolysis.cytosolic branch.pyruvate kinase (PK)	moderately similar to ( 425) AT5G08570 | Symbols: | pyruvate kinase, putative | chr5:2778433-2780300 FORWARDmoderately similar to ( 435) KPYC_SOLTU Pyruvate kinase, cytosolic isozyme (EC 2.7.1.40) (PK) - Solanum tuberosum (Potato)moderately similar to (	1	0.0298253	8	0.16179	10	1.29287	13	1.76477	-2,44	-0.448901	5,44	3,45	1151
WZ0AQRAQ11YN22FM1.SCF	cell.organisation	moderately similar to ( 268) AT1G68090 | Symbols: ANNAT5, ANN5 | ANN5; calcium ion binding / calcium-dependent phospholipid binding | chr1:25519442-25520774 REVERSEweakly similar to ( 147) ANX4_FRAAN Annexin-like protein RJ4 - Fragaria ananassa (Strawberr	1	0.0246793	5	0.0836717	10	1.0698	9	1.01096	-1,76	0.0816138	5,44	3,60	1391
WZ0AQRGA10YL14EM1.SCF	not assigned.unknown	no original description	1	0.0247148	1	0.0167584	10	1.07134	6	0.674946	0,56	0.666576	5,44	5,33	1389
WZ0AQRGA12YK10EM1.SCF	not assigned.unknown	no original description	2	0.0499692	6	0.101648	20	2.16608	29	3.29785	-1,02	-0.606442	5,44	5,02	1374
WZ0AQRGA14YK16EM1.SCF	not assigned.unknown	no original description	1	0.0243986	3	0.0496321	10	1.05764	12	1.33262	-1,02	-0.333424	5,44	4,75	1407
WZ0AQRGA1YF12EM1.SCF	not assigned.unknown	no original description	2	0.0506326	2	0.0343325	20	2.19483	29	3.34163	0,56	-0.606442	5,44	6,61	1356
WZ0AQRGB2YC09EM1.SCF	protein.synthesis.ribosomal protein.prokaryotic.chloroplast.50S subunit.L22	very weakly similar to (94.4) RK22_CUCSA Chloroplast 50S ribosomal protein L22 - Cucumis sativus (Cucumber) no original description	7	0.169466	2	0.0328314	70	7.34603	50	5.50952	2,37	0.415037	5,44	7,39	1418
WZ0AQRGB3YJ19EM1.SCF	RNA.transcription	moderately similar to ( 259) ATCG00170 | Symbols: RPOC2 | RNA polymerase beta' subunit-2 | chrC:15938-20068 REVERSEmoderately similar to ( 268) RPOC2_SINAL DNA-directed RNA polymerase beta'' chain (EC 2.7.7.6) (PEP) (Plastid-encoded RNA polymerase beta''	8	0.217961	7	0.129319	80	9.44822	77	9.54861	0,75	-0.0152478	5,44	6,21	1260
gnl|UG|Qro#S57140604	major CHO metabolism.degradation.sucrose.invertases.vacuolar	moderately similar to ( 379) AT1G12240 | Symbols: ATBETAFRUCT4, VAC-INV | ATBETAFRUCT4; beta-fructofuranosidase/ hydrolase, hydrolyzing O-glycosyl compounds | chr1:4153699-4157457 FORWARDmoderately similar to ( 426) INVA_PHAAU Acid beta-fructofuranosidase	15	0.426976	8	0.154411	149	18.3853	130	16.8429	1,47	0.126411	5,43	6,77	1206
WZ0AQRAP14YO08FM1.SCF	not assigned.unknown	no original description	111	2.78546	67	1.14005	1102	119.874	1086	124.041	1,29	-0.0492892	5,43	6,77	1368
WZ0AQRAQ12YJ11FM1.SCF	not assigned.unknown	COG3889 PRK08026 Hia COG4625 Syndecan no original description	559	15.2785	508	9.41477	5568	659.691	5783	719.422	0,70	-0.125048	5,43	6,26	1256
WZ0AQRGB4YF13EM1.SCF	not assigned.unknown	moderately similar to ( 274) ATCG01000 | Symbols: YCF1.1 | hypothetical protein | chrC:109405-110436 FORWARDmoderately similar to ( 281) YCF1_PANGI Putative membrane protein ycf1 - Panax ginseng (Korean ginseng) no original description	16	0.395152	19	0.318181	159	17.0221	221	24.8426	0,31	-0.545409	5,43	6,29	1390
gnl|UG|Qro#S57087538	not assigned.unknown	no original description	16	3.17492	37	4.97842	158	135.907	197	177.926	-0,65	-0.38866	5,42	5,16	173
gnl|UG|Qro#S57118073	not assigned.unknown	no original description	339	25.5208	432	22.0523	3340	1089.96	3066	1050.58	0,21	0.0531011	5,42	5,57	456
WZ0AQRAQ12YL19FM1.SCF	protein.synthesis.initiation	weakly similar to ( 198) AT2G45730 | Symbols: | eukaryotic initiation factor 3 gamma subunit family protein | chr2:18836519-18839123 REVERSEweakly similar to ( 181) loc_os04g02150 12004.m05531 protein tRNA (guanine-N(1)-)-methyltransferase, putative, exp	67	1.82542	47	0.868286	661	78.0659	667	82.7133	1,07	-0.0834258	5,42	6,57	1260
WZ0AQRGB2YD20EM1.SCF	protein.synthesis.ribosomal protein.prokaryotic.chloroplast.30S subunit.S3	moderately similar to ( 261) ATCG00800 | Symbols: | encodes a chloroplast ribosomal protein S3, a constituent of the small subunit of the ribosomal complex | chrC:82826-83482 REVERSEmoderately similar to ( 259) RR3_GOSHI Chloroplast 30S ribosomal protein	7	0.176175	6	0.102394	69	7.52775	64	7.33138	0,78	0.0381351	5,42	6,16	1364
gnl|UG|Qro#S57120381	not assigned.unknown	moderately similar to ( 268) AT1G26120 | Symbols: | esterase-related | chr1:9028656-9031402 REVERSEmoderately similar to ( 239) loc_os01g45460 12001.m10748 protein carboxylesterase-like protein, putative, expressed no original description	17	0.479927	47	0.899705	167	20.4368	225	28.9114	-0,91	-0.500466	5,41	5,01	1216
gnl|UG|Qro#S57132133	protein.degradation.ubiquitin.ubiquitin protease	highly similar to ( 522) AT3G11910 | Symbols: UBP13 | UBP13 (UBIQUITIN-SPECIFIC PROTEASE 13); ubiquitin thiolesterase/ ubiquitin-specific protease | chr3:3761758-3770290 REVERSEhighly similar to ( 513) loc_os12g30540 12012.m06866 protein ubiquitin carboxy	64	2.60314	98	2.70283	629	110.902	562	104.043	-0,05	0.0921006	5,41	5,27	844
gnl|UG|Qro#S57121918	not assigned.unknown	moderately similar to ( 218) AT3G13440 | Symbols: | methyltransferase/ nucleic acid binding | chr3:4378338-4379347 FORWARDweakly similar to ( 190) loc_os03g60920 12003.m10979 protein hemK methyltransferase family member 2, putative, expressed no original	4	0.20253	4	0.13733	39	8.55984	29	6.68326	0,56	0.357032	5,40	5,61	678
WZ0AQRAL3YB09FM1.SCF	PS.calvin cycle.rubisco small subunit	weakly similar to ( 172) AT5G38410 | Symbols: | ribulose bisphosphate carboxylase small chain 3B / RuBisCO small subunit 3B (RBCS-3B) (ATS3B) | chr5:15377501-15378306 REVERSEweakly similar to ( 182) RBS_HEVBR Ribulose bisphosphate carboxylase small chain	13	0.377879	18	0.354779	127	16.0024	89	11.775	0,09	0.442562	5,40	5,05	1181
WZ0AQRGA10YE01EM1.SCF	not assigned.unknown	no original description	11	0.270113	11	0.183156	107	11.3896	157	17.5474	0,56	-0.623543	5,40	6,58	1398
WZ0AQRAP11YJ12FM1.SCF	protein.degradation.ubiquitin.E3.RING	moderately similar to ( 284) AT3G54360 | Symbols: | protein binding / zinc ion binding | chr3:20128570-20131581 REVERSEmoderately similar to ( 237) loc_os01g01420 12001.m150459 protein expressed protein no original description	6	0.152799	10	0.172682	58	6.40278	40	4.6365	-0,18	0.465664	5,39	4,75	1348
WZ0AQRAP12YF09FM1.SCF	protein.synthesis.initiation.deoxyhypusine synthase	moderately similar to ( 434) AT5G05920 | Symbols: DHS | DHS (DEOXYHYPUSINE SYNTHASE) | chr5:1777902-1779699 REVERSEmoderately similar to ( 431) DHYS_BRANA Deoxyhypusine synthase (EC 2.5.1.46) - Brassica napus (Rape)moderately similar to ( 367) loc_os03g52	3	0.0755588	4	0.0683125	29	3.16616	50	5.73184	0,15	-0.856265	5,39	6,39	1363
WZ0AQRGB2YG15EM1.SCF	protein.synthesis.ribosomal protein.prokaryotic.chloroplast.30S subunit.S14	weakly similar to ( 191) ATCG00340 | Symbols: PSAB | Encodes the D1 subunit of photosystem I and II reaction centers. | chrC:37375-39579 REVERSEweakly similar to ( 192) PSAB_WHEAT Photosystem I P700 chlorophyll a apoprotein A2 (PsaB) (PSI-B) - Triticum a	638	15.917	1059	17.9149	6185	668.886	5843	663.495	-0,17	0.011675	5,39	5,21	1376
WZ0AQRGB3YK23EM1.SCF	RNA.transcription	weakly similar to ( 186) ATCG00180 | Symbols: RPOC1 | RNA polymerase beta' subunit-1 | chrC:20251-23084 REVERSEweakly similar to ( 192) RPOC1_SINAL DNA-directed RNA polymerase beta' chain (EC 2.7.7.6) (PEP) (Plastid-encoded RNA polymerase beta' subunit) (	734	22.7413	923	19.3909	7088	951.951	4225	595.809	0,23	0.676038	5,39	4,94	1108
gnl|UG|Qro#S57107738	not assigned.unknown	no original description	5	0.270306	102	3.73906	48	11.2486	101	24.8524	-3,79	-1.14364	5,38	2,73	635
WZ0AQRAQ12YM13FM1.SCF	not assigned.unknown	moderately similar to ( 246) AT1G52870 | Symbols: | peroxisomal membrane protein-related | chr1:19685856-19687678 FORWARDmoderately similar to ( 201) loc_os03g38730 12003.m35298 protein mpv17 / PMP22 family protein, expressed no original description	5	0.130826	6	0.106452	48	5.44425	35	4.16825	0,30	0.38529	5,38	5,29	1312
WZ0AQRGB2YE22EM1.SCF	PS.lightreaction.photosystem II.PSII polypeptide subunits	moderately similar to ( 415) ATCG00680 | Symbols: PSBB | encodes for CP47, subunit of the photosystem II reaction center. | chrC:72371-73897 FORWARDmoderately similar to ( 419) PSBB_LOTJA Photosystem II P680 chlorophyll A apoprotein (CP-47 protein) - Lotu	11	0.271082	22	0.367627	106	11.3236	70	7.85176	-0,44	0.528248	5,38	4,42	1393
WZ0AQRGB2YN10EM1.SCF	protein.synthesis.ribosomal protein.prokaryotic.chloroplast.30S subunit.S3	moderately similar to ( 261) ATCG00800 | Symbols: | encodes a chloroplast ribosomal protein S3, a constituent of the small subunit of the ribosomal complex | chrC:82826-83482 REVERSEmoderately similar to ( 259) RR3_GOSHI Chloroplast 30S ribosomal protein	10	0.250393	3	0.0509354	96	10.4199	74	8.43363	2,30	0.30512	5,38	7,37	1371
gnl|UG|Qro#S57112608	major CHO metabolism.synthesis.sucrose.FBPase	weakly similar to ( 165) AT1G43670 | Symbols: | fructose-1,6-bisphosphatase, putative / D-fructose-1,6-bisphosphate 1-phosphohydrolase, putative / FBPase, putative | chr1:16468184-16470347 FORWARDweakly similar to ( 156) F16P2_SOLTU Fructose-1,6-bisphosp	11	0.400868	16	0.395371	105	16.587	52	8.62527	0,02	0.943416	5,37	4,45	942
WZ0AQRGA11YA22EM1.SCF	PS.lightreaction.cytochrome b6/f.apocytochrome f (CYF)	weakly similar to ( 190) ATCG00540 | Symbols: PETA | Encodes cytochrome f apoprotein; involved in photosynthetic electron transport chain; encoded by the chloroplast genome and is transcriptionally repressed by a nuclear gene HCF2. | chrC:61657-62619 FORW	11	0.272255	22	0.369217	105	11.2653	61	6.87185	-0,44	0.713119	5,37	4,22	1387
WZ0AQRGB4YC04EM1.SCF	not assigned.unknown	no original description	280	6.93513	599	10.06	2673	286.99	1608	181.277	-0,54	0.662803	5,37	4,17	1386
gnl|UG|Qro#S57078351	protein.targeting.secretory pathway.unspecified	moderately similar to ( 302) AT1G01630 | Symbols: | SEC14 cytosolic factor, putative / phosphoglyceride transfer protein, putative | chr1:229206-230675 FORWARDmoderately similar to ( 232) loc_os01g70210 12001.m13069 protein phosphatidylinositol transfer	2	0.0978031	1	0.0331588	19	4.02761	13	2.89352	1,56	0.477098	5,36	6,45	702
gnl|UG|Qro#S57081255	transport.phosphate	moderately similar to ( 226) AT3G26570 | Symbols: PHT2;1, ORF02 | PHT2;1 (PHOSPHATE TRANSPORTER 2;1); low affinity phosphate transmembrane transporter | chr3:9756416-9758413 FORWARDweakly similar to ( 197) loc_os02g38020 12002.m33403 protein inorganic pho	6	0.240342	14	0.380262	57	9.89748	47	8.56914	-0,66	0.207912	5,36	4,49	857
gnl|UG|Qro#S57129016	not assigned.unknown	moderately similar to ( 364) AT5G27490 | Symbols: | integral membrane Yip1 family protein | chr5:9703130-9704653 REVERSEmoderately similar to ( 314) loc_os01g42480 12001.m150649 protein yip1 domain family, member 1, putative, expressed no original descri	6	0.295091	2	0.0666976	57	12.1521	70	15.6698	2,15	-0.366782	5,36	7,88	698
WZ0AQRAP14YE01FM1.SCF	not assigned.unknown	moderately similar to ( 222) AT1G11320 | Symbols: | unknown protein | chr1:3807241-3808728 FORWARDweakly similar to ( 107) loc_os06g50850 12006.m09609 protein expressed protein no original description	43	1.20109	37	0.700786	406	49.1592	362	46.0232	0,78	0.0951007	5,36	6,04	1229
WZ0AQRAQ10YG08FM1.SCF	not assigned.unknown	no original description	2	0.0509709	4	0.0691239	19	2.09902	17	1.97197	-0,44	0.0900753	5,36	4,83	1347
WZ0AQRAQ13YH09FM1.SCF	not assigned.unknown	no original description	4	0.097456	21	0.346932	38	4.01332	13	1.44163	-1,83	1.4771	5,36	2,06	1409
gnl|UG|Qro#S57117909	RNA.transcription	moderately similar to ( 302) ATCG00180 | Symbols: RPOC1 | RNA polymerase beta' subunit-1 | chrC:20251-23084 REVERSEmoderately similar to ( 306) RPOC1_SINAL DNA-directed RNA polymerase beta' chain (EC 2.7.7.6) (PEP) (Plastid-encoded RNA polymerase beta' su	62	2.86074	35	1.09504	584	116.807	427	89.6757	1,39	0.381343	5,35	6,36	744
gnl|UG|Qro#S57125560	protein.synthesis.ribosomal protein.prokaryotic.chloroplast.50S subunit.L24	weakly similar to ( 152) AT5G23535 | Symbols: | KOW domain-containing protein | chr5:7935871-7937127 FORWARDweakly similar to ( 154) loc_os11g04370 12011.m04635 protein 50S ribosomal protein L24, putative, expressed no original description	14	0.529883	51	1.30888	132	21.657	212	36.5215	-1,31	-0.753916	5,35	4,80	907
WZ0AQRAL2YE22FM1.SCF	PS.lightreaction.cytochrome b6/f.subunit 4 (PETD)	weakly similar to ( 189) ATCG00730 | Symbols: PETD | A chloroplast gene encoding subunit IV of the cytochrome b6/f complex | chrC:76481-77672 FORWARDweakly similar to ( 189) PETD_WHEAT Cytochrome b6-f complex subunit 4 (17 kDa polypeptide) - Triticum aest	24	0.698807	23	0.454098	225	28.3988	157	20.8068	0,62	0.448771	5,35	5,52	1179
WZ0AQRAL3YI02FM1.SCF	PS.lightreaction.NADH DH	moderately similar to ( 324) ATCG01050 | Symbols: NDHD | Represents a plastid-encoded subunit of a NAD(P)H dehydrogenase complex. Its mRNA is edited at four positions. Translation data is not available for this gene. | chrC:115665-117185 REVERSEmoderate	24	0.714565	28	0.565281	226	29.1682	238	32.2528	0,34	-0.145028	5,35	5,83	1153
WZ0AQRGA14YN09EM1.SCF	not assigned.unknown	no original description	5	0.122341	25	0.41478	47	4.98507	134	14.9234	-1,76	-1.58189	5,35	5,17	1403
WZ0AQRGB4YH23EM1.SCF	not assigned.unknown	no original description	5	0.141504	3	0.05757	47	5.76591	49	6.31183	1,30	-0.13051	5,35	6,78	1213
gnl|UG|Qro#S57093226	not assigned.unknown	no original description	46	5.78435	148	12.6193	431	234.934	663	379.464	-1,13	-0.69171	5,34	4,91	273
gnl|UG|Qro#S57149525	protein.synthesis.ribosomal protein.unknown.small subunit.S19	no original description	156	8.7505	142	5.40098	1461	355.246	1097	280.076	0,70	0.343003	5,34	5,70	612
WZ0AQRGA12YG08EM1.SCF	PS.lightreaction.cyclic electron flow-chlororespiration	weakly similar to ( 119) ATCG01070 | Symbols: NDHE | NADH dehydrogenase ND4L | chrC:117804-118109 REVERSEweakly similar to ( 128) NU4LC_TOBAC NAD(P)H-quinone oxidoreductase chain 4L, chloroplast (EC 1.6.5.-) (NAD(P)H dehydrogenase, chain 4L) (NADH-plastoq	3	0.0757812	2	0.0342568	28	3.06598	28	3.21928	1,15	-0.0703893	5,34	6,55	1359
gnl|UG|Qro#S57119085	RNA.transcription	moderately similar to ( 283) ATCG00170 | Symbols: RPOC2 | RNA polymerase beta' subunit-2 | chrC:15938-20068 REVERSEmoderately similar to ( 305) RPOC2_PANGI DNA-directed RNA polymerase beta'' chain (EC 2.7.7.6) (PEP) (Plastid-encoded RNA polymerase beta''	440	20.0062	436	13.4424	4079	803.966	3546	733.858	0,57	0.131634	5,33	5,77	755
WZ0AQRAL2YO08FM1.SCF	PS.lightreaction.photosystem II.PSII polypeptide subunits	moderately similar to ( 241) AT4G05180 | Symbols: PSBQ, PSBQ-2, PSII-Q | PSBQ-2; calcium ion binding | chr4:2672093-2673170 REVERSEmoderately similar to ( 239) PSBQ_SPIOL Oxygen-evolving enhancer protein 3, chloroplast precursor (OEE3) (16 kDa subunit of	104	2.90733	70	1.32689	964	116.818	749	95.3023	1,13	0.293678	5,33	6,17	1228
WZ0AQRGA10YE04EM1.SCF	not assigned.unknown	no original description	4	0.0985754	9	0.150393	37	3.95259	57	6.39358	-0,61	-0.693826	5,33	5,41	1393
WZ0AQRGB3YN11EM1.SCF	not assigned.unknown	no original description	243	6.23462	330	5.74108	2259	251.241	2032	237.294	0,12	0.0823945	5,33	5,37	1338
WZ0AQRAL1YK24FM1.SCF	not assigned.unknown	no original description	797	24.671	956	20.0661	7364	988.127	6948	978.922	0,30	0.0135025	5,32	5,61	1109
WZ0AQRGB2YK18EM1.SCF	protein.degradation	weakly similar to ( 119) ATCG00670 | Symbols: CLPP1, PCLPP | Encodes the only ClpP (caseinolytic protease) encoded within the plastid genome. Contains a highly conserved catalytic triad of Ser-type proteases (Ser-His-Asp). Part of the 350 kDa chloroplast	14	0.350806	11	0.186899	129	14.012	86	9.80839	0,91	0.514573	5,32	5,71	1370
WZ0AQRGB2YE09EM1.SCF	not assigned.unknown	no original description	1093	26.8202	1232	20.4988	9971	1060.6	9896	1105.25	0,39	-0.0594966	5,31	5,75	1399
WZ0AQRGB2YK05EM1.SCF	not assigned.unknown	no original description	1038	25.7281	1658	27.8657	9527	1023.62	6254	705.551	-0,12	0.536853	5,31	4,66	1385
gnl|UG|Qro#S57077965	misc.O-methyl transferases	moderately similar to ( 221) AT5G54160 | Symbols: ATOMT1, OMT1 | ATOMT1 (O-METHYLTRANSFERASE 1); caffeate O-methyltransferase/ myricetin 3'-O-methyltransferase/ quercetin 3-O-methyltransferase | chr5:21982075-21984167 FORWARDweakly similar to ( 171) COMT1	2	0.0511608	7	0.121417	18	1.99595	39	4.5408	-1,25	-1.18587	5,29	5,23	1342
gnl|UG|Qro#S57084327	PS.lightreaction.state transition	moderately similar to ( 439) AT1G68830 | Symbols: STN7 | STN7 (Stt7 homolog STN7); kinase/ protein kinase | chr1:25872654-25875473 REVERSEweakly similar to ( 200) STT7_CHLRE Serine/threonine-protein kinase stt7, chloroplast precursor (EC 2.7.11.1) - Chlam	1	0.0422249	4	0.114526	9	1.64734	5	0.960947	-1,44	0.777608	5,29	3,07	813
gnl|UG|Qro#S57087434	hormone metabolism.ethylene.synthesis-degradation	weakly similar to ( 195) AT2G30830 | Symbols: | 2-oxoglutarate-dependent dioxygenase, putative | chr2:13132707-13134284 REVERSEweakly similar to ( 177) DV4H_CATRO Desacetoxyvindoline 4-hydroxylase (EC 1.14.11.20) - Catharanthus roseus (Rosy periwinkle) (	2	0.0954906	2	0.0647496	18	3.72541	24	5.21558	0,56	-0.485427	5,29	6,33	719
gnl|UG|Qro#S57095661	not assigned.unknown	moderately similar to ( 334) AT3G49720 | Symbols: | unknown protein | chr3:18440192-18441655 REVERSEmoderately similar to ( 289) loc_os01g05070 12001.m42860 protein expressed protein no original description	2	0.0799275	1	0.0270983	18	3.11824	8	1.45518	1,56	1.09954	5,29	5,75	859
gnl|UG|Qro#S57100611	not assigned.unknown	no original description	3	0.792205	14	2.5068	27	30.9066	25	30.0481	-1,66	0.040642	5,29	3,58	130
gnl|UG|Qro#S57106399	hormone metabolism.ethylene.signal transduction	very weakly similar to (99.0) AT5G44210 | Symbols: ERF9, ATERF9, ATERF-9 | ERF9 (ERF DOMAIN PROTEIN 9); DNA binding / transcription factor/ transcription repressor | chr5:17806742-17807344 FORWARDweakly similar to ( 105) ERF4_TOBAC Ethylene-responsive tra	5	0.22825	13	0.402403	45	8.90483	33	6.85672	-0,82	0.37707	5,29	4,09	752
gnl|UG|Qro#S57111116	hormone metabolism.ethylene.signal transduction	weakly similar to ( 167) AT3G23240 | Symbols: ERF1, ATERF1 | ERF1 (ETHYLENE RESPONSE FACTOR 1); DNA binding / transcription activator/ transcription factor | chr3:8295705-8296361 FORWARDvery weakly similar to (80.9) ERF5_TOBAC Ethylene-responsive transcri	7	0.31744	162	4.98144	63	12.3844	129	26.6265	-3,97	-1.10434	5,29	2,42	757
gnl|UG|Qro#S57111566	protein.postranslational modification.kinase.receptor like cytoplasmatic kinase VII	moderately similar to ( 369) AT3G17410 | Symbols: | serine/threonine protein kinase, putative | chr3:5956601-5958882 FORWARDweakly similar to ( 146) NORK_MEDTR Nodulation receptor kinase precursor (EC 2.7.11.1) (Does not make infections protein 2) (Symbi	1	0.0544903	2	0.0738967	9	2.12585	8	1.98413	-0,44	0.0995357	5,29	4,75	630
gnl|UG|Qro#S57147752	hormone metabolism.abscisic acid.synthesis-degradation.synthesis.zeaxanthin epoxidase	moderately similar to ( 341) AT5G67030 | Symbols: ABA1, LOS6, NPQ2, ATABA1, ZEP, IBS3, ATZEP | ABA1 (ABA DEFICIENT 1); zeaxanthin epoxidase | chr5:26754026-26757090 REVERSEmoderately similar to ( 343) ABA2_CAPAN Zeaxanthin epoxidase, chloroplast precursor	1	0.0538915	2	0.0730847	9	2.10249	4	0.981162	-0,44	1.09954	5,29	3,75	637
WZ0AQRAL2YB23FM1.SCF	PS.lightreaction.photosystem I.PSI polypeptide subunits	weakly similar to ( 106) AT1G55670 | Symbols: PSAG | PSAG (PHOTOSYSTEM I SUBUNIT G) | chr1:20802874-20803356 REVERSEweakly similar to ( 107) PSAG_SPIOL Photosystem I reaction center subunit V, chloroplast precursor (PSI-G) (Photosystem I 9 kDa protein) -	3	0.0920345	4	0.0832081	27	3.59058	24	3.35121	0,15	0.0995357	5,29	5,33	1119
WZ0AQRAL3YF07FM1.SCF	PS.lightreaction.photosystem I.PSI polypeptide subunits	weakly similar to ( 121) AT4G12800 | Symbols: PSAL | PSAL (photosystem I subunit L) | chr4:7521469-7522493 FORWARDweakly similar to ( 130) PSAL_CUCSA Photosystem I reaction center subunit XI, chloroplast precursor (PSI-L) (PSI subunit V) - Cucumis sativus	1	0.0259477	2	0.0351889	9	1.01231	7	0.82672	-0,44	0.292181	5,29	4,55	1323
WZ0AQRAP10YB16FM1.SCF	not assigned.unknown	no original description	1	0.0257145	1	0.0174363	9	1.00321	11	1.28745	0,56	-0.359896	5,29	6,21	1335
WZ0AQRAP11YA11FM1.SCF	protein.degradation.cysteine protease	moderately similar to ( 384) AT3G45310 | Symbols: | cysteine proteinase, putative | chr3:16628704-16630473 REVERSEmoderately similar to ( 343) ORYC_ORYSA Oryzain gamma chain precursor (EC 3.4.22.-) - Oryza sativa (Rice)moderately similar to ( 343) loc_os	2	0.0513137	1	0.0173972	18	2.00192	20	2.33558	1,56	-0.222392	5,29	7,07	1338
WZ0AQRAP12YE20FM1.SCF	not assigned.unknown	weakly similar to ( 117) AT5G18400 | Symbols: | unknown protein | chr5:6092955-6094876 REVERSEvery weakly similar to (90.1) loc_os04g58564 12004.m101742 protein expressed protein no original description	1	0.0245381	1	0.0166386	9	0.957316	12	1.34024	0,56	-0.485427	5,29	6,33	1399
WZ0AQRAP13YP08FM1.SCF	signalling.light	moderately similar to ( 410) AT4G08920 | Symbols: CRY1, BLU1, HY4, OOP2, ATCRY1 | CRY1 (CRYPTOCHROME 1); ATP binding / blue light photoreceptor/ protein homodimerization/ protein kinase | chr4:5724260-5726905 FORWARDmoderately similar to ( 225) PHR1_SINAL	1	0.0245733	4	0.0666499	9	0.958687	11	1.23031	-1,44	-0.359896	5,29	4,21	1397
WZ0AQRAQ11YO19FM1.SCF	RNA.regulation of transcription.putative transcription regulator	moderately similar to ( 285) AT3G50780 | Symbols: | INVOLVED IN: biological_process unknown; LOCATED IN: cellular_component unknown; EXPRESSED IN: 22 plant structures; EXPRESSED DURING: 13 growth stages; BEST Arabidopsis thaliana protein match is: PRLI-i	1	0.0251494	1	0.0170531	9	0.981162	3	0.343407	0,56	1.51457	5,29	4,33	1365
WZ0AQRAQ13YM10FM1.SCF	glycolysis.cytosolic branch.triosephosphate isomerase (TPI)	moderately similar to ( 354) AT3G55440 | Symbols: ATCTIMC, TPI | TPI (TRIOSEPHOSPHATE ISOMERASE); triose-phosphate isomerase | chr3:20553794-20556078 FORWARDmoderately similar to ( 362) TPIS_PETHY Triosephosphate isomerase, cytosolic (EC 5.3.1.1) (TIM) (T	2	0.0500421	1	0.0169661	18	1.95231	21	2.39158	1,56	-0.292782	5,29	7,14	1372
WZ0AQRGA12YG23EM1.SCF	PS.lightreaction.NADH DH	weakly similar to ( 135) ATCG01050 | Symbols: NDHD | Represents a plastid-encoded subunit of a NAD(P)H dehydrogenase complex. Its mRNA is edited at four positions. Translation data is not available for this gene. | chrC:115665-117185 REVERSEweakly simil	2	0.0575505	5	0.0975585	18	2.24524	32	4.19111	-0,76	-0.900464	5,29	5,43	1193
WZ0AQRGA13YO15EM1.SCF	not assigned.unknown	no original description	1	0.0246085	1	0.0166864	9	0.960061	7	0.78405	0,56	0.292181	5,29	5,55	1395
WZ0AQRGB2YG22EM1.SCF	PS.lightreaction.photosystem II.PSII polypeptide subunits	moderately similar to ( 389) ATCG00020 | Symbols: PSBA | Encodes chlorophyll binding protein D1, a part of the photosystem II reaction center core | chrC:383-1444 REVERSEmoderately similar to ( 375) PSBA_NEPOL Photosystem Q(B) protein (32 kDa thylakoid me	1	0.0252048	1	0.0170907	9	0.983323	15	1.72081	0,56	-0.807355	5,29	6,65	1362
WZ0AQRGB2YG24EM1.SCF	not assigned.unknown	weakly similar to ( 126) ATCG00500 | Symbols: ACCD | Encodes the carboxytransferase beta subunit of the Acetyl-CoA carboxylase (ACCase) complex in plastids. This complex catalyzes the carboxylation of acetyl-CoA to produce malonyl-CoA, the first committed	1	0.0239894	1	0.0162666	9	0.935909	7	0.764326	0,56	0.292181	5,29	5,55	1431
WZ0AQRGB3YP24EM1.SCF	not assigned.unknown	no original description	22	0.69994	22	0.47461	198	27.307	231	33.4511	0,56	-0.292782	5,29	6,14	1079
WZ0AQRGB4YB08EM1.SCF	protein.synthesis.ribosomal protein.prokaryotic.chloroplast.50S subunit.L2	weakly similar to ( 122) ATCG01310 | Symbols: RPL2.2 | encodes a chloroplast ribosomal protein L2, a constituent of the large subunit of the ribosomal complex | chrC:152806-154312 FORWARDweakly similar to ( 126) YCF72_ORYSA Hypothetical protein ycf72 (ORF	2	0.0482486	1	0.016358	18	1.88234	16	1.75685	1,56	0.0995357	5,29	6,75	1423
WZ0AQRAQ13YM10FM1.SCF	PS.calvin cycle.TPI	moderately similar to ( 354) AT3G55440 | Symbols: ATCTIMC, TPI | TPI (TRIOSEPHOSPHATE ISOMERASE); triose-phosphate isomerase | chr3:20553794-20556078 FORWARDmoderately similar to ( 362) TPIS_PETHY Triosephosphate isomerase, cytosolic (EC 5.3.1.1) (TIM) (T	2	0.0500421	1	0.0169661	18	1.95231	21	2.39158	1,56	-0.292782	5,29	7,14	1372
WZ0AQRAP12YF05FM1.SCF	protein.aa activation.lysine-tRNA ligase	moderately similar to ( 392) AT3G11710 | Symbols: ATKRS-1 | ATKRS-1 (ARABIDOPSIS THALIANA LYSYL-TRNA SYNTHETASE 1); ATP binding / aminoacyl-tRNA ligase/ lysine-tRNA ligase/ nucleic acid binding / nucleotide binding | chr3:3702359-3705613 REVERSEmoderately	25	0.607376	19	0.313002	222	23.3798	239	26.4287	0,96	-0.17684	5,27	6,40	1413
WZ0AQRGB2YO09EM1.SCF	protein.synthesis.ribosomal protein.prokaryotic.chloroplast.30S subunit.S3	moderately similar to ( 261) ATCG00800 | Symbols: | encodes a chloroplast ribosomal protein S3, a constituent of the small subunit of the ribosomal complex | chrC:82826-83482 REVERSEmoderately similar to ( 259) RR3_GOSHI Chloroplast 30S ribosomal protein	11	0.270694	4	0.0667454	98	10.454	67	7.50448	2,02	0.478231	5,27	6,81	1395
WZ0AQRGB4YO06EM1.SCF	not assigned.unknown	moderately similar to ( 305) ATCG01280 | Symbols: YCF2.2 | hypothetical protein | chrC:145291-152175 REVERSEmoderately similar to ( 313) YCF2_SPIOL Protein ycf2 - Spinacia oleracea (Spinach) no original description	9	0.235667	18	0.319599	80	9.08067	50	5.95919	-0,44	0.607683	5,27	4,22	1311
WZ0AQRAL3YH06FM1.SCF	not assigned.unknown	no original description	889	23.7128	1055	19.0814	7840	906.501	7336	890.637	0,31	0.0254707	5,26	5,55	1287
WZ0AQRGA11YN21EM1.SCF	not assigned.unknown	no original description	7	0.17226	8	0.133491	62	6.61376	22	2.46416	0,37	1.42438	5,26	4,21	1395
WZ0AQRAP11YJ15FM1.SCF	TCA / org transformation.carbonic anhydrases	moderately similar to ( 288) AT5G14740 | Symbols: CA2, CA18, BETA CA2 | CA2 (CARBONIC ANHYDRASE 2); carbonate dehydratase/ zinc ion binding | chr5:4758257-4762315 FORWARDmoderately similar to ( 289) CAHC_TOBAC Carbonic anhydrase, chloroplast precursor (EC	42	1.03728	175	2.93062	369	39.5041	822	92.4011	-1,50	-1.22591	5,25	4,98	1390
WZ0AQRGA12YF22EM1.SCF	not assigned.unknown	no original description	45	1.24581	107	2.00862	396	47.523	282	35.5343	-0,69	0.419416	5,25	4,15	1240
gnl|UG|Qro#S57077426	not assigned.unknown	no original description	251	22.6751	67	4.10419	2183	854.872	2253	926.398	2,47	-0.115925	5,24	7,82	380
gnl|UG|Qro#S57146958	stress.abiotic.unspecified	weakly similar to ( 105) AT1G68300 | Symbols: | universal stress protein (USP) family protein | chr1:25598518-25599261 REVERSEweakly similar to ( 102) loc_os01g32780 12001.m09597 protein ethylene-responsive protein, putative, expressed no original descri	157	9.18166	144	5.71032	1371	347.56	1649	438.937	0,69	-0.336752	5,24	6,26	587
gnl|UG|Qro#S57130925	development.unspecified	moderately similar to ( 204) AT3G18480 | Symbols: AtCASP | AtCASP (Arabidopsis thaliana CCAAT-displacement protein alternatively spliced product) | chr3:6336924-6341596 FORWARDweakly similar to ( 177) loc_os03g50300 12003.m10023 protein protein CASP, puta	3	0.138983	3	0.0942408	26	5.22139	23	4.84987	0,56	0.106488	5,23	5,69	741
gnl|UG|Qro#S57146190	nucleotide metabolism.phosphotransfer and pyrophosphatases.misc	moderately similar to ( 274) AT3G53620 | Symbols: AtPPa4 | AtPPa4 (Arabidopsis thaliana pyrophosphorylase 4); inorganic diphosphatase | chr3:19881491-19883308 FORWARDmoderately similar to ( 273) IPYR_SOLTU Soluble inorganic pyrophosphatase (EC 3.6.1.1) (P	3	0.0961593	7	0.15214	26	3.61256	29	4.23086	-0,66	-0.227931	5,23	4,80	1071
WZ0AQRAL3YG09FM1.SCF	not assigned.unknown	no original description	3	0.081028	2	0.0366286	26	3.0441	28	3.44217	1,15	-0.177305	5,23	6,55	1271
WZ0AQRAQ11YH18FM1.SCF	RNA.regulation of transcription.C2C2(Zn) GATA transcription factor family	very weakly similar to (80.5) AT3G54810 | Symbols: BME3-ZF, BME3 | zinc finger (GATA type) family protein | chr3:20296957-20298236 FORWARD no original description	40	1.00084	49	0.831338	347	37.6362	503	57.2841	0,27	-0.606012	5,23	6,11	1372
gnl|UG|Qro#S57130925	protein.degradation.ubiquitin.ubiquitin	moderately similar to ( 204) AT3G18480 | Symbols: AtCASP | AtCASP (Arabidopsis thaliana CCAAT-displacement protein alternatively spliced product) | chr3:6336924-6341596 FORWARDweakly similar to ( 177) loc_os03g50300 12003.m10023 protein protein CASP, puta	3	0.138983	3	0.0942408	26	5.22139	23	4.84987	0,56	0.106488	5,23	5,69	741
gnl|UG|Qro#S57131137	protein.degradation.AAA type	weakly similar to ( 192) AT3G28540 | Symbols: | AAA-type ATPase family protein | chr3:10694444-10696009 FORWARDweakly similar to ( 192) loc_os03g58790 12003.m10782 protein ATPase 3, putative, expressed no original description	7	0.210976	48	0.980964	60	7.83896	51	6.99627	-2,22	0.164076	5,22	2,83	1139
gnl|UG|Qro#S57132203	not assigned.unknown	no original description	5	0.174258	11	0.259951	43	6.49625	30	4.75888	-0,58	0.448985	5,22	4,19	985
WZ0AQRGB4YC10EM1.SCF	protein.synthesis.ribosomal protein.prokaryotic.chloroplast.30S subunit.S19	weakly similar to ( 118) ATCG00820 | Symbols: RPS19 | Encodes a 6.8-kDa protein of the small ribosomal subunit. | chrC:84005-84283 REVERSEweakly similar to ( 129) RR19_PHAAN Chloroplast 30S ribosomal protein S19 - Phaseolus angularis (Adzuki bean) (Vigna	106	2.59178	99	1.64136	910	96.4506	868	96.599	0,66	-0.00221783	5,22	5,88	1404
gnl|UG|Qro#S57128788	protein.degradation.ubiquitin.proteasom	moderately similar to ( 427) AT5G09900 | Symbols: EMB2107, RPN5A, MSA | EMB2107 (EMBRYO DEFECTIVE 2107) | chr5:3089406-3092434 REVERSEmoderately similar to ( 431) loc_os03g63430 12003.m101139 protein 26S proteasome non-ATPase regulatory subunit 12, putati	16	0.669016	7	0.198468	137	24.8318	113	21.5058	1,75	0.207464	5,21	6,76	821
WZ0AQRAL2YL11FM1.SCF	not assigned.unknown	moderately similar to ( 287) ATCG00500 | Symbols: ACCD | Encodes the carboxytransferase beta subunit of the Acetyl-CoA carboxylase (ACCase) complex in plastids. This complex catalyzes the carboxylation of acetyl-CoA to produce malonyl-CoA, the first commi	34	0.881557	15	0.263718	291	32.7066	157	18.5281	1,74	0.819865	5,21	6,14	1324
WZ0AQRAP10YJ04FM1.SCF	not assigned.unknown	no original description	263	6.62885	319	5.45192	2250	245.831	2434	279.231	0,28	-0.183793	5,21	5,68	1362
WZ0AQRAQ11YG17FM1.SCF	cell.organisation	moderately similar to ( 309) AT5G19780 | Symbols: TUA5 | TUA5; structural constituent of cytoskeleton | chr5:6687212-6688926 FORWARDmoderately similar to ( 313) TBA6_MAIZE Tubulin alpha-6 chain (Alpha-6 tubulin) - Zea mays (Maize)moderately similar to ( 3	15	0.377517	19	0.324246	128	13.9645	197	22.5669	0,22	-0.692441	5,21	6,12	1364
gnl|UG|Qro#S57092637	protein.degradation.ubiquitin.ubiquitin	weakly similar to ( 166) AT5G25270 | Symbols: | FUNCTIONS IN: molecular_function unknown; INVOLVED IN: protein modification process; LOCATED IN: cellular_component unknown; EXPRESSED IN: 23 plant structures; EXPRESSED DURING: 15 growth stages; CONTAINS I	2	0.099504	1	0.0337355	17	3.66632	14	3.17029	1,56	0.209719	5,20	6,55	690
WZ0AQRAL3YO23FM1.SCF	transport.ABC transporters and multidrug resistance systems	moderately similar to ( 268) AT1G30400 | Symbols: ATMRP1, EST1 | MRP1 (ARABIDOPSIS THALIANA MULTIDRUG RESISTANCE-ASSOCIATED PROTEIN 1); ATPase, coupled to transmembrane movement of substances / xenobiotic-transporting ATPase | chr1:10728139-10737697 FORWA	2	0.0633374	1	0.0214737	17	2.33373	10	1.44142	1,56	0.695145	5,20	6,07	1084
WZ0AQRAP12YI12FM1.SCF	cell wall.cellulose synthesis.cellulose synthase	weakly similar to ( 171) AT5G64740 | Symbols: CESA6, IXR2, E112, PRC1 | CESA6 (CELLULOSE SYNTHASE 6); cellulose synthase/ transferase, transferring glycosyl groups | chr5:25881555-25886333 FORWARDmoderately similar to ( 266) loc_os03g62090 12003.m11087 pr	2	0.0506699	30	0.515368	17	1.86698	20	2.30627	-3,35	-0.304855	5,20	2,16	1355
WZ0AQRAP13YC13FM1.SCF	protein.degradation.subtilases	moderately similar to ( 241) AT3G14067 | Symbols: | subtilase family protein | chr3:4658421-4660754 REVERSEmoderately similar to ( 279) loc_os04g35140 12004.m08604 protein subtilisin-like protease precursor, putative, expressed no original description	2	0.049752	4	0.0674709	17	1.83316	3	0.339674	-0,44	2.43211	5,20	2,33	1380
WZ0AQRAP14YN04FM1.SCF	not assigned.unknown	weakly similar to ( 110) AT1G70770 | Symbols: | unknown protein | chr1:26688622-26691185 REVERSEweakly similar to ( 125) loc_os01g03760 12001.m42848 protein expressed protein no original description	2	0.0523705	9	0.1598	17	1.92964	9	1.07265	-1,61	0.847149	5,20	2,75	1311
WZ0AQRAP15YB10FM1.SCF	protein.postranslational modification	moderately similar to ( 377) AT4G35500 | Symbols: | protein kinase family protein | chr4:16857475-16859407 FORWARDmoderately similar to ( 332) loc_os09g37949 12009.m06742 protein serine/threonine-protein kinase SRPK1, putative, expressed no original desc	2	0.0511227	4	0.0693298	17	1.88366	16	1.8615	-0,44	0.0170735	5,20	4,75	1343
WZ0AQRAQ13YC05FM1.SCF	protein.degradation.cysteine protease	moderately similar to ( 392) AT4G39090 | Symbols: RD19, RD19A | RD19 (RESPONSIVE TO DEHYDRATION 19); cysteine-type endopeptidase/ cysteine-type peptidase | chr4:18215826-18217326 REVERSEmoderately similar to ( 365) CYSP_PEA Cysteine proteinase 15A precurs	2	0.0504465	3	0.0513096	17	1.85875	2	0.229611	-0,02	3.01707	5,20	2,16	1361
WZ0AQRGA11YH01EM1.SCF	not assigned.unknown	no original description	12	0.301571	19	0.323772	102	11.1117	126	14.4125	-0,10	-0.375244	5,20	5,48	1366
WZ0AQRGA12YM12EM1.SCF	not assigned.unknown	no original description	2	0.0508576	1	0.0172426	17	1.8739	18	2.08333	1,56	-0.152851	5,20	6,92	1350
WZ0AQRGB4YF09EM1.SCF	not assigned.unknown	no original description	2	0.0495724	1	0.0168068	17	1.82654	17	1.91787	1,56	-0.0703893	5,20	6,83	1385
WZ0AQRGB3YB23EM1.SCF	not assigned.unknown	weakly similar to ( 179) ATMG00370 | Symbols: ORF199 | hypothetical protein | chrM:104954-105553 REVERSEweakly similar to ( 190) YCF1_TOBAC Putative membrane protein ycf1 (ORF 1901) - Nicotiana tabacum (Common tobacco) no original description	14	0.430649	21	0.438017	118	15.7343	128	17.9211	-0,02	-0.187746	5,19	5,36	1116
gnl|UG|Qro#S57113402	not assigned.unknown	no original description	3	0.145667	3	0.0987728	25	5.26201	34	7.51414	0,56	-0.513996	5,18	6,25	707
gnl|UG|Qro#S57149247	protein.postranslational modification	moderately similar to ( 292) AT5G01920 | Symbols: STN8 | STN8; kinase/ protein kinase | chr5:359154-360867 FORWARDweakly similar to ( 123) STT7_CHLRE Serine/threonine-protein kinase stt7, chloroplast precursor (EC 2.7.11.1) - Chlamydomonas reinhardtiiweak	6	0.301571	2	0.0681624	50	10.8938	25	5.71925	2,15	0.929611	5,18	6,39	683
WZ0AQRAL2YA02FM1.SCF	RNA.processing	moderately similar to ( 273) AT4G34110 | Symbols: PAB2, PABP2, ATPAB2 | PAB2 (POLY(A) BINDING 2); RNA binding / translation initiation factor | chr4:16336732-16339892 FORWARDvery weakly similar to (83.2) ROC1_NICSY 29 kDa ribonucleoprotein A, chloroplast	20	0.571671	30	0.581452	167	20.6921	141	18.3441	-0,02	0.173764	5,18	4,98	1201
WZ0AQRAL2YC08FM1.SCF	PS.calvin cycle.GAP	weakly similar to ( 165) AT1G12900 | Symbols: GAPA-2 | GAPA-2 (GLYCERALDEHYDE 3-PHOSPHATE DEHYDROGENASE A SUBUNIT 2); NAD or NADH binding / binding / catalytic/ glyceraldehyde-3-phosphate dehydrogenase (phosphorylating)/ glyceraldehyde-3-phosphate dehydro	3	0.0753377	8	0.136225	25	2.72146	28	3.20044	-0,85	-0.233888	5,18	4,55	1367
WZ0AQRAP11YF23FM1.SCF	redox.ascorbate and glutathione.glutathione	moderately similar to ( 402) AT3G24170 | Symbols: ATGR1 | ATGR1 (glutathione-disulfide reductase); FAD binding / NADP or NADPH binding / glutathione-disulfide reductase/ oxidoreductase | chr3:8729762-8734115 REVERSEmoderately similar to ( 423) GSHRC_PEA G	9	0.254707	8	0.15352	75	9.20092	84	10.8203	0,73	-0.233888	5,18	6,14	1213
WZ0AQRGA13YM05EM1.SCF	not assigned.unknown	no original description	3	0.0739846	12	0.200668	25	2.67258	21	2.35722	-1,44	0.181149	5,18	3,55	1392
WZ0AQRGA14YP16EM1.SCF	RNA.transcription	weakly similar to ( 191) ATCG00170 | Symbols: RPOC2 | RNA polymerase beta' subunit-2 | chrC:15938-20068 REVERSEmoderately similar to ( 226) RPOC2_CUCSA DNA-directed RNA polymerase beta'' chain (EC 2.7.7.6) (PEP) (Plastid-encoded RNA polymerase beta'' subu	307	7.81243	302	5.21112	2553	281.624	2121	245.668	0,58	0.19706	5,17	5,56	1349
gnl|UG|Qro#S57096719	cell.vesicle transport	moderately similar to ( 324) AT5G59420 | Symbols: ORP3C | ORP3C (OSBP(OXYSTEROL BINDING PROTEIN)-RELATED PROTEIN 3C); oxysterol binding | chr5:23961731-23964623 FORWARDmoderately similar to ( 309) loc_os03g16690 12003.m07102 protein oxysterol-binding prot	4	0.172724	5	0.146399	33	6.177	38	7.46855	0,24	-0.273923	5,16	5,67	795
WZ0AQRGB2YN19EM1.SCF	not assigned.unknown	moderately similar to ( 410) ATCG01280 | Symbols: YCF2.2 | hypothetical protein | chrC:145291-152175 REVERSEmoderately similar to ( 450) YCF2_CUCSA Protein ycf2 - Cucumis sativus (Cucumber) no original description	8	0.201638	7	0.119635	66	7.21103	80	9.17768	0,75	-0.347923	5,16	6,26	1362
WZ0AQRAL1YH21FM1.SCF	not assigned.unknown	no original description	535	15.369	896	17.4532	4389	546.548	3947	516.083	-0,18	0.0827464	5,15	4,89	1195
WZ0AQRGA12YJ14EM1.SCF	not assigned.unknown	no original description	5	0.123219	6	0.100262	41	4.37989	34	3.81371	0,30	0.1997	5,15	5,25	1393
WZ0AQRGB2YH12EM1.SCF	protein.synthesis.ribosomal protein.prokaryotic.chloroplast.50S subunit.L2	weakly similar to ( 138) ATCG01310 | Symbols: RPL2.2 | encodes a chloroplast ribosomal protein L2, a constituent of the large subunit of the ribosomal complex | chrC:152806-154312 FORWARDweakly similar to ( 147) RK2_CUCSA Chloroplast 50S ribosomal protein	215	5.48344	201	3.47606	1762	194.801	1464	169.948	0,66	0.196909	5,15	5,61	1346
WZ0AQRGB4YL14EM1.SCF	RNA.processing.splicing	moderately similar to ( 212) ATCG00040 | Symbols: MATK | Encodes a maturase located in the trnK intron in the chloroplast genome. | chrC:2056-3636 REVERSEmoderately similar to ( 241) MATK_MALDO Maturase K (Intron maturase) - Malus domestica (Apple) (Malus	198	5.02745	184	3.16794	1617	177.977	1771	204.674	0,67	-0.201634	5,15	6,01	1352
gnl|UG|Qro#S57083766	cell.organisation	moderately similar to ( 393) AT5G47820 | Symbols: FRA1 | FRA1 (FRAGILE FIBER 1); microtubule motor | chr5:19366505-19372229 FORWARDmoderately similar to ( 331) loc_os09g02650 12009.m03637 protein chromosome-associated kinesin KLP1, putative, expressed no	8	0.314223	3	0.0798998	65	11.0671	40	7.15103	1,98	0.63005	5,14	6,48	874
WZ0AQRAP11YO19FM1.SCF	not assigned.unknown	no original description	446	11.1027	478	8.06862	3616	390.207	3585	406.205	0,46	-0.0579678	5,14	5,65	1379
WZ0AQRAQ13YJ13FM1.SCF	not assigned.unknown	COG3889 PRK08026 Syndecan no original description	691	17.782	652	11.377	5574	621.787	5891	690.007	0,64	-0.150189	5,13	5,92	1334
WZ0AQRGB4YH19EM1.SCF	RNA.transcription	weakly similar to ( 123) ATCG00740 | Symbols: RPOA | RNA polymerase alpha subunit | chrC:77901-78890 REVERSEweakly similar to ( 147) RPOA_CUCSA DNA-directed RNA polymerase alpha chain (EC 2.7.7.6) (PEP) (Plastid-encoded RNA polymerase subunit alpha) (RNA	53	1.33292	57	0.972026	429	46.7687	352	40.293	0,46	0.215013	5,13	5,37	1365
gnl|UG|Qro#S57081465	protein.folding	weakly similar to ( 143) AT5G55200 | Symbols: | co-chaperone grpE protein, putative | chr5:22394705-22396335 FORWARDweakly similar to ( 130) loc_os09g11250 12009.m04388 protein grpE protein homolog, mitochondrial precursor, putative, expressed no origina	1	0.0399638	1	0.0270983	8	1.38589	9	1.63708	0,56	-0.240314	5,12	5,92	859
gnl|UG|Qro#S57089184	not assigned.unknown	no original description	1	0.0444099	8	0.240905	8	1.54007	9	1.81921	-2,44	-0.240314	5,12	2,92	773
gnl|UG|Qro#S57097597	protein.degradation.ubiquitin.E3.RING	moderately similar to ( 229) AT5G22000 | Symbols: RHF2A | RHF2A (RING-H2 GROUP F2A); protein binding / zinc ion binding | chr5:7277436-7279553 FORWARDmoderately similar to ( 229) loc_os11g36430 12011.m28683 protein zinc finger, RING-type, putative, expres	1	0.0383135	3	0.0779379	8	1.32866	5	0.871931	-1,02	0.607683	5,12	3,48	896
gnl|UG|Qro#S57105516	not assigned.unknown	no original description	3	0.304694	2	0.137736	24	10.5664	16	7.39645	1,15	0.514573	5,12	5,75	338
gnl|UG|Qro#S57120259	glycolysis.cytosolic branch.glucose-6-phosphate isomerase	moderately similar to ( 366) AT5G42740 | Symbols: | glucose-6-phosphate isomerase, cytosolic (PGIC) | chr5:17136080-17140622 FORWARDmoderately similar to ( 348) G6PI_SPIOL Glucose-6-phosphate isomerase, cytosolic (EC 5.3.1.9) (GPI) (Phosphoglucose isomer	2	0.0638677	1	0.0216535	16	2.21484	18	2.61628	1,56	-0.240314	5,12	6,92	1075
gnl|UG|Qro#S57120919	protein.targeting.chloroplast	moderately similar to ( 405) AT5G03940 | Symbols: FFC, 54CP, CPSRP54, SRP54CP | CPSRP54 (CHLOROPLAST SIGNAL RECOGNITION PARTICLE 54 KDA SUBUNIT); 7S RNA binding / GTP binding / mRNA binding / signal sequence binding | chr5:1060265-1063257 REVERSEweakly si	1	0.0410142	1	0.0278106	8	1.42231	2	0.373357	0,56	1.92961	5,12	3,75	837
gnl|UG|Qro#S57127200	transport.Major Intrinsic Proteins.PIP	moderately similar to ( 324) AT2G45960 | Symbols: PIP1B, TMP-A, ATHH2, PIP1;2 | PIP1B (NAMED PLASMA MEMBRANE INTRINSIC PROTEIN 1B); water channel | chr2:18910450-18911744 FORWARDmoderately similar to ( 322) PIP11_VICFA Aquaporin PIP1.1 (Plasma membrane in	4	0.127026	3	0.0645998	32	4.40509	46	6.64894	0,98	-0.593951	5,12	6,69	1081
gnl|UG|Qro#S57128766	signalling.light	weakly similar to ( 114) AT5G28490 | Symbols: LSH1 | LSH1 (LIGHT-DEPENDENT SHORT HYPOCOTYLS 1) | chr5:10454541-10455113 REVERSEvery weakly similar to (96.7) loc_os06g46030 12006.m09131 protein expressed protein no original description	1	0.0343289	2	0.0465549	8	1.19048	6	0.9375	-0,44	0.344648	5,12	4,33	1000
gnl|UG|Qro#S57134314	protein.degradation.metalloprotease	moderately similar to ( 335) AT3G51800 | Symbols: ATG2 | ATG2; aminopeptidase/ metalloexopeptidase | chr3:19211261-19213568 REVERSEmoderately similar to ( 347) loc_os05g28280 12005.m07114 protein proliferation-associated protein 2G4, putative, expressed n	1	0.0284179	2	0.0385389	8	0.985494	3	0.388038	-0,44	1.34465	5,12	3,33	1208
gnl|UG|Qro#S57135972	not assigned.unknown	moderately similar to ( 212) AT3G63460 | Symbols: | WD-40 repeat family protein | chr3:23431009-23437241 REVERSEweakly similar to ( 180) loc_os07g46370 12007.m08854 protein EMB2221, putative, expressed no original description	1	0.030034	3	0.0610957	8	1.04154	6	0.82021	-1,02	0.344648	5,12	3,75	1143
gnl|UG|Qro#S57138959	RNA.processing	moderately similar to ( 202) AT1G49760 | Symbols: PAB8, PABP8 | PAB8 (POLY(A) BINDING PROTEIN 8); RNA binding / translation initiation factor | chr1:18416740-18419753 FORWARDweakly similar to ( 199) loc_os04g42600 12004.m35168 protein polyadenylate-bindin	1	0.0290185	5	0.0983832	8	1.00632	21	2.77367	-1,76	-1.46271	5,12	4,82	1183
gnl|UG|Qro#S57139092	protein.synthesis.elongation	moderately similar to ( 253) AT1G57720 | Symbols: | elongation factor 1B-gamma, putative / eEF-1B gamma, putative | chr1:21377873-21380114 FORWARDmoderately similar to ( 270) EF1G2_ORYSA Elongation factor 1-gamma 2 (EF-1-gamma 2) (eEF-1B gamma 2) - Oryza	3	0.0917067	1	0.0207279	24	3.18026	19	2.64359	2,15	0.266646	5,12	7,00	1123
gnl|UG|Qro#S57149278	protein.folding	moderately similar to ( 407) AT3G13470 | Symbols: | chaperonin, putative | chr3:4389685-4392624 FORWARDmoderately similar to ( 412) RUBB_PEA RuBisCO large subunit-binding protein subunit beta, chloroplast precursor (60 kDa chaperonin subunit beta) (CPN-6	1	0.0466425	5	0.158135	8	1.61749	10	2.12296	-1,76	-0.392317	5,12	3,75	736
WZ0AQRAL1YP15FM1.SCF	amino acid metabolism.synthesis.aromatic aa.phenylalanine	moderately similar to ( 274) AT2G30490 | Symbols: ATC4H, C4H, CYP73A5 | C4H (CINNAMATE-4-HYDROXYLASE); trans-cinnamate 4-monooxygenase | chr2:12993861-12995683 REVERSEmoderately similar to ( 281) TCMO_CICAR Trans-cinnamate 4-monooxygenase (EC 1.14.13.11)	1	0.0265293	4	0.0719551	8	0.919997	2	0.241499	-1,44	1.92961	5,12	1,75	1294
WZ0AQRAL2YG07FM1.SCF	PS.calvin cycle.rubisco small subunit	weakly similar to ( 175) AT5G38410 | Symbols: | ribulose bisphosphate carboxylase small chain 3B / RuBisCO small subunit 3B (RBCS-3B) (ATS3B) | chr5:15377501-15378306 REVERSEweakly similar to ( 185) RBS_HEVBR Ribulose bisphosphate carboxylase small chain	15	0.385718	26	0.453344	120	13.3761	103	12.0552	-0,23	0.150001	5,12	4,73	1335
WZ0AQRAL2YJ23FM1.SCF	PS.calvin cycle.GAP	weakly similar to ( 192) AT3G26650 | Symbols: GAPA, GAPA-1 | GAPA (GLYCERALDEHYDE 3-PHOSPHATE DEHYDROGENASE A SUBUNIT); glyceraldehyde-3-phosphate dehydrogenase/ protein binding | chr3:9795226-9796848 FORWARDweakly similar to ( 193) G3PA_PEA Glyceraldehyd	3	0.0922819	3	0.0625738	24	3.2002	7	0.980063	0,56	1.70722	5,12	3,97	1116
WZ0AQRAL3YI19FM1.SCF	PS.photorespiration.serine hydroxymethyltransferase	weakly similar to ( 149) AT5G26780 | Symbols: SHM2 | SHM2 (SERINE HYDROXYMETHYLTRANSFERASE 2); catalytic/ glycine hydroxymethyltransferase/ pyridoxal phosphate binding | chr5:9418299-9421725 FORWARDweakly similar to ( 150) GLYM_SOLTU Serine hydroxymethylt	1	0.0282542	1	0.0191584	8	0.979816	2	0.257202	0,56	1.92961	5,12	3,75	1215
WZ0AQRAP10YN03FM1.SCF	stress.abiotic.unspecified	moderately similar to ( 239) AT1G01360 | Symbols: | unknown protein | chr1:142138-142914 FORWARDmoderately similar to ( 236) loc_os02g15640 12002.m06807 protein AT-rich element binding factor 3, putative, expressed no original description	2	0.0477121	1	0.0161761	16	1.65459	5	0.542912	1,56	1.60768	5,12	5,07	1439
WZ0AQRAP13YM12FM1.SCF	protein.targeting.chloroplast	weakly similar to ( 115) AT3G16620 | Symbols: ATTOC120, TOC120 | ATTOC120; GTP binding | chr3:5658469-5661738 REVERSEvery weakly similar to (82.4) loc_os10g40110 12010.m06783 protein ATTOC132/TOC132, putative, expressed no original description	1	0.0247504	1	0.0167826	8	0.85831	3	0.33796	0,56	1.34465	5,12	4,33	1387
WZ0AQRGA10YM19EM1.SCF	not assigned.unknown	no original description	10	0.265909	8	0.144245	80	9.22135	106	12.8292	0,88	-0.476382	5,12	6,48	1291
WZ0AQRGA11YC17EM1.SCF	not assigned.unknown	no original description	1	0.0243986	5	0.0827202	8	0.84611	14	1.55473	-1,76	-0.877744	5,12	4,23	1407
WZ0AQRAL1YP15FM1.SCF	misc.cytochrome P450	moderately similar to ( 274) AT2G30490 | Symbols: ATC4H, C4H, CYP73A5 | C4H (CINNAMATE-4-HYDROXYLASE); trans-cinnamate 4-monooxygenase | chr2:12993861-12995683 REVERSEmoderately similar to ( 281) TCMO_CICAR Trans-cinnamate 4-monooxygenase (EC 1.14.13.11)	1	0.0265293	4	0.0719551	8	0.919997	2	0.241499	-1,44	1.92961	5,12	1,75	1294
gnl|UG|Qro#S57087692	not assigned.unknown	no original description	40	9.09374	48	7.39946	318	313.387	353	365.273	0,30	-0.221031	5,11	5,63	151
WZ0AQRGA11YO20EM1.SCF	not assigned.unknown	moderately similar to ( 261) ATCG01280 | Symbols: YCF2.2 | hypothetical protein | chrC:145291-152175 REVERSEmoderately similar to ( 284) YCF2_PANGI Protein ycf2 - Panax ginseng (Korean ginseng) no original description	25	0.63572	14	0.241396	196	21.6049	192	22.2222	1,40	-0.040642	5,09	6,52	1350
WZ0AQRGB2YC13EM1.SCF	protein.synthesis.ribosomal protein.prokaryotic.chloroplast.30S subunit.S3	weakly similar to ( 102) ATCG00800 | Symbols: | encodes a chloroplast ribosomal protein S3, a constituent of the small subunit of the ribosomal complex | chrC:82826-83482 REVERSEweakly similar to ( 112) RR3_PANGI Chloroplast 30S ribosomal protein S3 - Pa	7	0.166992	8	0.129409	55	5.68765	41	4.45188	0,37	0.353418	5,09	5,10	1439
gnl|UG|Qro#S57119132	not assigned.unknown	no original description	150	16.3991	241	17.8658	1169	554.007	731	363.754	-0,12	0.606942	5,08	4,35	314
WZ0AQRGB2YN24EM1.SCF	protein.synthesis.ribosomal protein.prokaryotic.chloroplast.30S subunit.S15	very weakly similar to (82.8) RR15_GOSHI Chloroplast 30S ribosomal protein S15 - Gossypium hirsutum (Upland cotton) no original description	9	0.22356	6	0.10106	70	7.53739	91	10.2885	1,15	-0.448901	5,08	6,67	1382
gnl|UG|Qro#S57143104	protein.degradation.ubiquitin.E3.RING	moderately similar to ( 236) AT2G35330 | Symbols: | protein binding / zinc ion binding | chr2:14869179-14871673 FORWARDweakly similar to ( 110) loc_os05g04950 12005.m27694 protein expressed protein no original description	11	0.506869	11	0.343694	85	16.9783	57	11.9547	0,56	0.506112	5,07	5,12	745
WZ0AQRAL3YB15FM1.SCF	not assigned.unknown	no original description	8	0.228099	11	0.212668	62	7.66295	73	9.47363	0,10	-0.306018	5,07	5,48	1204
WZ0AQRGB2YB14EM1.SCF	not assigned.unknown	no original description	8	0.204035	9	0.155644	62	6.85452	56	6.50074	0,39	0.0764521	5,07	5,38	1346
WZ0AQRGB2YF18EM1.SCF	PS.lightreaction.NADH DH	weakly similar to ( 191) ATCG01080 | Symbols: NDHG | NADH dehydrogenase ND6 | chrC:118377-118907 REVERSEweakly similar to ( 194) NU6C_OENHO NAD(P)H-quinone oxidoreductase chain 6, chloroplast (EC 1.6.5.-) (NAD(P)H dehydrogenase, chain 6) (NADH-plastoquino	4	0.0973178	6	0.0989829	31	3.26938	103	11.4059	-0,02	-1.80269	5,07	6,85	1411
WZ0AQRGB3YN08EM1.SCF	protein.synthesis.ribosomal protein.prokaryotic.chloroplast.30S subunit.S3	moderately similar to ( 201) ATCG00800 | Symbols: | encodes a chloroplast ribosomal protein S3, a constituent of the small subunit of the ribosomal complex | chrC:82826-83482 REVERSEweakly similar to ( 200) RR3_GOSHI Chloroplast 30S ribosomal protein S3	97	2.41472	88	1.48544	752	81.1492	555	62.8852	0,70	0.367856	5,07	5,40	1379
WZ0AQRGB4YK02EM1.SCF	PS.lightreaction.photosystem II.PSII polypeptide subunits	moderately similar to ( 414) ATCG00020 | Symbols: PSBA | Encodes chlorophyll binding protein D1, a part of the photosystem II reaction center core | chrC:383-1444 REVERSEmoderately similar to ( 414) PSBA_TOBAC Photosystem Q(B) protein (32 kDa thylakoid me	96	2.53116	242	4.32653	743	84.9197	610	73.2047	-0,77	0.214164	5,07	4,08	1302
gnl|UG|Qro#S57097862	RNA.regulation of transcription.bHLH,Basic Helix-Loop-Helix family	moderately similar to ( 213) AT1G68920 | Symbols: | basic helix-loop-helix (bHLH) family protein | chr1:25915620-25917675 FORWARDweakly similar to ( 192) loc_os09g29830 12009.m06134 protein DNA binding protein, putative, expressed no original description	3	0.140118	18	0.57006	23	4.65662	23	4.88946	-2,02	-0.0703893	5,06	3,10	735
gnl|UG|Qro#S57106083	protein.postranslational modification.kinase.receptor like cytoplasmatic kinase VII	weakly similar to ( 125) AT4G35600 | Symbols: CONNEXIN 32 | CONNEXIN 32; ATP binding / kinase/ protein kinase/ protein serine/threonine kinase | chr4:16896448-16898714 FORWARDweakly similar to ( 141) loc_os02g02600 12002.m05609 protein serine/threonine-pr	3	0.126987	1	0.0287022	23	4.22025	33	6.35789	2,15	-0.591221	5,06	7,79	811
gnl|UG|Qro#S57136848	RNA.regulation of transcription.HDA	weakly similar to ( 107) AT5G03740 | Symbols: HD2C, HDT3 | HD2C (HISTONE DEACETYLASE 2C); histone deacetylase/ nucleic acid binding / transcription repressor/ zinc ion binding | chr5:981994-983961 FORWARDvery weakly similar to (84.7) loc_os05g51830 12005.	3	0.150786	1	0.0340812	23	5.01116	10	2.2877	2,15	1.13124	5,06	6,07	683
WZ0AQRAL1YC01FM1.SCF	protein.degradation.ubiquitin.E1	moderately similar to ( 402) AT4G24940 | Symbols: SAE1A, AT-SAE1-1, ATSAE1A | SAE1A (SUMO-ACTIVATING ENZYME 1A); SUMO activating enzyme | chr4:12823651-12825971 FORWARDvery weakly similar to (80.9) UBE11_WHEAT Ubiquitin-activating enzyme E1 1 - Triticum a	3	0.0846929	2	0.0382853	23	2.81465	16	2.05592	1,15	0.453173	5,06	5,75	1216
WZ0AQRGA10YH15EM1.SCF	not assigned.unknown	no original description	3	0.0737198	2	0.0333249	23	2.44998	32	3.5791	1,15	-0.546827	5,06	6,75	1397
WZ0AQRGB2YE05EM1.SCF	not assigned.unknown	moderately similar to ( 238) ATCG00500 | Symbols: ACCD | Encodes the carboxytransferase beta subunit of the Acetyl-CoA carboxylase (ACCase) complex in plastids. This complex catalyzes the carboxylation of acetyl-CoA to produce malonyl-CoA, the first commi	6	0.14861	5	0.0839735	46	4.93884	31	3.49477	0,82	0.498976	5,06	5,38	1386
gnl|UG|Qro#S57097697	not assigned.unknown	moderately similar to ( 259) AT2G35260 | Symbols: | unknown protein | chr2:14849642-14851601 FORWARD no original description	8	0.352091	9	0.268586	61	11.6377	34	6.8109	0,39	0.772885	5,05	4,66	780
WZ0AQRAP12YK03FM1.SCF	not assigned.unknown	no original description	325	7.9183	48	0.792987	2488	262.767	2536	281.228	3,32	-0.0979576	5,05	8,47	1409
WZ0AQRGA12YC21EM1.SCF	not assigned.unknown	no original description	8	0.223096	5	0.094547	61	7.37399	70	8.88505	1,24	-0.268935	5,05	6,55	1231
WZ0AQRGA13YO01EM1.SCF	not assigned.unknown	no original description	9866	245.961	13687	231.372	75288	8136.22	73321	8319.83	0,09	-0.0321959	5,05	5,17	1377
WZ0AQRGB3YB15EM1.SCF	protein.synthesis.ribosomal protein.prokaryotic.chloroplast.50S subunit.L2	weakly similar to ( 137) ATCG01310 | Symbols: RPL2.2 | encodes a chloroplast ribosomal protein L2, a constituent of the large subunit of the ribosomal complex | chrC:152806-154312 FORWARDweakly similar to ( 122) YCF72_ORYSA Hypothetical protein ycf72 (ORF	14	0.360543	3	0.0523874	107	11.945	83	9.72899	2,78	0.296038	5,05	7,54	1333
WZ0AQRGB3YD01EM1.SCF	RNA.processing.splicing	moderately similar to ( 340) ATCG00040 | Symbols: MATK | Encodes a maturase located in the trnK intron in the chloroplast genome. | chrC:2056-3636 REVERSEmoderately similar to ( 377) MATK_MALDO Maturase K (Intron maturase) - Malus domestica (Apple) (Malus	133	3.55034	86	1.55666	1014	117.335	921	111.902	1,19	0.0683953	5,05	6,17	1286
gnl|UG|Qro#S57105867	not assigned.unknown	no original description	12	0.619468	9	0.315033	91	20.3634	113	26.5508	0,98	-0.382774	5,04	6,40	665
gnl|UG|Qro#S57114068	not assigned.unknown	no original description	31	3.74717	36	2.95066	235	123.135	421	231.624	0,34	-0.911549	5,04	6,30	284
WZ0AQRAL2YE06FM1.SCF	not assigned.unknown	no original description	1157	28.7607	852	14.3609	8803	948.566	9036	1022.36	1,00	-0.108078	5,04	6,15	1381
WZ0AQRGA14YL08EM1.SCF	not assigned.unknown	no original description	5	0.126488	3	0.0514609	38	4.16711	55	6.3329	1,30	-0.603822	5,04	6,94	1357
WZ0AQRGB3YF16EM1.SCF	PS.lightreaction.cytochrome b6/f.cytochrome b6 (CYB6)	moderately similar to ( 423) ATCG00720 | Symbols: PETB | Encodes the cytochrome b(6) subunit of the cytochrome b6f complex. | chrC:74841-76292 FORWARDmoderately similar to ( 431) CYB6_PANGI Cytochrome b6 - Panax ginseng (Korean ginseng)moderately similar	11	0.270306	22	0.366574	83	8.84122	57	6.37527	-0,44	0.47176	5,03	4,12	1397
gnl|UG|Qro#S57153391	not assigned.unknown	no original description	130	6.71091	227	7.94584	972	217.508	1376	323.308	-0,24	-0.571842	5,02	5,35	665
WZ0AQRGA13YC22EM1.SCF	not assigned.unknown	no original description	2	0.0495366	2	0.0335894	15	1.61049	23	2.59289	0,56	-0.687061	5,02	6,27	1386
WZ0AQRGB2YJ06EM1.SCF	not assigned.unknown	no original description	2	0.0504465	3	0.0513096	15	1.64008	7	0.803637	-0,02	1.02915	5,02	3,97	1361
WZ0AQRGB3YB17EM1.SCF	protein.synthesis.ribosomal protein.prokaryotic.chloroplast.50S subunit.L2	weakly similar to ( 113) ATCG01310 | Symbols: RPL2.2 | encodes a chloroplast ribosomal protein L2, a constituent of the large subunit of the ribosomal complex | chrC:152806-154312 FORWARDweakly similar to ( 113) RK2_TOBAC Chloroplast 50S ribosomal protein	2	0.0551911	2	0.0374236	15	1.79433	9	1.13043	0,56	0.666576	5,02	4,92	1244
WZ0AQRGB3YK17EM1.SCF	protein.synthesis.ribosomal protein.prokaryotic.chloroplast.50S subunit.L2	weakly similar to ( 144) ATCG01310 | Symbols: RPL2.2 | encodes a chloroplast ribosomal protein L2, a constituent of the large subunit of the ribosomal complex | chrC:152806-154312 FORWARDweakly similar to ( 146) RK2_TOBAC Chloroplast 50S ribosomal protein	2	0.0534718	5	0.0906443	15	1.73843	9	1.09521	-0,76	0.666576	5,02	3,60	1284
WZ0AQRGB3YN24EM1.SCF	protein.synthesis.ribosomal protein.prokaryotic.chloroplast.50S subunit.L2	very weakly similar to (82.0) YCF72_SACOF Hypothetical protein ycf72 (ORF137) - Saccharum officinarum (Sugarcane)very weakly similar to (82.0) loc_osp1g01110 11562.m00101 protein ORF137 no original description	2	0.0617426	2	0.0418659	15	2.00732	10	1.40513	0,56	0.514573	5,02	5,07	1112
WZ0AQRAL2YD03FM1.SCF	not assigned.unknown	no original description	1190	32.5768	957	17.7644	8873	1052.94	8833	1100.6	0,87	-0.0638709	5,01	5,95	1254
WZ0AQRGB2YA01EM1.SCF	not assigned.unknown	moderately similar to ( 421) ATCG01280 | Symbols: YCF2.2 | hypothetical protein | chrC:145291-152175 REVERSEmoderately similar to ( 469) YCF2_CUCSA Protein ycf2 - Cucumis sativus (Cucumber) no original description	7	0.172879	8	0.133971	52	5.56697	68	7.64388	0,37	-0.457412	5,01	5,83	1390
WZ0AQRGB2YJ12EM1.SCF	protein.synthesis.ribosomal protein.prokaryotic.chloroplast.50S subunit.L2	moderately similar to ( 249) ATCG01310 | Symbols: RPL2.2 | encodes a chloroplast ribosomal protein L2, a constituent of the large subunit of the ribosomal complex | chrC:152806-154312 FORWARDmoderately similar to ( 258) RK2_CUCSA Chloroplast 50S ribosomal	75	1.86976	41	0.693084	559	60.41	470	53.3315	1,43	0.179798	5,01	6,27	1377
WZ0AQRGB3YA16EM1.SCF	protein.synthesis.ribosomal protein.prokaryotic.chloroplast.50S subunit.L2	weakly similar to ( 110) ATCG01310 | Symbols: RPL2.2 | encodes a chloroplast ribosomal protein L2, a constituent of the large subunit of the ribosomal complex | chrC:152806-154312 FORWARDweakly similar to ( 119) RK2_GOSHI Chloroplast 50S ribosomal protein	204	5.36635	158	2.81827	1511	172.3	1320	158.046	0,93	0.124576	5,01	5,81	1305
gnl|UG|Qro#S57078337	not assigned.unknown	no original description	5	0.247326	2	0.067082	37	7.93365	35	7.88004	1,88	0.00978102	5,00	6,88	694
gnl|UG|Qro#S57082196	redox.ascorbate and glutathione.ascorbate	moderately similar to ( 383) AT3G52880 | Symbols: ATMDAR1 | monodehydroascorbate reductase, putative | chr3:19601477-19604366 REVERSEmoderately similar to ( 391) MDAR_PEA Monodehydroascorbate reductase (EC 1.6.5.4) (MDAR) (Ascorbate free radical reductase	5	0.219214	8	0.237829	37	7.03187	26	5.18838	-0,12	0.438624	5,00	4,45	783
WZ0AQRAL1YD05FM1.SCF	PS.calvin cycle.seduheptulose bisphosphatase	highly similar to ( 504) AT3G55800 | Symbols: SBPASE | SBPASE (sedoheptulose-bisphosphatase); phosphoric ester hydrolase/ sedoheptulose-bisphosphatase | chr3:20709640-20711421 FORWARDhighly similar to ( 513) S17P_WHEAT Sedoheptulose-1,7-bisphosphatase, ch	5	0.130429	14	0.247633	37	4.18385	37	4.39305	-0,92	-0.0703893	5,00	4,15	1316
WZ0AQRGA14YL05EM1.SCF	not assigned.unknown	no original description	10	0.252418	24	0.410779	74	8.09699	83	9.53585	-0,70	-0.235975	5,00	4,54	1360
WZ0AQRGB2YH15EM1.SCF	not assigned.unknown	weakly similar to ( 114) ATCG00500 | Symbols: ACCD | Encodes the carboxytransferase beta subunit of the Acetyl-CoA carboxylase (ACCase) complex in plastids. This complex catalyzes the carboxylation of acetyl-CoA to produce malonyl-CoA, the first committed	10	0.249846	9	0.152472	74	8.01449	77	8.75637	0,71	-0.127723	5,00	5,84	1374
gnl|UG|Qro#S57106828	not assigned.unknown	no original description	3	0.275365	2	0.124478	22	8.7535	17	7.10227	1,15	0.301579	4,99	5,83	374
gnl|UG|Qro#S57115552	not assigned.unknown	no original description	3	0.143836	7	0.227573	22	4.57236	23	5.0192	-0,66	-0.13452	4,99	4,46	716
WZ0AQRAP14YL21FM1.SCF	not assigned.unknown	no original description	9	0.245596	9	0.166532	66	7.80718	61	7.57651	0,56	0.0432675	4,99	5,51	1258
WZ0AQRAP15YB17FM1.SCF	cell.vesicle transport	moderately similar to ( 347) AT2G32670 | Symbols: ATVAMP725, VAMP725 | ATVAMP725 | chr2:13857941-13859346 FORWARDmoderately similar to ( 344) loc_os07g09600 12007.m05415 protein vesicle-associated membrane protein 725, putative, expressed no original desc	3	0.0779611	4	0.0704844	22	2.47828	20	2.36563	0,15	0.0671142	4,99	5,07	1321
WZ0AQRGA11YF20EM1.SCF	not assigned.unknown	no original description	3	0.0742513	9	0.151043	22	2.36035	58	6.53389	-1,02	-1.46894	4,99	5,44	1387
WZ0AQRGB4YH12EM1.SCF	not assigned.unknown	no original description	49	1.18793	52	0.854822	358	37.6227	399	44.0281	0,47	-0.226818	4,99	5,69	1416
gnl|UG|Qro#S57078704	not assigned.unknown	no original description	452	39.7863	532	31.7529	3283	1252.67	3463	1387.42	0,33	-0.147397	4,98	5,45	390
WZ0AQRAP13YD23FM1.SCF	not assigned.unknown	no original description	206	6.08584	251	5.02809	1501	192.223	1552	208.692	0,28	-0.118594	4,98	5,38	1162
WZ0AQRAP13YF23FM1.SCF	glycolysis.cytosolic branch.enolase	moderately similar to ( 483) AT2G36530 | Symbols: LOS2 | LOS2; copper ion binding / phosphopyruvate hydratase | chr2:15321081-15323786 REVERSEmoderately similar to ( 494) ENO_RICCO Enolase (EC 4.2.1.11) (2-phosphoglycerate dehydratase) (2-phospho-D-glycer	10	0.296963	9	0.181226	73	9.39714	103	13.9219	0,71	-0.567065	4,98	6,26	1156
WZ0AQRGA11YE16EM1.SCF	not assigned.unknown	no original description	15	0.364683	15	0.247282	109	11.4874	111	12.2831	0,56	-0.0966209	4,98	5,63	1412
WZ0AQRAQ11YK15FM1.SCF	hormone metabolism.ethylene.signal transduction	weakly similar to ( 114) AT3G60470 | Symbols: | unknown protein | chr3:22344813-22346884 FORWARDvery weakly similar to (89.0) loc_os01g21710 12001.m08655 protein conserved hypothetical protein no original description	4	0.102169	1	0.0173195	29	3.21092	7	0.813802	2,56	1.98024	4,97	5,55	1344
WZ0AQRGA13YM06EM1.SCF	not assigned.unknown	no original description	8	0.19872	16	0.269493	58	6.24526	32	3.61795	-0,44	0.787592	4,97	3,75	1382
WZ0AQRGB2YG20EM1.SCF	PS.lightreaction.cyclic electron flow-chlororespiration	moderately similar to ( 285) ATCG01100 | Symbols: NDHA | NADH dehydrogenase ND1 | chrC:119847-122009 REVERSEmoderately similar to ( 301) NU1C_SPIOL NAD(P)H-quinone oxidoreductase subunit 1, chloroplast (EC 1.6.5.-) (NAD(P)H dehydrogenase subunit 1) (NDH s	34	0.84456	34	0.572673	246	26.4885	203	22.9513	0,56	0.206789	4,97	5,33	1382
WZ0AQRGB3YP23EM1.SCF	protein.synthesis.ribosomal protein.prokaryotic.chloroplast.30S subunit.S19	weakly similar to ( 118) ATCG00820 | Symbols: RPS19 | Encodes a 6.8-kDa protein of the small ribosomal subunit. | chrC:84005-84283 REVERSEweakly similar to ( 129) RR19_PHAAN Chloroplast 30S ribosomal protein S19 - Phaseolus angularis (Adzuki bean) (Vigna	80	2.51034	76	1.61708	578	78.6215	523	74.6972	0,63	0.0738692	4,97	5,53	1094
gnl|UG|Qro#S57097992	cell.organisation	moderately similar to ( 315) AT5G47820 | Symbols: FRA1 | FRA1 (FRAGILE FIBER 1); microtubule motor | chr5:19366505-19372229 FORWARDmoderately similar to ( 275) loc_os09g02650 12009.m03637 protein chromosome-associated kinesin KLP1, putative, expressed no	13	0.518925	12	0.324802	93	16.0922	65	11.8096	0,68	0.446402	4,96	5,18	860
WZ0AQRAQ10YO24FM1.SCF	not assigned.unknown	no original description	128	3.14313	191	3.18025	919	97.8226	959	107.184	-0,02	-0.131855	4,96	5,08	1398
WZ0AQRGB2YO23EM1.SCF	PS.lightreaction.photosystem II.PSII polypeptide subunits	moderately similar to ( 249) ATCG00280 | Symbols: PSBC | chloroplast gene encoding a CP43 subunit of the photosystem II reaction center. promoter contains a blue-light responsive element. | chrC:33720-35141 FORWARDmoderately similar to ( 256) PSBC_PEA Ph	6	0.160791	6	0.109028	43	4.99517	32	3.9032	0,56	0.355875	4,96	5,16	1281
WZ0AQRAL2YP18FM1.SCF	not assigned.unknown	moderately similar to ( 250) AT4G01050 | Symbols: | hydroxyproline-rich glycoprotein family protein | chr4:455874-458175 FORWARDmoderately similar to ( 204) loc_os02g15750 12002.m06818 protein expressed protein no original description	7	0.19778	5	0.095792	50	6.12385	29	3.72942	1,05	0.715486	4,95	5,28	1215
WZ0AQRGB4YD08EM1.SCF	not assigned.unknown	no original description	146	3.69345	204	3.49934	1040	114.047	581	66.8985	0,08	0.769584	4,95	4,26	1357
WZ0AQRGB4YL15EM1.SCF	protein.synthesis.ribosomal protein.prokaryotic.chloroplast.50S subunit.L2	weakly similar to ( 191) ATCG01310 | Symbols: RPL2.2 | encodes a chloroplast ribosomal protein L2, a constituent of the large subunit of the ribosomal complex | chrC:152806-154312 FORWARDweakly similar to ( 198) RK2_LACSA Chloroplast 50S ribosomal protein	7	0.171277	2	0.0331824	50	5.30326	45	5.01158	2,37	0.0816138	4,95	7,24	1403
WZ0AQRGB4YL15EM1.SCF	PS.lightreaction.photosystem II.PSII polypeptide subunits	weakly similar to ( 191) ATCG01310 | Symbols: RPL2.2 | encodes a chloroplast ribosomal protein L2, a constituent of the large subunit of the ribosomal complex | chrC:152806-154312 FORWARDweakly similar to ( 198) RK2_LACSA Chloroplast 50S ribosomal protein	7	0.171277	2	0.0331824	50	5.30326	45	5.01158	2,37	0.0816138	4,95	7,24	1403
WZ0AQRGA1YD08EM1.SCF	not assigned.unknown	no original description	12	0.295939	2	0.0334446	85	9.08679	44	4.93894	3,15	0.87957	4,94	7,21	1392
WZ0AQRGB3YK22EM1.SCF	not assigned.unknown	highly similar to ( 539) ATCG01280 | Symbols: YCF2.2 | hypothetical protein | chrC:145291-152175 REVERSEhighly similar to ( 550) YCF2_GOSHI Protein ycf2 - Gossypium hirsutum (Upland cotton) no original description	61	1.75529	32	0.624375	431	53.761	344	45.0545	1,49	0.25489	4,94	6,17	1193
WZ0AQRAP10YD20FM1.SCF	not assigned.unknown	very weakly similar to (85.9) AT3G09110 | Symbols: | unknown protein | chr3:2794850-2795963 REVERSEweakly similar to ( 169) loc_os01g06030 12001.m07234 protein conserved hypothetical protein no original description	27	0.710252	24	0.428091	190	21.6658	205	24.545	0,73	-0.180014	4,93	5,84	1305
WZ0AQRGB2YL23EM1.SCF	PS.lightreaction.photosystem II.PSII polypeptide subunits	weakly similar to ( 115) ATCG00300 | Symbols: YCF9 | encodes PsbZ, which is a subunit of photosystem II. In Chlamydomonas, this protein has been shown to be essential in the interaction between PS II and the light harvesting complex II. | chrC:35751-35939	587	14.6767	1039	17.6149	4128	447.404	3659	416.401	-0,26	0.103604	4,93	4,56	1373
WZ0AQRGB2YN05EM1.SCF	protein.synthesis.ribosomal protein.prokaryotic.chloroplast.50S subunit.L2	weakly similar to ( 180) ATCG01310 | Symbols: RPL2.2 | encodes a chloroplast ribosomal protein L2, a constituent of the large subunit of the ribosomal complex | chrC:152806-154312 FORWARDweakly similar to ( 189) RK2_CUCSA Chloroplast 50S ribosomal protein	296	7.27369	220	3.66574	2085	222.096	2035	227.608	0,99	-0.0353707	4,93	5,96	1397
gnl|UG|Qro#S57078082	misc.glutathione S transferases	weakly similar to ( 103) AT3G09270 | Symbols: ATGSTU8 | ATGSTU8 (GLUTATHIONE S-TRANSFERASE TAU 8); glutathione transferase | chr3:2848407-2849226 REVERSEweakly similar to ( 102) GSTX6_SOYBN Probable glutathione S-transferase (EC 2.5.1.18) (Heat shock prot	1	0.0577927	1	0.0391877	7	1.75365	6	1.57828	0,56	0.152003	4,92	5,33	594
gnl|UG|Qro#S57078799	protein.glycosylation.UDP-glucose glycoprotein glucosyltransferase	moderately similar to ( 369) AT1G71220 | Symbols: EBS1 | EBS1 (EMS-mutagenized bri1 suppressor 1); UDP-glucose:glycoprotein glucosyltransferase/ transferase, transferring glycosyl groups / transferase, transferring hexosyl groups | chr1:26841664-26851730	1	0.0413103	2	0.0560228	7	1.25351	5	0.940132	-0,44	0.415037	4,92	4,07	831
gnl|UG|Qro#S57079116	RNA.regulation of transcription.bZIP transcription factor family	very weakly similar to (89.7) AT4G38900 | Symbols: | bZIP protein | chr4:18139564-18141520 REVERSE no original description	2	0.109328	10	0.37066	14	3.31741	16	3.98089	-1,76	-0.263034	4,92	3,43	628
gnl|UG|Qro#S57097693	not assigned.unknown	moderately similar to ( 298) AT2G30880 | Symbols: | pleckstrin homology (PH) domain-containing protein | chr2:13143375-13145718 REVERSEmoderately similar to ( 281) loc_os03g46340 12003.m35342 protein PH domain containing protein, expressed no original de	2	0.083627	3	0.0850577	14	2.53756	10	1.90317	-0,02	0.415037	4,92	4,48	821
gnl|UG|Qro#S57104272	misc.acyl transferases	moderately similar to ( 283) AT1G80410 | Symbols: EMB2753 | EMB2753 (EMBRYO DEFECTIVE 2753); binding | chr1:30227963-30234832 REVERSEmoderately similar to ( 268) loc_os01g43030 12001.m43094 protein NMDA receptor-regulated 1-like protein, putative, express	2	0.0982228	5	0.166505	14	2.98045	5	1.11767	-0,76	1.41504	4,92	2,75	699
gnl|UG|Qro#S57120060	not assigned.unknown	moderately similar to ( 344) AT2G30600 | Symbols: | BTB/POZ domain-containing protein | chr2:13037410-13041475 FORWARDmoderately similar to ( 304) loc_os05g27880 12005.m27783 protein BTB/POZ domain containing protein, expressed no original description	1	0.0472849	2	0.0641253	7	1.4348	3	0.645661	-0,44	1.152	4,92	3,33	726
gnl|UG|Qro#S57123059	not assigned.unknown	no original description	8	0.417372	15	0.530641	56	12.6646	34	8.07371	-0,35	0.649503	4,92	3,93	658
gnl|UG|Qro#S57124971	cell.vesicle transport	weakly similar to ( 186) AT4G30240 | Symbols: | protein binding | chr4:14808359-14809745 REVERSEweakly similar to ( 138) loc_os08g14640 12008.m26634 protein expressed protein no original description	2	0.0578414	1	0.0196103	14	1.75512	8	1.05307	1,56	0.736966	4,92	5,75	1187
gnl|UG|Qro#S57137555	cell wall.degradation.pectate lyases and polygalacturonases	weakly similar to ( 130) AT1G70370 | Symbols: | BURP domain-containing protein / polygalacturonase, putative | chr1:26513003-26514998 REVERSEweakly similar to ( 124) loc_os08g29200 12008.m06924 protein polygalacturonase-1 non-catalytic beta subunit precu	4	0.29722	36	1.81383	28	9.01876	109	36.8642	-2,61	-2.03122	4,92	4,35	462
WZ0AQRAL1YG24FM1.SCF	protein.degradation.metalloprotease	moderately similar to ( 282) AT2G32480 | Symbols: | membrane-associated zinc metalloprotease, putative | chr2:13788679-13790022 REVERSEweakly similar to ( 180) loc_os03g38230 12003.m08922 protein expressed protein no original description	1	0.0311232	4	0.0844151	7	0.944394	10	1.41659	-1,44	-0.584963	4,92	4,07	1103
WZ0AQRAL1YN19FM1.SCF	PS.calvin cycle.rubisco interacting	moderately similar to ( 302) AT2G39730 | Symbols: RCA | RCA (RUBISCO ACTIVASE); ADP binding / ATP binding / enzyme regulator/ ribulose-1,5-bisphosphate carboxylase/oxygenase activator | chr2:16571174-16573345 REVERSEmoderately similar to ( 300) RCA1_TOBAC	2	0.054232	5	0.0919331	14	1.6456	10	1.2342	-0,76	0.415037	4,92	3,75	1266
WZ0AQRAL1YO14FM1.SCF	not assigned.unknown	moderately similar to ( 317) AT3G56040 | Symbols: UGP3 | UGP3 (UDP-GLUCOSE PYROPHOSPHORYLASE 3) | chr3:20792689-20797482 REVERSEmoderately similar to ( 275) loc_os05g39230 12005.m08102 protein low photochemical bleaching 1 protein, putative, expressed no	1	0.0268824	1	0.0182282	7	0.815714	13	1.59064	0,56	-0.963474	4,92	6,45	1277
WZ0AQRAL2YA03FM1.SCF	not assigned.unknown	no original description	2	0.0563692	4	0.0764449	14	1.71045	9	1.15456	-0,44	0.567041	4,92	3,92	1218
WZ0AQRAL2YH22FM1.SCF	not assigned.unknown	no original description	1	0.0287271	3	0.0584372	7	0.871688	2	0.261506	-1,02	1.73697	4,92	2,16	1195
WZ0AQRAL2YM07FM1.SCF	not assigned.unknown	very weakly similar to (94.0) AT4G36980 | Symbols: | unknown protein | chr4:17434283-17437012 REVERSEvery weakly similar to (85.1) loc_os03g27840 12003.m08108 protein splicing factor, arginine/serine-rich 16, putative, expressed no original description	1	0.0270093	2	0.0366286	7	0.819565	4	0.491739	-0,44	0.736966	4,92	3,75	1271
WZ0AQRAL3YD07FM1.SCF	not assigned.unknown	moderately similar to ( 253) AT1G18060 | Symbols: | unknown protein | chr1:6212065-6213314 REVERSEmoderately similar to ( 231) loc_os01g03040 12001.m06943 protein expressed protein no original description	2	0.0551468	1	0.0186968	14	1.67336	5	0.62751	1,56	1.41504	4,92	5,07	1245
WZ0AQRAL3YF20FM1.SCF	PS.lightreaction.photosystem II.PSII polypeptide subunits	moderately similar to ( 246) AT1G44575 | Symbols: NPQ4, PSBS | NPQ4 (NONPHOTOCHEMICAL QUENCHING); chlorophyll binding / xanthophyll binding | chr1:16871768-16872548 FORWARDmoderately similar to ( 278) PSBS_SPIOL Photosystem II 22 kDa protein, chloroplast	1	0.0302457	2	0.0410176	7	0.917768	13	1.78965	-0,44	-0.963474	4,92	5,45	1135
WZ0AQRAL3YO01FM1.SCF	protein.postranslational modification	very weakly similar to (91.3) AT2G39840 | Symbols: TOPP4 | TOPP4; protein serine/threonine phosphatase | chr2:16627430-16628789 FORWARDvery weakly similar to (90.5) PP1_ORYSA Serine/threonine-protein phosphatase PP1 (EC 3.1.3.16) - Oryza sativa (Rice)very	4	0.129421	3	0.0658175	28	3.92711	29	4.27074	0,98	-0.121015	4,92	6,02	1061
WZ0AQRAP14YH11FM1.SCF	not assigned.unknown	no original description	2	0.0490412	5	0.0831338	14	1.4881	16	1.78571	-0,76	-0.263034	4,92	4,43	1400
WZ0AQRAQ11YO05FM1.SCF	protein.synthesis.ribosomal protein.eukaryotic.60S subunit.L13A	moderately similar to ( 365) AT5G48760 | Symbols: | 60S ribosomal protein L13A (RPL13aD) | chr5:19771315-19772686 REVERSEmoderately similar to ( 338) RL13A_LUPLU 60S ribosomal protein L13a - Lupinus luteus (European yellow lupin)moderately similar to ( 3	2	0.0513137	9	0.156575	14	1.55705	21	2.45235	-1,61	-0.655352	4,92	3,97	1338
WZ0AQRAQ13YI19FM1.SCF	signalling.G-proteins	moderately similar to ( 328) AT1G43890 | Symbols: ATRAB18, RAB18-1, RABC1 | ATRAB18 (ARABIDOPSIS RAB GTPASE HOMOLOG B18); GTP binding | chr1:16646934-16648395 FORWARDmoderately similar to ( 205) YPTV3_VOLCA GTP-binding protein yptV3 - Volvox carterimodera	203	5.70275	197	3.75259	1414	172.19	1494	191.029	0,60	-0.149787	4,92	5,67	1222
WZ0AQRAQ13YL24FM1.SCF	transport.metabolite transporters at the mitochondrial membrane	moderately similar to ( 424) AT5G19760 | Symbols: | dicarboxylate/tricarboxylate carrier (DTC) | chr5:6679591-6681845 REVERSEmoderately similar to ( 417) loc_os05g11780 12005.m05647 protein mitochondrial 2-oxoglutarate/malate carrier protein, putative, e	1	0.031322	2	0.0424771	7	0.950426	10	1.42564	-0,44	-0.584963	4,92	5,07	1096
WZ0AQRGA10YL06EM1.SCF	not assigned.unknown	no original description	1	0.0249483	5	0.0845838	7	0.757025	8	0.90843	-1,76	-0.263034	4,92	3,43	1376
WZ0AQRGA11YD09EM1.SCF	not assigned.unknown	weakly similar to ( 132) loc_os09g33610 12009.m06410 protein retrotransposon protein, putative, unclassified no original description	1	0.0248041	4	0.0672759	7	0.752649	11	1.24187	-1,44	-0.722466	4,92	4,21	1384
WZ0AQRGA12YJ01EM1.SCF	not assigned.unknown	no original description	3	0.0827202	45	0.841354	21	2.51004	28	3.51406	-3,35	-0.485427	4,92	2,06	1245
WZ0AQRGA14YB20EM1.SCF	not assigned.unknown	no original description	3	0.0769131	5	0.0869211	21	2.33383	29	3.38406	-0,18	-0.536053	4,92	5,28	1339
WZ0AQRGB4YB11EM1.SCF	RNA.transcription	moderately similar to ( 211) ATCG00180 | Symbols: RPOC1 | RNA polymerase beta' subunit-1 | chrC:20251-23084 REVERSEmoderately similar to ( 221) RPOC1_CUCSA DNA-directed RNA polymerase beta' chain (EC 2.7.7.6) (PEP) (Plastid-encoded RNA polymerase beta' su	6	0.148717	6	0.100841	42	4.51264	27	3.04603	0,56	0.567041	4,92	4,92	1385
[truncated: 1,662 more rows]

## Sheet: TandS_ind_down
Identifier	MapMan BIN description	MapMan Transcript description	Total read count (Tco)	RPKM (Tco)	Total read count (Sco)	RPKM (Sco)	Total read count (Tfed)	RPKM (Tfed)	Total read count (Sfed)	RPKM (Sfed)	logFold (Tco/Sco)	logFold (Tfed/Sfed)	logFold (Tfed/Tco)	logFold (Sfed/Sco)	Reference length
[truncated: 1,191 more rows]

[truncated: 4 more sheets: Tfed>Sfed, Tfed<Sfed, Tco>Sco, Tco<Sco]
