# Supplementary material for: Integrated transcriptomics and metabolomics decipher differences in the resistance of pedunculate oak to the herbivore Tortrix viridana L
Source: BMC Genomics. 2013 Oct 28;14:737. doi: 10.1186/1471-2164-14-737 (PMC4007517; doi:10.1186/1471-2164-14-737)
Supplement: Additional file 4 — Nucleotide sequences of the transcripts listed in Tables 1, 2, and3. All nucleotide sequences assigned to the transcripts identifiers which are listed in Tables 1, 2, and 3 are provided. [file 1471-2164-14-737-S4.txt]

>WZ0AQRAP12YP16FM1 gi|295186744|gb|FN756445.1|FN756445 FN756445 WZOAQRAP Quercus robur cDNA clone WZ0AQRAP12YP16FM1, mRNA sequence
CAATCATCGAAACCCCGCCAAGCACCACCACCCCTCCACCAAGCCCCCTTGTACCTACAC
CTCCATTCCTCCCTGATCCTAATTCACCCATCATTGGTACATGCACTTACTGGAGGACTC
ACCCAGGAATTATCTGGGGTCTGTTAGGCTGGTGGGGAACTATGGGCAATGCATTTGGTG
TGACTAGCGTTCCAGGGTTTGGAGCACACCTCACCTTGCAGCAAGCACTTTCCAACACAC
GAACTGATGGGCTTGGGGCACTATATAGAGAAGGGACTGCTTCCTTGCTCAACTCTATGG
TGAACAATAGATTCCCTTTCACAACAAAGCAGGTCAGGGAGAGTTTTATGGCAGCACTCA
GCTCAAACAAGGCCGCAGCAGCTCAGGCTCATCTTTTCAAGCAGGCAAATGAGGGCAAAC
TCAAGCCCAGAGACTAGAAGTATTTGGTTCATCAGTTTGTGAAAGCATTTTATCTTTAGA
CTCTAGCAGTGTGGTGTTATTTAGGATTTTGTGCCTTCTAAGTATCTTATTATATCTGTG
ATGTCATAGCATGTTAAGATGGAAACCATGTCAACAATTTTTATGCTTAGCCTATGTTTT
CTTAGTTATAAATAAATTCATGTT
>WZ0AQRAP12YM18FM1 gi|295163253|gb|FN751289.1|FN751289 FN751289 WZOAQRAP Quercus robur cDNA clone WZ0AQRAP12YM18FM1, mRNA sequence
AAAAAAGTCTGAGTTCAACAGGGAGCCTTTATATACTAAATTTCGCCTTCAAGAACCTTT
CAAAAAGCCAATAATGAGTGCTGAACCAACAATATCGGAGCACCAATTGCAACCCCATGA
TCAATTTATTATATTTGCATCTGATGGGCTTTGGGAGCATCTTAGCAATGATGAAGCAGT
TAATATGGTTCAAAGTCATCCACGCAGTGGAAGTGCTAGAAGGCTGGTAAAAGCTGCTTT
GAAAGTAGTAGCAAAAAAGAGTGAGATGACATATTCAGAATTGAAAAAGATAGATCGTGG
GGTCCGGCGCCGTTTCCACGATGACATCACAGTGATTGTTGTGTTTCTTGGCTCAAATCT
TGTGAGTAGGGCTAGCTCAGTCTGCTGCCCTAGTATATCCGTTAGGGGTTGAGGGAGGAA
TAAACCTGCCTGATAACACACTAGCTCCTTGTACCACGCCAATGGAAGCTGGAAGTACCT
GATTAGACTTCATCTCATGTTTGTCTGTTGTATTATTCTCTTGTGAATACCTGGCAGCTT
CCAGAAGAGATCAGGGGAGCAATCCTTCAATTCGTTAGTATACACTGTAACTTTTAACTT
GAAACTAATACTT
>Qro#S57156573 FR631280 WZ0AQRAS Quercus robur cDNA clone WZ0AQRAS32YG13CM1, mRNA sequence /clone=WZ0AQRAS32YG13CM1 /gb=FR631280 /gi=306763195 /ug=Qro.20037 /len=712
ATCATCAAGCTACTTGGAAATAATGAATCATTGACCACAGCTTATCTAAACAAATGTATA
TACTCCGTTGCAATTGGTAGTAATGACTACCTAAATAATTACTTCTTGCCCCAGTACTAT
AATACAAGCAGCATATATAACGAAGAGCAATATGCTGCAGTTCTCGCTCAACAACTCTAT
CAACAATTATTGACTCTGCATAAGCTTGGAGCAAGGAAGGTAGCCCTTTTTGGGTTGGGT
CTATTAGGGTATACTCCTGTTGAACTCGCTACGTGCAGTACTAATGGCTCTTCATGTGTG
GAAAACATCGACAATGCGGTTGCACTTTTCAATGACAGGCTTGTATCACTAGTGGATGAC
TTCAATACAAATCTACCCAATGCTACATTCATCTTCATAAACACTACTCAAATCTCGCTT
AACAGTTCTTCAGCCGAAGTTACAGATGTTCCTTGCTGTGAAGTGTTGAGATATCCACAG
CCACAGACTCAATGCGTACCTTTCGGAAATGAATGTAGTAATAGGAGTGAATATTCATTT
TGGGATGCAGTCCATCCAACTGAAGCCGCATATGTGGTCTATGGGGAAAGAGCATATAGA
GTTGAGTCCCCAACTGATGCTTATCCATTTGACATCGAAAGTCTCGCCCAGCTCTAATGA
ACTAGATGAGGTGGGAAGAGAATTCCCATATGAAAGTCTACAACATTGTTGC
>Qro#S57132810 FN696869 WZOAQRAR Quercus robur cDNA clone WZ0AQRAR8YL13NM1, mRNA sequence /clone=WZ0AQRAR8YL13NM1 /gb=FN696869 /gi=295198956 /ug=Qro.14499 /len=772
CAATAAATAATGAAAAAGTTTAAGAACTTTCACTTNCTGAGTAAAATAATTCACATCAAA
GCTCCATATTCATCAAGAGAAAATATTTTACATCATCCAGAAAGAAAAAAAACACACACA
CACACATTTTATTATTTCCCAAAGAATAGCCGGTTGAGAAGACCTTCCAACAAACCAATT
GACAACCAAAATGGGATTGATATCAAATCAAACCAGACCCCATCAACAAAGGATTTTGTG
AAAATAATTAGATAACATGAAACTTGGTAGAAAAATGAGAGATTTAGCTTAGCACCATTA
GGCACATTGGAAGCCTTTTGGTACATTCTTTCCACAATAATTCAATAGCAAGCTCAAAGA
GAGGGGGACATTAAGATTGATGCCTAGAACCTTGGCCTTGATAGCAGTGCAAAGACAAAC
AGCAGCCTCAAGATCAACAAGACCTTGGATGAGGCTGCAGCAAGGGGTCTTTGGTGGGGT
TCCCACAACAAGGTGCACCAAGTCATTCAACGAGTTAGCACACACCCCTAGCTTAAGGGT
GTCCTTGGGGCAAGTGGCTGGCTTATTAGTAGGAAGGTTGGGTTGTGAGTGTTGTGGAGT
GTGTTTTGGAGTCTTTAATGGTGGTGGGCAAGCGACATTAGTTGAAGTGGCCATTGTGAA
AAAGAGAAGGTTGAGAGAGAGTAGAAAAGCCACGGTTGCAATAGCCTTGGAAGCCATTTT
TAGACACACTTGCCAAGGCTATATGTTTGTAATTAAGGACGGGTTTGGAGTC
>WZ0AQRAQ11YF07FM1 gi|295235523|gb|FN722144.1|FN722144 FN722144 WZOAQRAQ Quercus robur cDNA clone WZ0AQRAQ11YF07FM1, mRNA sequence
CTCAATCAAAAGTCCTTTTATTCTCTGTTCCTCTTTACCCTTTTCACTTTCCGAGAAATT
CCCAATGGCTCCCAAAGCTGAGAAAAAGCCCGCCGAGAAGAAGCCGGCAGAGGAGAAGAA
ATCAACCGTCGCCGAGAAGGCTCCGGCGGAGAAGAAGCCGAAGGCCGGGAAGAAGCTCCC
CAAGGAAGGCGGAGCCGGCGCCGGAGACAAGAAGAAGAAGCGCGTGAAGAAGAGCGTGGA
GACTTACAAGATCTACATCTTCAAGGTCTTGAAGCAAGTTCACCCAGACATCGGTATCTC
CAGCAAGGCCATGGGGATCATGAACAGCTTCATCAACGATATCTTCGAGAAGCTCGCTCA
GGAGGCTTCCCGATTGGCTCGCTACAACAAGAAGCCAACCATTACTTCTCGGGAGATCCA
GACCGCGGTTCGCTTGGTCTTGCCCGGTGAGCTCGCTAAGCACGCCGTGTCTGAGGGGAC
CAAGGCGGTGACCAAGTTTACTAGCTCTTGAAGTGTGGTGGTTGCTGTTGATTTAAGGAA
TTTGAATGTGTTTATGTGGCTAGGGTTAGGGTTAGGGTTTCGTAGATGAATGAATGCTTC
TTCTTTTGGTTTTTGAATATGTGGTTTATGAATCTGGTCTGTATGTGAACAATATGGATC
TTCTCGATCCAAATTATGTCTATGGTAGAAATGAAAT
>Qro#S57098114 FP030142 LG0AAA Quercus robur cDNA clone LG0AAA14YL10RM1 similar to CLPR4_ARATH ATP-dependent Clp protease proteolytic subunit-related protein 4,chloroplast precursor, Arabidopsis thaliana, mRNA sequence /clone=LG0AAA14YL10RM1 /gb=FP030142 /gi=262503716 /ug=Qro.5373 /len=890
TTTACCCTGCAAGCTATGGAGGTGGCAACCGCAGCTTCGAGCTTAGCGCTCCACCGGCAC
ACGCTAGTAGCACCCCCCAGAACTTCGCGAAACGTAAATCTTAAACGCAGCTTCTCTCCC
AGAGCCTCTCTCTCCACCAACTTCGTCGCTCCCTTCGTCGGAGGCAGCGTCTCCTCCGAC
TTCTCAGGCCACAAGCTCCGTCCCTCCTCTCTCAATCCGGCGTCCTTCCCTAGCTCCAAG
CCCAAGCGAGGCGTCGTCACCATGGTCATTCCATTTGTAAGGGGAAGTGCAAGGGAGCAG
CCTCCTCCAGACTTAGCATCGTACTTGTACAAAAACCGAATTGTTTACTTGGGCATGTCT
CTTGTTCCTTCTGTCACAGAGTTGATACTAGCGGAATTTCTGTACCTTCAATATGAAGAT
GAAGAGAAGCCTATCTACCTATATATAAACTCCACTGGAACAACCAAGGGTGGCGAGAAG
TTGAGTTACGAGACTGAGGCTTTTGCAATTTATGATGTTATGAGGTACGTCAAGCCACCT
ATATTCACTCTCTGTGTTGGTAATGCTTGGGGAGAAGCAGCCTTACTTTTGGCCGCTGGA
GCAAAGGGAAACCGTTCAGCCTTGCCATCATCCACAATAATGATAAAGCAGCCAATTGCC
AGGTTTCAAGGTCAGGCAAGTGATATTGAGCTAGCAAGAAAAGAAATAAAGAATGTGAAA
GCAGAGTTGGTTAATCTCCTCGCAAAGCATGTTGGAAAATCACCTGAGCAGGTTGATGCG
GACATCAGGCGTCCAAAATATTTTAGTCCCAGTGAAGCTGTTGAATACGGCATCATTGAC
AAGGTACTATACAATGAAAGAAGTCCTGAAGACCGGGGAATTGTCTCTGA
>Qro#S57144797 FN717955 WZOAQRAQ Quercus robur cDNA clone WZ0AQRAQ23YE19FM1, mRNA sequence /clone=WZ0AQRAQ23YE19FM1 /gb=FN717955 /gi=295234762 /ug=Qro.6390 /len=734
ATAGCAAAGTGAAAGGTTTTCTCTCTCAGAGATGGAGATGGAGATGAAGTCAGAGACGTG
TGGAAACGGAGAGATCATGTTGTTTGGGGTGAGAGTTGTGGTGGACTCGATGAGGAAGAG
CGTGAGTATGAACAATCTCTCTCAGTATGAACAGCCTCAGCCTCAGCCTCAGCCTCAACA
ACCTCATCAAGATGGAGAGGCTTCCAATAATAGTAGCAATAAGATTCAATCCAAAGATGA
TGTTGCTGCTGGTTACGCCTCCGCCGACGACGCCGTCCCTAGCTCACGCGCCACCCGTGA
ACGTGAACGTAAACGAGGTGTGCCATGGACAGAGGACGAGCACAAGCTATTCCTGCTGGG
ATTGCAGAAAGTAGGGAAAGGAGATTGGAGAGGAATATCTAGAAACTTTGTGAAGACTCG
CACGCCAACCCAGGTTGCAAGTCATGCTCAGAAGTACTTTCTCCGCCGTACCAACCTCAA
TCGCCGCCGCCGCCGATCTAGCCTCTTTGATATCACCACTGATACGGTCACAGCAATTCC
AATGGAAGACGAACCAGGGTATAACAATCAAGATAATGTGTCGAATTCACATTCATTGCC
ACCTCCACCGCCTGAAACATGCAATTTTAGTGGTTATCCTATGATGACTGCATTTCCAAT
GACTGTTGGGCCAGCTGTGGTTCCAGTTCCCATTGAGAACCCAATGGAAAATCTAAGCTT
TAGACAGGGGAATC
>Qro#S57095514 FP028124 LG0AAA Quercus robur cDNA clone LG0AAA1YG02RM1 similar to GUN8_ARATH Endoglucanase 8 precursor, Arabidopsis thaliana, mRNA sequence /clone=LG0AAA1YG02RM1 /gb=FP028124 /gi=262497383 /ug=Qro.8070 /len=695
AAACATTTAAATTTTTTTATATTTCAAGGAAAAAAAAAATATAAAAAGATTGTCACTGTG
CATGAACGAGTTTATTGGGCTTTGCAATTAAAAACTAAATGTACGAGACAAAATAGTTAA
CTTGTCCTTAACTCCTTCTTCATTCTCTACAACAGGAAGTGTTGAGAGGAAGAGCGGAGT
ATTTCTCGTCTTTCCAGCACAATGCTGATGGGTTTATATGTTCTTTATTGCCTGGAAATT
CTCATCCTCAAGTCCAATATTCTCCAGGTGGGCTGATCTTCAAGGCTGGAGGAAGTAACA
TGCAGCATGTAACGTCACTGTCTTTCCTGCTTCTTACTTATTCCAATTATCTAAGCCACG
CCAATAAGGTTGTGCCATGTGGAGAGACCACAGCCACCCCAGCTCTGCTCAAACGACTGG
CAAAACGTCAGGTGGACTACATTCTTGGAGATAATCCATTGGGAATGTCGTACATGGTTG
GATATGGAGCACGTTACCCACAAAGGATACACCATAGGGGGAGCTCATTACCATCGGTGT
TGGCCCACCCAGCCCACATTGCTTGCAAAGCGGGGTCACGCTATTTCTTAAGTCCAAATC
CCAATCCCAATTTGCTAGTTGGAGCAGTGGTGGGTGGGCCTAATAACTCGGACTACTTTC
CAGACTCAAGGCCTTACTTTCAAGAGTCCAAGCCC
>WZ0AQRAP12YB01FM1 gi|295188569|gb|FN752371.1|FN752371 FN752371 WZOAQRAP Quercus robur cDNA clone WZ0AQRAP12YB01FM1, mRNA sequence
AAAATTCTCAAATTCCAATTTCCAATTAGTAGCTCAATTCTCTGCTTCTCCATACCTTTT
TGTCTCCAAATTCTAATTATATCATGGCTGTTCTCACTCTAACTGATGAGTTCACTAGCC
CCGTTGCGCCGAAAAGGGTGTTCAAGGCCTTGATCCTTGATGCTGACAACCTCATGCCCA
AGCTTATGCCTCAGGCCATTAAAAGTGTGGAAACACTTGAAGGCAATGGAGGGCCTGGAA
CCATCAAGAAGATTACCTTCGCTGAAGGTTCTCACATTAAGTACGTGAAGCATAGGACTG
ATGCACTGGATGAAGAGAAATTGACATACAGTTACACTTTGATAGAGGGTGATGATTTGT
TGGACAAGATTGAATCAATTTCTTATGAAATGAAGTTTGAGCCCACTCCTGGTGGGGGAT
GCAAAGGAACAAATGTGAGCAAGTACCATCCTAAACCAGGAGTCCAGATCAATGAAGAGG
AAGTCAAGGCAGGCAAGGAAAAGGCCATGGCTATTTACAAGGGTGTGGAAGCCTACCTCT
TAGCCAATCCCAATGTGTATGCTTAGAGTTTCCTTTATGAGACGCCATTTCTCATCTATC
ATGCATGATGCTACTAAAATGAATCCCAATTTGCCGATTTTGGCATAATAATAATAAGA
>WZ0AQRAP10YM20FM1 gi|295229042|gb|FN753738.1|FN753738 FN753738 WZOAQRAP Quercus robur cDNA clone WZ0AQRAP10YM20FM1, mRNA sequence
AGAGTACAGAGTACTAGAAGGTCAAGATAACCTCAAATATGATGAAAGGTGTTCACTACC
TTGTAATTGTGGCCCTGTTGGCTTTGGCATCCACCCTTGCTTTTGCGGATGACCCTAGTC
CTCTGCAAGATTTCTGCGTTGCAATTAACAATACCAATTCTACTGTATTTGTGAATGGAA
AGTTCTGCAAGGACCCAATGCTTACAACAGCAGATGATTTTTTCATCTCCGGGCTAGATA
TTCCTGGAAACACTGAAAATCAACTAGGATTTAGTGTCAATCTTGTGGATGTGAATAAAT
TTGCAGGCCTCAACACTCTAGGTATTTCCTTGGCTCGCATTGACTTTGCACCGTATGGCA
TGACTCCTCTACACACTCATCCTCGTGGCACTGAGCTTCTAGTAGTCTTAGAGGGTACTC
TCCTTGCGGGCTTTGTGACATCCGACCCAGACCACCACTTCTTCACCAAAACTTTAAATC
GAGGAGATGTCTTTGTGTTCCCAGTTGGTCTCATTCACTTCCAGTTCAACATAGGAGAGA
CCAATGCTGTTGCCTTTGCCGGTCTCAGTAGCCAAAATCCTGGGTTCAACACAATAGCAA
ACGCGGTCTTTGGATCTAATCCTCCCATTAATCCAGATGTTCTCATCAAGGCCTTCCAAT
TGGACAAGAATGTGGTTGATTATCTTCAGAAAATATTCCACGGATAATA
>WZ0AQRAQ11YC24FM1 gi|295231255|gb|FN718545.1|FN718545 FN718545 WZOAQRAQ Quercus robur cDNA clone WZ0AQRAQ11YC24FM1, mRNA sequence
CAGAGCGAGAGAGCGCGAGAGAGCAAAAATGCAGATCTTCGTGAAAACCCTAACCGGGAA
GACCATCACTCTCGAGGTCGAGTCCAGCGACACCATCGACAATGTCAAGGCCAAGATCCA
AGACAAGGAAGGTATCCCACCGGACCAGCAGAGGTTGATCTTCGCCGGGAAGCAGCTCGA
GGATGGCCGTACTCTCGCCGATTACAACATCCAGAAAGAGTCAACTCTTCATCTTGTTCT
GAGGCTTCGTGGTGGTATTATCGAGCCATCTTTGATGCAATTGGCTAGGAAATACAACCA
AGATAAGATGATCTGCCGCAAATGTTATGCTCGGTTGCACCCACGTGCTGTCAACTGCAG
GAAGAAGAAGTGTGGACACAGCAACCAGCTGAGGCCAAAGAAGAAGATCAAGTAGATTGC
TGATCTTGAGGAAGAAGTGCTATCCGTTGTTGTGGGTCATTTAATGTTTCTGAACCATGG
TAGCATTAAAGAGTTTGCTAGTAGACCAGAAATCAGACATGTAGCTTTGAACCCAATACT
TTCGTAGATTTTGAAACTTTACTTTGTTTTAATATGTTTTGCACCTTGTTTGGATATTGG
ATATGCATTTATGTTGAGCTCTTCATTT
>Qro#S57141407 FN698744 WZOAQRAR Quercus robur cDNA clone WZ0AQRAR13YE15NM1, mRNA sequence /clone=WZ0AQRAR13YE15NM1 /gb=FN698744 /gi=295213086 /ug=Qro.1326 /len=762
ATCATAGAAAATTTGCTACAACCTAACATGAATACGTAAAATACAACATATATGGTACTG
CATATGCTTAAAAGCCCTCAAGCTTTTATTAACCCAGTTATTAATATTTAATACTATTGG
TTGGTAGTTCCAAGCCTCTTGTACCAGAAGAAAGAACTGCTTCAAGGGTAGATATTAACT
ACCTTATAGCAACCTATACGGCGTGCACAATACTGCATGTGCTCACAAGCCCTCAAGCTT
TTATTACGTACATACTAGCTACTAGTGTTGTGCCTATTATACTTGTGCCAGAGGAAAGAG
CTGCTTCAAGGGCAAAACACAACCTTATAGTTAGTCCCACCATTGCAAGTAAATGTGCTT
GTTGCATCATCCTTAGGATAACTGTAAGCATCTGGGCACAGATTCTTGAAAAATTTGGAA
AAGGTTGTAGGTCCACAACTCCCAGAATTGCAACAATATTCATCGGTTTTGAAAACAGTA
CAAGGATTGTTACAGTACCCGCTAGAAGTTTTCAATTCAGCTGGGCACTGCCCATTGATA
TCAGCTGTACATCTTATTCCTCTGGTGCACCCATTAGAGGTTGGACTAAAATCCATAGGA
ACATTAAACCCATCAACAAGAGAGATGTCAATGAAATCCAAGTTTTGGTATTGGTTTAAA
CCGAATTCAGCAAGGGTGTTTGGGGGTGTACCATAGGCTTGGCATTGAAGAAGTCCACCA
CAGTCACCAGTCTGACAACTGCCATGCCCGGATCCATCAAAA
>Qro#S57077753 Ost1T_369_188 Oak tissue culture growing 1 hour in hypertonic medium Quercus robur cDNA 5' , 3', mRNA sequence /gb=DN949951 /gi=62974764 /ug=Qro.261 /len=1156
ATCATCTCTAGATGAAAGATTGAAGAGCTAAACAATGGCTACCATCATTGTTCCTGAAAA
TGTTTCCATCCATGAAGACGCAGAAAATCTCCAAAAGGCTTGTAAAGGATGGGGGACTGA
TGAGAAAGCAATAATCAATATACTTGGACATAGAAATGCAATTCAAAGGAAGCAAATTAG
GCAAGCTTATGAGGAGCTTTATCAGGAAGATCTCATCAAGCGCCTTGAGTCCGAGCTCTC
CGGGGACTTGGAGAAAGCAGTATATAGGTGGATATTGGACCCAGTTGATAGAGATGCAGT
TTTGGCTAATGTAGCCATTAAGAAAGCTGAGACAGAGTTTCCTGTTATCATTGAACTTTC
ATGCATCTACTCTCCTGAAGAGCTCTTGGCAGTGAGGCGTGCCTACCAAAGCCGCTACAA
ACGTTCTTTGGAAGAAGATGTGGCTGCACATACCACCGGGGATTTGCGCAAGTTCTTGGT
TGGCCTAGTGACTACTTACCGGTATGATGGCCCTGAGATAAATGAAAGATTGGCAAAATC
TGAAGCTGATATTCTTCATGAAGCTATCAAAGACAAAATATTTAATCATGAAGAAGTTAT
CAGGATCCTGACAACAAGGAGCAAGGCACAACTCAAGGCATCTTTTAACCGCTATAGAGA
TGAGCATGGTACTTCCATCACTAAGAAATTGTTGAAAGATGAATCTAACGTGCTCCAAAA
GGCACTTCATGCTGCCATTCGATGCATTGATGACCCAAAGAAGTACTATGAAAAGGTATT
GCGCAATGCAATCAAAAGGTCTGGGACTGATGAGGATGCACTCACTCGTGTGATCGTTAC
GAGGGCAGAGAAGGACTTGAAAGACCTCAAGGAGCTTTACCATGAGAGGAACAGTGTAGC
CCTTGATGATGCAGTGTCCAAGGAAACTGCAGGGGATTACAAGAAGTTCCTGCTCACTCT
GTTAGGGAAGGAAGATTAAGGTTCTTTCCTATGGGGCATTTTATAATTTATGTCATGAAT
GATGATGTTTATGAGTTGGACTTTGTTGCTTCGAGTCTTTATTTTCCATGGTGTTGTCTT
GAACTTCTATGTATTGTGACTATATATGTTATCTTGGCTTTTTAACAAAAAAAAAAAAAA
AAAAAAAAAAAAAAAA
>Qro#S57131911 FN701545 WZOAQRAR Quercus robur cDNA clone WZ0AQRAR1YD10NM1, mRNA sequence /clone=WZ0AQRAR1YD10NM1 /gb=FN701545 /gi=295196210 /ug=Qro.931 /len=879
AAAAATGTTCTAAGAGATGATGCCACAACAATTGACATCGTTCAAGTGGTCACCAATCAG
GTAACAGCAAAAATGCTTTAGCAAAAGCCTCTTCTTCAATGGAAGCTATAGCCTAAAAAT
AAAATTCAATATAGGCAACATCAAAACACTAACACGGTACAATTAAGCACCAGCACCAGC
CTTTCCCTTCTTCCGCTGGAGTTTCTTCATATAGAATTCAAGTTCTTTCCCTTCCAATAT
GTACCCATCAGCTCTGCCACATTGACCAGGTCGGGAAGAGATGCAGGCCAACAACCTCCC
AGAACCAAACTGCTCTTCAATGTGCGGATCAAGTTGACGATCTTTCTGGCGCTTCTCAAT
CTTCCTCTGAACATGATTGCTCTTCTTAATTTCCTCTGTAGCTGTAGCAGCACCTTCCCC
CTCCTCTGTGGTTTCCTTCTTAGTGGTCACCTTCTTCTTCCTACCAACGTCAACACCATA
GTGTTGAAGGTACCATTGCTTAAATGGAGCTGCATCGACTTGAACAATGGCACTCTTCAC
CAGAGTTTGTGTCCTAACAAGTTCGTTGTTTGAGGCATTGTAAACCACATCAAGGAGACG
GGTTTTGCGAGTGACAGCCTCACTACCCCATGAAAAATTCCCTGTATCCAATCTAAGGGC
CCTCCACTTCACATTTCCACCTCTCACACGGATTCTCCTTACTGTCTTGTTGCTTGAGAG
CTTAGTATTTGCTGGCTGGCGACCAAGCTCATACTTGCGCTTCTTTCTCCAAGCTTTCTT
CTTGCCACCAGTGGCACGTCTCTTGTGCATAGAGTCTCTTGAGATACCCATCTTGGCCCC
CCAGCAAAGTGCTCTCTCTCTCTCCCTCTTTCCTCCCTC
>Qro#S57149481 FN999226 WZ0AQRAN Quercus robur cDNA clone WZ0AQRAN1YL02FM1, mRNA sequence /clone=WZ0AQRAN1YL02FM1 /gb=FN999226 /gi=306724143 /ug=Qro.13270 /len=680
GCGGGGATGGCGGTGTGACTCTCAAACACACACTCACACACACATGCTCTTCTGAATTTC
AAAGCTAGGCTTGGGTCTGATCGGAGATAGAGACGTCGTCGGTCGGTGATCGGAGTTCGG
GTTTTCCGTCGAGTGAGTGAGAGAGAGGGCTTGTGATATGGTGGTTTGAGTGAGAAAAGC
TGAGCTGAGCTGAGAGAGAGAGAGAGAGAGAATAGTGAAGAAAGATGAGTGGGCATGGAG
ATAGTAATGGTGATGGAAATGGAAATGGAAGGTTTAGCGGAGTGGAGTGGGATTACATTC
GGAGACACCATCGCCATGAAACAGCTGATAATCAGTGTAGCTCAGCTCTCGTCAAACACA
TCAAAGCCCCCGTTCATCTCGTTTGGTCCTTAGTGAGGAGATTTGACCAACCGCAGAAAT
ACAAGCCGTTTGTTAGCAGGTGTGTTGCGCAGGGGAACCTTGAGATTGGGAGTCTCAGAG
AAGTAGATGTTAAGTCTGGACTTCCTGCAACTACAAGCACAGAAAGATTGGAACTTCTTG
ATGATGAAGAGCATATACTCAGCATCAGGATAGTTGGGGGAGATCATAGGCTTAGGAACT
ATTCTTCCATTATTTCCCTCCATCCCGAGATCATTGATGGAAGACCAGGGACTCTCGTAA
CTGAATCATTTGTGGTGGAT
>Qro#S57088372 FP059082 LG0AAD Quercus robur cDNA clone LG0AAD39YP03RM1 similar to Q19PI9_POPTR TIR-NBS-LRR type disease resistance protein, Populus trichocarpa, mRNA sequence /clone=LG0AAD39YP03RM1 /gb=FP059082 /gi=262482005 /ug=Qro.1610 /len=723
TCTCTCAAATCAATTTCAAAAATCCAGTTCCAGTACAATTTCTCATTCACTTGCCTTTGT
TCTTTGTCTAATCTAATTGATTACCCCTCTTCCTTTCAGATCTACTCTACCATCTATATA
CCCAAATTATGACGGCTTTCATGACCAACATAGGAGCCTCATCTTTCAACAACCGATGCA
GCTATGATGTGTTTCTGAGTTTCAGAGGTGAAGATACACGCATGAATTTCACTAGTAATT
TGAATGGATTTTTGAATATGATGGGTATCAACACTTTCATAGATGATGACCTGCCGAGGG
GAGAAGAAATTTCTGCCAAGCTTCTTGAAGCCATTGAATGTTCAAGAATTTCGATAATTA
TATTCTCTGAAAACTATGCATCTTCCACCTGGTATTTGAATGAACTTGTCAAGATTCTTG
AGTGTAAGAAAAATGGTCAAATGGTACTTCCGGTTTTTTATATGGTAGATCCTTCAGAAG
TGCGTAATCAAAAAGGGAAGTTTAGAGAAGCTTTAGAGATGCATGAAGAAAAATTCAAGA
ATAATATGGAAAAGGTGCAAAGATGGAGGGCAGCTTTAAGTGAGGCCGGTAGTTTATCGG
GTTTGCCCTACAAGGATGAGTATGTATTTTTCTTGACTGCTCTTTGACTTTAATGATTTT
TAATTATTTGTTATCATCACTATATTATAGCATTAACAGTTATCTTCTAATCTCCTCCAA
AAA
>Qro#S57110966 FP073472 LG0AAD Quercus robur cDNA clone LG0AAD13YL12RM1 similar to PER2_ARAHY Cationic peroxidase 2 precursor, Arachis hypogaea, mRNA sequence /clone=LG0AAD13YL12RM1 /gb=FP073472 /gi=262517026 /ug=Qro.11757 /len=646
GTTGTGATGCCTCTGTCTTACTTGATTCAACCCCCGGAAATCCAGCAGAGAGAGATAGTC
CAGTCAACAACCCAAGCTTAAGAGGATTTGAAGTGATATTTGAGGCGAAGGCCGCACTTG
AAGCTCAATGCCCACAAACAGTCTCTTGTGCAGACATTATTGCATTTGCTGCTCGTGACA
GTGCTTACAAAGTTGGAGGCATAAGTTACAAAGTTCCATCAGGACGCCGTGATGGTAGGG
TGTCACGTGAAAATGAGCCTATTGAAAACCTTCCACCACCTACCTTCAATGCTCAGGAAC
TCGAACAAAGATTTGCGCGAAAAGGACTTTGTCTTGATGAAATGGTGACGCTTTCTGGTG
CACATTCTATAGGAAGGTCACATTGTTCTTCTTTCTCAAAGCGATTATACAATTTCAGTG
AAACAAATCTACAAGACCCTTCAATGGATCCTATATTTGCTAGAGACTTAAAGGCCAAGT
GTCCACAAAATGCTGCTAATGTCGATCCAACTGTACCACTTGATGTACTTACACCAAATA
GGCTAGATAATAAGTACTATATAAATTTGAAGAACCACCATGGCTTATTGACCTCTGATC
AATCTCTTTTGAGTAGCCCTTCAACGGTTGGAATTGTCAAGAATAA
>Qro#S57139400 FN697547 WZOAQRAR Quercus robur cDNA clone WZ0AQRAR9YH05NM1, mRNA sequence /clone=WZ0AQRAR9YH05NM1 /gb=FN697547 /gi=295216771 /ug=Qro.17393 /len=802
AACGAGAATAATTTACAGCATACACAAGTTCAAACTCTAGCGTGAGAGTTCTCGGTATTT
GCTGTCCCCTTAACCAAAAAAACAGAAAAGAGAGAAAAGCACAAGCAACTCATACGATTG
CCTATTTGTTTGGGTTGGGCTGCATAGCTTCTGCATCAACATTTTTCTTCTTCTTGCTAA
AGAGAGACTCAATCTCTTCCAAAGTCTTTCCCTTGGTCTCGGGCAGGCAGAAATAGATGA
ACAGCAAAGATAAGAAACCAAAACCACAATATAGAAAGAAGGCCCCGCCAATCGTGAGTG
CTTTGGTGAGTGAAATGAAAGTCAAAGAAACTGTAGCATTCATAAGTCTATTCACAGCAA
CCCCAATTCCAACACCAGGTCCTCTGACCCTCATGGGGAACATCTCTGAGAGATAGATCC
ATGCAATAGGACCCATCCCCATTGAAAAGAAAGCCACAAATGTATAGACTGCAATAAGGC
TAACGACTAGTGCCCACAGCGGTTCGTCATGGTTTTCAGCTATGGTGAGTGAAATTGCTA
CTACTGCTAGGGCTACAAACATACCCACTGCGCTTATCATCAAGAGTGGCCTCCTTCCAC
GTTTGTCAATATAAAAGGTAGCTATAAATATAAACACGGTCTTTGTAATCCCAGTCCCAA
CAGTGGCAAGCAACAGCTTGCTCTTCTCATGTACTCCTGCTTTCTTGAAAATTCTTGGAC
CAAATAACAAGATTGCCTCAATACCTGTTGCATGGTCAAAAGAAATGCAGTCCAATTGCT
GTGAATAAAATTCTTCCTACAG
>Qro#S57094988 FP031738 LG0AAA Quercus robur cDNA clone LG0AAA10YG03RM1 similar to Carotenoid cleavage dioxygenase 1, Pisum sativum, mRNA sequence /clone=LG0AAA10YG03RM1 /gb=FP031738 /gi=262496879 /ug=Qro.7930 /len=726
AAAAAACCATCTCTCTCTCTCTCTCTCTCTAAACATGGCGGAGGAGAAGCAGAAGCACAG
CGGCGGCGGCGGCGGAGCAGGAGGAGGAATTGTGGCGGTAGATCCAAAGCCCAACAATGG
CCTGACATCAAAAGTCATCGACTTTGTTGAAAAAATGATTGTGAAGCTCATGTACGACTC
TTCTCTGCCTCACCACTATCTCTCCGGTAACTTTGCTCCGGTTCGGGAAGAGACCCCACC
CACCACTGATCTTCTCGTCAAAGGCCACCTTCCGGTTTGATGGAGATGGGTGCGTGATTT
TCTGTTCCCTTATTGAAAAGAGTATTTCTTTTAAGTTTTCGTGAAGAAAGAGTTCAAAGA
TACAACTTCAGTACCACTTTTGCCACTCCAGAATACCATTAATGTTTCTCTGCTTTGTGT
GTTTAATTTATGTTTGCTTTTTAGTGGCTACTCAACACCCAATTCTCTACATTATAAAAG
TATTTGTGTCATATACTCTGAAGGAAAAAGCTCCATATAACAAAGAAAAAAATGCCAATT
GGCTGCTCTATGTAATTTTCCATAGTCATCATATATGGTGGCTATATGCGCAGTAAACCC
TTGTAGTTCATTCTTTAGTTGGCCAAGATCATTTGGATTTTATATGGTGCTTAGTTCTGA
GAANAAAAAAAAAAAAAAAAAAAAAAAAAAAAAAAAAAAAAAAANCCAAAAAAAAAAAAA
AAAAAA
>Qro#S57087752 FP068336 LG0AAD Quercus robur cDNA clone LG0AAD24YP09RM1 similar to WNK3_HUMAN Serine/threonine-protein kinase WNK3, Homo sapiens, mRNA sequence /clone=LG0AAD24YP09RM1 /gb=FP068336 /gi=262488187 /ug=Qro.4938 /len=591
AGGGAAATTCTTGGGAAAGGAGCAGTGAAAACAGTGTATAAAGGATTTGATGAGGTTCTT
GGAATAGAGGTTGCTTGGAACCGTGTTGAGCTTAAGGAAGTGTTTCAAACACCAGAAATA
TTGCAGCGACTTTACTCAGAGGTTCACCTTCTCAAGAACCTTGACCATGACTCCATCATG
CGATTCTACACCTCTTGGGTTGATATCAATCGTAGAACTTTCAACTTCATCACCGAAATG
TTCACTTCTGGTACACTCAGAGAGTATAGGCTGAAGTATCGGCGAGTAGATATTCGAGCA
GTTAAGAACTGGAGCCGCCAAATCCTACGTGGGCTTGCTTATTTGCATGGCCATGATCCT
CCTGTGATTCATAGAGACCTCAAATGCGATAATATCTTCATCAATGGCCATCTTGGACAA
GTCAAAATTGGTGATCTTGGCCTAGCAGCCATCCTTCGTGGCTCCCAACATGCCCACAGT
GTCATAGGTACACACACTCTCTTTCATTATTTTGATTTTTGATTAAGAGTGGTGTTTATT
ACACACATCTTGTTTAGAAAATGTGATCTTCTTAAAAAAAAAAAAAAAAAA
>Qro#S57094678 FP027249 LG0AAA Quercus robur cDNA clone LG0AAA2YM10RM1 similar to PplGI.3|TC76676 similar to GB|AAF48871.1|7293496|AE003509 CG6551-PA, Drosophila melanogaster, mRNA sequence /clone=LG0AAA2YM10RM1 /gb=FP027249 /gi=262496569 /ug=Qro.7846 /len=767
TTTTTTTTTTTTTTTTTTAAGCAAAAGAGAATTTAGAAGTTTTATTAATCATGCTGCAAA
TTGAAGTAGTTCACAATCCAGCAAATCAAAACTAGAAACATAAACAGAAGACAATAAAAA
TTTCTATTAAAACATTTGCGCATCAATCAGAGGTGGAACATCAACTTCAACAGTACCTTC
TAACATCTGAACAACCTTCTTCATAGATGGACGTAGAGTTGGATTAGAACATGTGCACCA
TACTCCTACCAAAGCCATCCTCTCAAACCTCTTGTAATCACTCAAAAGTTCAGAATCATG
AATCACAGTGGCTTCTAAGTTCGCAGCTCTGACACAGCTCAAAACCCAATCTGTTAGAAT
TGTGTACTCCACATCCTTTGATTCATCAGCTGGATGCAATTCCATGTGCTTTCTACAATA
GATAATCTCAAGCAACATGACCCCAAAGCTGTAAACATCCACCTTGGTAGTTACAGGTGC
ATTCTTGAGCCATTCTGGTGCGATATATCCCATTGTTCCTCTTACATTGGTGTTTGTTCG
AGTTTGATCCTTCATCAGTAGCTTTGCTAGGCCAAAATCTGCTATCTTAGCAGTGAAATT
GTTGTCAAGAAGAACATTCTGTGGCTTTATGTCACAATGGATGATCAGGGTATCACACTC
TTCATGCAAATATAACAAACCTCTTGCAATCCCAAGAGCAATTTCAGCTCTACTTTCCCA
GCTGGGTCTTTTCCCTTCCCCAACAGGAAGTTAGATAAAGTCCCATT
>Qro#S57133728 FN702415 WZOAQRAR Quercus robur cDNA clone WZ0AQRAR10YK05NM1, mRNA sequence /clone=WZ0AQRAR10YK05NM1 /gb=FN702415 /gi=295192080 /ug=Qro.1550 /len=797
TCTAGACCCAAAGGAGAAGGGTCATTCACAAATCCCAGGTAGCAAAACTAATACAAAACA
CTATCCCTTTGAACACAAACATAATACTGTAATTCACACACACCTCTACCAACATACTAA
AACAAAGCCTATGGCAAAGACTGAAGACTAGGGACTCCCAATTTGAGGAGCTTAATCCAC
TTCTTCCATCTTGCTCTCCTCTGTAGCATCCTCCTCCAAAGCAGGCATATCAGCATCATC
ACCACCGGTCTCTTCCTCATCGATGCTAAGACCAAGCTTCAACATCCTGTGAATTCTAGC
TGCAAAAGTGTTGGGTTCTTCAAGGCTGAAACCAGAAGTCAAGAGGGCAGTCTCAAAGAG
CAGCAACACAAGATCCTTGACAGATTTGTCATTCTTATCAGCCTCAGCTCTCTTTCTCAG
CTCCTCCATTATGCCATTGTCAGGGTTTATCTCCATTGTCTTTTTGCTTGACATGTAACC
GCCCATGCTATTATCTCTCAGCGCCTGAGCCTTCATGATCCTCTCCATGTTTGCGGTCCA
GCCGTACTCCCCAGTCACCAAACAGCAAGGAGAGTCCACAATTCTGTCGGAAACAACAAC
CTTCTCAACCTTATCTCCCAAGATGTCCTTGATGGTCTTGCACAGGTTCTCAAAAGACTT
CTTTTTCTCCTCCTTTTTCTGCTTCTCTTCTTCGGTCTCATCGTCAAGCTTCAACCCCTC
CTTTGTCGCAGACACCAATTTCTTACCATCGTACTCCTTTAACTGCCCCACAGCATACTC
ATCAATGGCGTCAACCA
>Qr TPS putative terpene synthase
ATGTATGCTCAAGTTTCTGCAGTAGCTGCCCCAACCAAAACTGATACGCCAGAAATTAAT
CGTCGATCAGCCAATTTTCATCCCAGCATTTGGGGTGACCGTTTCCTCACATATGCTTCC
GAGTTCTTGGAAATTGATGACAATTTGAAGCTACAAGTTCAGGAAATGAAGGAAGAGGTG
AGGAGAATGCTAACATCTCCAGTTGAGGAGCCCTCACAAAAACTAAACTTGATTGATTTA
CTCCAGCGCTTGGGTGTGTCTTACCATTATGAAAATGAGATTGAAAAAACTTTGCAACAA
TTACATAAGACACTTTATGATCGTGATGACCAAGAAAATGCAGATGACCTTTATAATGTT
GCACTCCAATTTCGCTTACTTAGACAACAAGGTTACTACATTTCATGTGACAAGTTCTCC
AAGTTCAAGGACACCAATGGGAATTTCAAGGAATCACTAACTAGAGATGTGCGTGGAATG
TTATGCTTGTATGAAGCCACACATCTTAGGGTCCACGGTGAAGATATACTAGATGAAGCT
CTTTTGTTCATTACCCCACAGCTAGAGTCTGTAGCATCCCGCTTGAGCCCTCCTCTTGCA
GCAGAAGTAAGACATGCCTTAAAACAGCCTATCCGTAAAGGACTGCCAAGATTAGAGGCA
AGACAATATTTTTCCATCTACCAAGAAGACCCTTCACATGATAAATTTCTTCTCACCTTT
GCAAAGTTAGATTTCAACTTATTACAGAAACAGCACCAGAAAGAACTTGCCGACATTGCA
AGATGGTGGAAGGACTTGGACTTGTCGAGGAAGCTACCCTTCATTAGAGATAGAGTGATT
GAGTGCTACTTTTGGATATTGGGAGTGTACTTTGAGCCAGAATATTGCTTTGCTAGGAGA
ATATTGACCAAAGTGATAGCAATGACCTCAACTATCGACGACATCTATGATGTTTATGGC
ACACTTGAAGAGGTTGAGCTCTTTACTGAAGCAGTCGAGAGGTGGGATATTAGTGCCATT
GATCAACTTCCAGAGTACATGAAAGTGTGTTACCAGGCACTCCTAGACGTTTATTATGAA
ATGGAAGAAAAAATAGGTGAAGCAAAATCATACCGCATCAAATATGCAATTGAAGCAATG
AAGAATCAAGTTAGAGCTTACTTTCATGAAGCCAAATGGTTCCACCAAAAACATATACCA
ACAATGGATGAATATATGCGCATTGCACTTGTTACCTCTGCGTATTCAATGTTAGCAACA
ACATCGTTGGTTGGAATGGGAGACATTGTTACAAAAGATTCTTTCGAGTGGTTGTTCAGC
GATCCTAAAATGGTCAAAGCTTCTGCAGTGGTTTGCAGACTCATGGATGACATAGTCTCA
CATAAGTTTGAGCAAAAGAGAGGGCACGTTGTGTCGGCTGTTGAATGTTACATGGCACAA
CATGGTGGTACAGAAGAAGAAGCAATCAATGAGTTTTGCAAACAAGTTACAGATGCATGG
AAGGACATCAACAAAGAGTGCCTCTACCCAACTACTGTCCACATGCCAATTCTAATGCGA
ATTCTCAATCTTGCACGTGTGATTGATGTTGTATACAAGGATGAAGATGGCTACACACAT
GCTGGAACTGTGCTTAAAGATTTCGTAACTTTGATGCTTATTGATCCTGTGCCGTTTTAA
>Qro#S57081658 FP025338 LG0AAA Quercus robur cDNA clone LG0AAA7YP22RM1 similar to ARP4_ARATH Actin-related protein 4, Arabidopsis thaliana, mRNA sequence /clone=LG0AAA7YP22RM1 /gb=FP025338 /gi=262488318 /ug=Qro.2282 /len=824
AATCATTAGAATAAAAGTAAACATGTTTTGGACGAGTTCCGCATTAGATCACAATGAATA
GACATCAAACTAACTACATGGGCAGCTTGCCTTTGAAAAAGACATTGAAGCACTGCAAAT
TAAGAAGCAATGGTACAGTTTAAATTAATGCACTGTCATCTGTTTAGATATTAGACACAG
GCTTTGAAGTTTTTACAGGCCCGAAAATGTTAGTGTGATTCATACAAGGATCCAGAAGCT
CATACCTCTGGTAATTCCATGGATGGAGAAAATGGCATCTTAGGGGCATTTTCTTTGAAT
GTAAGAAGCCCCATGTTCTTCATACTCAGACTTGGAGAACCACATCTGCTGAAATGAACC
AAGAGAAGCCAATATACTCCCTCCTATCCAAACACTGAATCTCCTTTCTGTTGCATTTCC
ACTTGCCAATACTTTAACTCGAGCAGTTTGAGGAGATTCTTCTAGCAAGTCTTTCTCAAG
GCGTTCCTTCAACTGTTGCATTGATGCAGTGCCACCAGCAAGCAGTATACTACTAAATAG
CTCTCTCCGAATGTCCACATCACACCTATTAATGCTCTCTATGACCATTTGTGGTAGACC
ACGAACAGATGGAGCAATCTCCGCAAAATTCTCCATGCCAGGAATTGTCTGAGCCAGGGA
TGGATTAAATAAAACATCAGGAATCTTGAATCTGTCAGCTCCAATTTCAATCGTCTGGCC
ATCANGTAGCTCATATGGCGTCATTGGAATGTTTGAATAAGAACTTTCATCATACGGAGT
ATCTGGGGCTCGACACACACATTCCTTAATATCACTAGCAATTA
