# Supplementary material for: Integrated transcriptomics and metabolomics decipher differences in the resistance of pedunculate oak to the herbivore Tortrix viridana L
Source: BMC Genomics. 2013 Oct 28;14:737. doi: 10.1186/1471-2164-14-737 (PMC4007517; doi:10.1186/1471-2164-14-737)
Supplement: Additional file 5 — Complete list of annotated masses for metabolomic identification. Compounds are sorted according to which KEGG [31] group the compound belongs (alphabetically ordered) and then by values of log2 T/S ratios (increasing). All log ratios displayed are significant (Martens’ test [83]; otherwise value set to 0). In bold are highlighted the compounds reported in results section. Columns: (A) compound number; (B) exact annotated mass; (C) the error in ppm; (D), the ID of KEGG/HMDB/LMGP/ChemSpider databases [31,88,89]; (E), the molecular formula (obtained from KEGG) [31]; (F) the proposed identification with possible isomers, (G) the additional (marked with “x”) identification of the corresponding C13 and (H) O18 isotopes; (I) category of which averages (AV) and standard error (S.E.) of MS intensities refer to; (J) the averages and (K) S.E. of MS intensities of resistant (T; n = 26) or old (O; n = 16) or damaged (D; n = 26) leaves and (L) averages and (M) S.E. of MS intensities of susceptible (S; n = 26) or young (Y; n = 38) or intact (I; n = 28) leaves; (N) log2 ratios of T/S, (O) log2 ratios of O/Y; (P) log2 ratios of D/I; (Q) main KEGG compound group, (R-U) alternative pathways for isomers or compounds belonging to more groups. [file 1471-2164-14-737-S5.xlsx]

## Sheet: Metabolomics
Compound #	Annotated mass	Error (ppm)	KEGG/HMDB/LMGP/ChemSpider id	KEGG formula	KEGG name	C13	O18	Category of MS intensities	AV_T/O/D	SE_T/O/D	AV_S/Y/I	SE_S/Y/I	log2(T/S)	log2(O/Y)	log2(D/I)	Main KEGG compound group	Alternative group 1	Alternative group 2	Alternative group 3	Alternative group 4
1	478.072	1.14043	C08424	C17H22N2O10S2	Neoglucobrassicin			T/S	1.34061e+07	2.95481e+06	5.53781e+07	1.20115e+07	-2.04643	0	0	Amino Acid
2	246.1	0.214407	C03137 C07829	C13H14N2O3	N-Acetyl-D-tryptophan			O/Y	1.00444e+06	97129.2	1.54356e+07	2.13847e+06	-1.46338	-3.94179	0	Amino Acid
3	290.09	-1.40925	C03414	C14H14N2O5	N2-Malonyl-D-tryptophan			T/S	949878	81039.5	1.77381e+06	253701	-0.901035	0	0	Amino Acid
4	242.019	0.505073	C04299 C16848 HMDB01125	C6H11O8P	D-myo-Inositol 1,2-cyclic phosphate; 6-Deoxy-5-ketofructose 1-phosphate; Inositol cyclic phosphate			T/S	2.27917e+07	2.71442e+06	4.11371e+07	6.87408e+06	-0.851929	0	0	Amino Acid
5	188.032	-0.410679	C04002 C04225 C11514 C11515 C16579 HMDB06357	C7H8O6	(Z)-But-1-ene-1,2,4-tricarboxylate; Homo-cis-aconitate; cis-Homoaconitate; (Z)-1,2,4-But-1-enetricarboxylic acid; cis-2-Methylaconitate; (E)-3-(Methoxycarbonyl)pent-2-enedioate; (E)-2-(Methoxycarbonylmethyl)butenedioate; trans-Homoaconitate;(E)-1,2,4-But-1-enetricarboxylic acid; cis-2-Methylaconitate; (Z)-but-2-ene-1,2,3-tricarboxylic acid			T/S	1.05104e+06	58131.8	1.33591e+06	105909	-0.345996	0	0	Amino Acid	Carbohydrate
6	288.025	0.464172	C04691	C7H13O10P	2-Dehydro-3-deoxy-D-arabino-heptonate 7-phosphate;3-Deoxy-D-arabino-hept-2-ulosonate 7-phosphate;3-Deoxy-arabino-heptulonate 7-phosphate;3-Deoxy-D-arabino-heptulosonic acid 7-phosphate;DAHP;2-Dahp	X		O/Y	770303	100096	4.09222e+06	796004	0	-2.40939	0	Amino Acid
7	290.123	0.31217	HMDB00052	C10H18N4O6	Argininosuccinic acid ; 2-[amino-(4-amino-4-carboxy-butyl)imino-methyl]aminobutanedioic acid			O/Y	719199	40476.2	3.14888e+06	648127	0	-2.13038	0	Amino Acid
8	248.065	0.23855	HMDB11163	C8H12N2O7	L-beta-aspartyl-L-aspartic acid			O/Y	668552	23979.5	2.26944e+06	252674	0	-1.76322	0	Amino Acid
9	219.074	0.241338	C01118 C03776 C05701	C8H13NO6	O-Succinyl-L-homoserine ; N-Acetyl-D-mannosaminolactone			O/Y	1.49452e+06	159201	4.03319e+06	318376	0	-1.43224	0	Amino Acid	Energy
10	276.132	0.00835461	C00449 HMDB00279	C11H20N2O6	Saccharopine; (2S)-2-[[(5S)-5-amino-6-hydroxy-6-oxohexyl]amino]pentanedioic acid			O/Y	728969	48368.1	1.32059e+06	200304	0	-0.857253	0	Amino Acid
11	466.101	1.09858	C03293	C17H19N6O8P	N-Adenylylanthranilate			O/Y	1.7172e+06	172265	3.07176e+06	220149	0	-0.839012	0	Amino Acid
12	276.096	0.210868	C01425 C05282 HMDB11737	C10H16N2O7	Glutamylglutamic acid; (5-L-Glutamyl)-L-glutamate			O/Y	752510	42328.6	1.18897e+06	88887.3	0	-0.659935	0	Amino Acid
13	246.121	-0.433748	HMDB11166 HMDB11172	C10H18N2O5	L-beta-aspartyl-L-leucine ; L-gamma-glutamyl-L-valine			O/Y	682224	17667.3	1.03862e+06	78249.5	0	-0.606354	0	Amino Acid
14	206.043	0.222933	C01251 C02225 C04593 C05662 HMDB00379 HMDB03518 HMDB06471	C7H10O7	Homocitrate; Methylisocitrate; Homoisocitrate; 2-Methylcitric acid; Homocitric acid ; Methylisocitric acid	X		O/Y	2.63898e+07	1.20423e+06	2.16239e+07	1.05567e+06	0	0.287355	0	Amino Acid	Carbohydrate
15	192.063	-0.313705	C00296 C01295 HMDB03072	C7H12O6	Quinate; 2D-5-O-Methyl-2,3,5/4,6-pentahydroxycyclohexanone	X	X	O/Y	20704197345	9.7842e+08	16770513260	9.04877e+08	0	0.303996	0	Amino Acid
16	207.09	0.22072	C03519 C05620 C09933 C09986	C11H13NO3	N-Acetyl-L-phenylalanine; N-Acetyl-D-phenylalanine; Cantleyine; Rhexifoline			O/Y	2.2389e+06	125914	982566	51701.9	0	1.18816	0	Amino Acid
17	184.037	0.159059	C05580 C05616 HMDB01866 HMDB13198	C8H8O5	3,4-Dihydroxymandelate			T/S	2.99039e+07	6.01368e+06	1.21367e+07	1.21594e+06	1.30096	0	0	Amino Acid	Xenobiotics_Biodegradation
18	326.121	0.244732	C08244 C04648 C08246 C08247	C12H21O10	Neohesperidose; alpha-L-Fucosyl-1,2-beta-D-galactoside; Robinobiose; Rutinose	X		T/S	4.86813e+06	468027	1.13839e+07	1.47597e+06	-1.22555	0	0	Carbohydrate
19	344.132	0.332188	C05399 C08254	C12H24O11	Melibiitol; Clusianose	X		T/S	1.17694e+07	1.25097e+06	2.45491e+07	4.71208e+06	-1.06063	0	0	Carbohydrate
20	312.106	0.259178	C01625 C07285 C08245 C11531 C11535 HMDB11677	C11H20O10	Vicianose; Arabino-galactose; 6-O-beta-D-Xylopyranosyl-D-glucose; 6-O-(beta-D-Xylopyranosyl)-beta-D-glucopyranose; Galactose-beta-1,4-xylose	X	X	T/S	3.37098e+06	389090	6.34529e+06	680822	-0.91252	-0.043027	0	Carbohydrate
21	205.095	0.2552	C15480 C15481	C8H15NO5	2-Acetamido-2,6-dideoxy-D-galactose; 2-Acetamido-2,6-dideoxy-D-glucose			O/Y	1.3907e+06	151830	2.35244e+06	229578	-0.831585	-0.758353	0	Carbohydrate
22	536.045	0.455633	C00190 C00935 C01623 HMDB01018 HMDB12301 HMDB12303	C14H22N2O16P2	UDP-D-xylose; UDP-L-arabinose; UDP-apiose	X		O/Y	683467	31050.2	1.78474e+06	203942	-0.72686	-1.38477	0	Carbohydrate	Terpenoids and Polyketides
23	230.019	0.195748	C00117 C00199 C00231 C00620 C01101 C01112 C03291 C03736 C03737 C03906 C06238 C06239 C06441 C06814 HMDB00618 HMDB00868 HMDB01489 HMDB01548 HMDB06534 HMDB11734 HMDB12195	C5H11O8P	Ribose 5-phosphate; D-Ribulose 5-phosphate; D-Xylulose 5-phosphate; Ribose 1-phosphate; L-Ribulose 5-phosphate; D-Arabinose 5-phosphate; L-Xylulose 5-phosphate; alpha-D-Ribose 5-phosphate; alpha-D-Xylose 1-phosphate	X		O/Y	3.20694e+06	321765	6.4647e+06	256327	-0.68379	-1.01139	0	Carbohydrate	Nucleotide	Glycan Biosynthesis	Energy	Cofactors and Vitamins
24	159.053	0.0657735	C00651 C03623	C6H9NO4	4-Methylene-L-glutamate; N-Methyl-2-oxoglutaramate			O/Y	767307	40873.2	2.18315e+06	209315	-0.682739	-1.50853	0	Carbohydrate
25	342.116	0.198606	C00089 C00185 C00208 C00243 C00252 C00897 C01083 C01235 C01518 C01711 C01725 C01728 C01742 C01970 C01971 C02048 C02964 C03857 C04147 C04219 C04247 C04614 C05400 C05402 C06373 C06421 C06422 C07064 C08240 C08250 C15543 C15548 HMDB00048 HMDB00055 HMDB00163 HMDB00186 HMDB00258 HMDB00740 HMDB00975 HMDB02923 HMDB05826 HMDB06603 HMDB06792 HMDB11740 HMDB11742	C12H22O11	Sucrose; Cellobiose; Maltose; Lactose; Isomaltose; Trehalose; Galactinol; Nigerose; Inulobiose; Levanbiose; Mannobiose; Palatinose; beta-Lactose; beta-Maltose; Laminaribiose	X	X	T/S	5.50677e+08	4.27627e+07	8.38102e+08	7.65014e+07	-0.605918	0	0	Carbohydrate
26	220.058	0.186007	C16583 C16597	C8H12O7	(R)-(Homo)2-citrate; 1-Hydroxypentane-1,2,5-tricarboxylate			O/Y	2.05753e+06	107048	4.00027e+06	261056	-0.528789	-0.959183	0	Carbohydrate
27	504.169	0.0900857	C00492 C00713 C00883 C01835 C02160 C03367 C03661 C03848 C04775 C05404 C06219 C08239 C08243 C08251 HMDB01262 HMDB03213 HMDB03539 HMDB06599 HMDB06857 HMDB11729 HMDB11730	C18H32O16	Raffinose; Panose; Galactomannan; Maltotriose; Isomaltotriose	X		T/S	2.44934e+06	212061	3.43001e+06	397289	-0.48582	0	0	Carbohydrate
28	360.106	0.25266	C03033 HMDB00496	C15H20O10	Glucuronide; (2S,3S,4S,5R,6R)-3,4,5-trihydroxy-6-[2-hydroxy-2-(4-hydroxy-3-methoxy-phenyl)ethoxy]oxane-2-carboxylic acid [acetal]			O/Y	1.59627e+06	128156	1.2901e+06	174064	-0.478305	0.307221	0	Carbohydrate
29	180.063	0.134956	C00031 C00095 C00124 C00137 C00159 C00221 C00247 C00267 C00602 C00737 C00738 C00764 C00795 C00936 C00962 C00963 C00984 C01140 C01383 C01452 C01487 C01582 C01662 C01680 C01719 C01720 C01798 C01825 C01906 C01915 C01934 C02023 C02209 C02336 C02478 C02603 C02782 C02900 C03268 C03400 C03437 C03706 C04942 C05003 C06152 C06153 C06464 C06465 C06466 C06467 C06468 C08351 C08356 C10906 C15923 HMDB00122 HMDB…	C6H12O6	D-Glucose; D-Fructose; D-Galactose; Inositol; Dambose; Mannose; beta-D-Glucose; L-Sorbose; D-Aldose; Hexose D-Sorbose; D-Tagatose	X		T/S	5.06901e+07	1.87783e+06	6.91965e+07	4.93855e+06	-0.448996	0	0	Carbohydrate	Other secondary metabolites
30	194.079	0.251205	C03619 C03659 C03660 C03844 C05163 C06352 C06353 C08257	C7H14O6	Methyl beta-D-galactoside; 1-O-Methyl-myo-inositol; 3-O-Methyl-myo-inositol; D-Pinitol; O-Methyl-scyllo-inositol; 4-O-Methyl-myo-inositol; 6-O-Methyl-myo-inositol; (-)-Quebrachitol			T/S	8.48655e+06	629128	1.15823e+07	917250	-0.44867	0	0	Carbohydrate
31	164.068	0.130529	C00507 C00574 C00586 C00861 C01018 C01019 C01684 C01721 C02095 C02143 C02338 C02431 C02472 C02475 C02476 C02522 C02605 C02757 C02781 C03573 C03611 C07326 C08258 C08259 C08352 C16538 HMDB00174 HMDB00849 HMDB02712 HMDB03081 HMDB10207 HMDB12327 LMFA01050098	C6H12O5	L-Rhamnose; 2-Deoxy-D-glucose; L-Rhamnulose; 6-Deoxy-D-galactose; D-Fucose; 6-Deoxy-L-galactose; L-Fucose; D-Rhamnose; 6-Deoxy-D-mannose; L-Fuculose; beta-D-Fucose; D-threo-Aldose; beta-L-Rhamnose; 6-Deoxy-D-glucose	X		O/Y	2.50384e+06	175929	1.13109e+07	2.46247e+06	-0.439172	-2.1755	0	Carbohydrate
32	268.079	0.192374	C11544 HMDB00425	C9H16O9	alpha-Mannosylglycerate; 3-Deoxy-D-glycero-D-galacto-2-nonulosonic acid; 4,5,6,7,8,9-hexahydroxy-2-oxo-nonanoic acid [ketone]	X		O/Y	1.9092e+08	8.89558e+06	1.407e+08	7.98733e+06	-0.325472	0.440344	0	Carbohydrate
33	194.043	0.268911	C00191 C00333 C00558 C00618 C00905 C01062 C02024 C03033 C03342 C06370 C06472 C06473 C06477 C08348 C08350 C13086 C15673 C16245 HMDB00127 HMDB02545 HMDB02704 HMDB03363 HMDB03402 HMDB06334 HMDB11731 HMDB11732 C15348	C6H10O7	Glucuronate; D-Galacturonate; D-Tagaturonate; 3-Dehydro-L-gulonate; D-Fructuronate; 5-Dehydrogluconate; D-Mannuronate; Glucuronide; 2-Dehydro-D-galactonate; R replaced by H in alpha-D-Glucuronoside; L-Iduronic acid; 2-Keto-D-gluconic acid; alpha-D-arabino-2-Hexulosonic acid; L-Guluronic acid; Galacturonic acid; beta-D-Glucuronic acid; Propagermanium; L-Sorbosonate; D-Glucuronic acid; D-Glucuronic…			O/Y	1.16719e+07	444041	9.181e+06	492162	-0.249619	0.34632	0	Carbohydrate
34	566.055	0.34032	C00029 C00052 C03733 HMDB00286 HMDB00302	C15H24N2O17P2	UDP-glucose;UDPglucose;UDP-D-glucose;Uridine diphosphate glucose;UDP-alpha-D-glucose UDP-D-galactose;UDP-galactose;UDP-D-galactopyranose UDP-alpha-D-galacto-1,4-furanose;UDP-D-galacto-1,4-furanose Uridine diphosphate glucose (see KEGG C00029); [(2R,3R,4R,5R)-5-(2,4-dioxopyrimidin-1-yl)-3,4-dihydroxy-oxolan-2-yl]methoxy-[hydroxy-[(3R,4S,5R,6R)-3,4,5-trihydroxy-6-(hydroxymethyl)oxan-2-yl]oxy-phosph…	X		O/Y	1.79022e+06	120881	1.21341e+07	1.19775e+06	0	-2.76087	0	Carbohydrate	Lipid	Terpenoids and Polyketides
35	332.074	0.198021	C01158	C13H16O10	1-Galloyl-beta-D-glucose	X	X	O/Y	352416790	4.23043e+07	1712182400	1.63887e+08	0	-2.28048	-0.537025	Carbohydrate
36	260.03	0.200156	C00085 C00092 C00103 C00275 C00446 C00636 C00663 C00668 C01002 C01094 C01097 C01113 C01171 C01172 C01177 C02888 C02962 C02965 C02976 C03251 C03267 C03384 C03546 C03606 C03654 C03735 C03811 C03847 C04006 C04010 C05001 C05345 C06019 C06155 C06312 C15924 C15926 HMDB00124 HMDB00213 HMDB00645 HMDB00994 HMDB01076 HMDB01078 HMDB01313 HMDB01401 HMDB01586 HMDB02985 HMDB03498 HMDB03971 HMDB06328 HMDB06330 …	C6H13O9P	D-Fructose 6-phosphate;D-Fructose 6-phosphoric acid;Neuberg ester D-Glucose 6-phosphate;Glucose 6-phosphate;Robison ester D-Glucose 1-phosphate;alpha-D-Glucose 1-phosphate;Cori ester;D-Glucose alpha-1-phosphate D-Mannose 6-phosphate alpha-D-Galactose 1-phosphate;alpha-D-Galactopyranose 1-phosphate D-Mannose 1-phosphate;alpha-D-Mannose 1-phosphate beta-D-Glucose 1-phosphate alpha-D-Glucose 6-phosp…	X		O/Y	6.68474e+07	4.04893e+06	2.78302e+08	2.01833e+07	0	-2.05771	0	Carbohydrate	Other secondary metabolites	Terpenoids and Polyketides	Energy
37	339.996	0.351118	C00354 C00660 C00665 C01220 C01231 C03693 C03785 C04062 C04063 C04064 C05378 HMDB00968 HMDB01047 HMDB03514 HMDB06234 HMDB06235 HMDB06872	C6H14O12P2	D-Fructose 1,6-bisphosphate D-Glucose 1,6-bisphosphate;D-Glucose 1,6-biphosphate beta-D-Fructose 2,6-bisphosphate;D-Fructose 2,6-bisphosphate 1D-myo-Inositol 1,4-bisphosphate;D-myo-Inositol 1,4-bisphosphate;myo-Inositol 1,4-bisphosphate;Inositol 1,4-bisphosphate alpha-D-Glucose 1,6-bisphosphate;alpha-D-Glucose 1,6-biphosphate D-Mannose 1,6-bisphosphate D-Tagatose 1,6-bisphosphate D-myo-Inositol 1…	X		O/Y	3.5644e+06	788069	1.29563e+07	911239	0	-1.86192	0	Carbohydrate	Energy
38	301.056	0.270102	C00357 C04256 C04257 C04501 C06376 HMDB01062 HMDB01121 HMDB01367 HMDB02817 HMDB06480	C8H16NO9P	N-Acetyl-D-glucosamine 6-phosphate N-Acetyl-D-glucosamine 1-phosphate N-Acetyl-D-mannosamine 6-phosphate;N-Acetylmannosamine 6-phosphate N-Acetyl-alpha-D-glucosamine 1-phosphate N-Acetyl-D-galactosamine 6-phosphate N-Acetyl-D-Glucosamine 6-Phosphate (see KEGG C00357); [(2S,3R,4R,5R)-5-acetamido-3,4,6-trihydroxy-oxan-2-yl]methoxyphosphonic acid [hemiacetal] N-Acetyl-D-mannosamine 6-phosphate (see …	X		O/Y	1.98881e+06	201457	6.07248e+06	464508	0	-1.61038	0	Carbohydrate
39	422.083	0.571457	C00689 C02591 C02995 C04534 C04645 C05396 C16688	C12H23O14P	Trehalose 6-phosphate; Sucrose 6-phosphate; Maltose 6'-phosphate; Cellobiose 6-phosphate; Lactose 6-phosphate; Sucrose-6-phosphate; Trehalose 6-phosphate	X		O/Y	8.03824e+06	638116	1.66586e+07	1.34202e+06	0	-1.05131	0	Carbohydrate
40	386.085	0.251571	C03156	C16H18O11	O-Feruloylgalactarate	X		O/Y	1.56001e+06	183057	3.11091e+06	384286	0	-0.995785	0	Carbohydrate
41	185.993	0.143127	C00197 C00597 C00631	C3H7O7P	3-Phospho-D-glycerate; 3-Phosphoglycerate; D-Glycerate 2-phosphate; 2-Phosphoglyceric acid; 3-Phosphoglyceric acid;			O/Y	4.73401e+06	616789	9.20609e+06	486741	0	-0.959526	-0.301461	Carbohydrate	Amino Acid	Lipid	Energy
42	244.035	0.505073	C04299 C16848 HMDB01125 C01099 C01131 C02985 C06369	C6H11O8P	D-myo-Inositol 1,2-cyclic phosphate; 6-Deoxy-5-ketofructose 1-phosphate; Inositol cyclic phosphate ; L-Fuculose 1-phosphate; L-Rhamnulose 1-phosphate; L-Fucose 1-phosphate; 2-Deoxy-D-glucose 6-phosphate; Fucose 1-phosphate;			O/Y	1.93199e+06	125645	3.46172e+06	328313	0	-0.841405	0	Carbohydrate	Amino Acid
43	276.025	0.296437	C00345 C04234	C6H13O10P	6-Phospho-D-gluconate; 2-Carboxy-D-arabinitol 1-phosphate; 6-Phosphogluconic acid;			O/Y	788637	48394.3	1.3337e+06	83699.2	0	-0.757998	0	Carbohydrate
44	259.157	0.300017	C04284 C07407 C11193 C11848 HMDB01849	C16H21NO2	2-Heptyl-4-hydroxyquinoline-N-oxide; Propranolol R (+)-Propanolol; 2-Heptyl-3-hydroxy-quinolone; Propranolol			O/Y	769651	36361	1.15208e+06	133422	0	-0.581958	0	Carbohydrate
45	247.105	-0.357176	C19976 C01594 HMDB02095	C10H17NO6	Valinopine; Linamarin; Malonylcarnitine			O/Y	725891	18415.8	1.03664e+06	121470	0	-0.514088	0	Carbohydrate
46	325.101	0.22758	C03410 HMDB00833	C11H19NO10	N-Glycoloyl-neuraminate; N-Glycolylneuraminic acid; (2R,4R,5R,6R)-2,4-dihydroxy-5-[(2-hydroxyacetyl)amino]-6-[(1R,2R)-1,2,3-trihydroxypropyl]oxane-2-carboxylic acid [hemiacetal]			O/Y	766124	48597.4	1.00997e+06	52516.2	0	-0.398656	0	Carbohydrate
47	352.064	0.413662	C04733 C06118	C12H16O12	4-(4-Deoxy-beta-D-gluc-4-enuronosyl)-D-galacturonate; 4-(4-Deoxy-alpha-D-gluc-4-enuronosyl)-D-galacturonate			O/Y	718024	28658.8	900248	47342.3	0	-0.32629	0	Carbohydrate
48	222.074	0.251874	C02655 C03773 HMDB10325	C8H14O7	6-Acetyl-D-glucose; R replaced by H in 6-Acetyl-beta-D-galactoside; Ethyl glucuronide; (2S,3S,4S,5R)-6-ethoxy-3,4,5-trihydroxyoxane-2-carboxylic acid			D/I	5160000	307000	4530000	315000	0	0	0.190397	Carbohydrate
49	298.069	0.380599	C00994 HMDB10324	C13H14O8	D-Prephenyllactate; Benzoyl glucuronide (Benzoic acid) (see KEGG C03033); (2S,3S,4S,5R,6S)-6-(benzoyloxy)-3,4,5-trihydroxyoxane-2-carboxylic acid [secondary alcohol]			D/I	1980000	244000	1610000	198000	0	0	0.292909	Carbohydrate
50	196.058	0.178646	C00257 C00514 C00770 C00800 C00817 C00880 C03215 C15930 HMDB00565 HMDB00625 HMDB03290	C6H12O7	D-Gluconic acid; D-Mannonate; L-Idonate; L-Gulonate; D-Altronate; D-Galactonate; 2-Carboxy-D-arabinitol; L-Galactonate; Galactonic acid; (2R,3S,4S,5R)-2,3,4,5,6-pentahydroxyhexanoic acid [primary alcohol]; Gluconic acid (see KEGG C00257); (2R,3S,4R,5R)-2,3,4,5,6-pentahydroxyhexanoic acid [primary alcohol]; Gulonic acid (see KEGG C00800); (2R,3R,4S,5R)-2,3,4,5,6-pentahydroxyhexanoic acid [primary …			O/Y	5.71471e+07	4.25521e+06	4.50785e+07	3.4972e+06	0	0.342241	0	Carbohydrate
51	324.106	0.245219	C04333 C04420	C12H20O10	Bis-D-fructose 2',1:2,1'-dianhydride; I;Di-D-fructose 1,2'; D-Fructofuranose 1,2':2,3'-dianhydride			O/Y	6.66114e+06	396207	5.14049e+06	307484	0	0.373864	0	Carbohydrate
52	174.016	0.125757	C00417 C02341 C05422 HMDB00072 HMDB00958 HMDB01264	C6H6O6	cis-Aconitate; trans-Aconitate; Dehydroascorbic acid; cis-Aconitic acid (see KEGG C00417); (1Z)-1-Propene-1,2,3-tricarboxylic acid [carboxylic acid]; trans-Aconitic acid (see KEGG C02341); (E)-prop-1-ene-1,2,3-tricarboxylic acid [carboxylic acid] Dehydroascorbic acid (see KEGG C00425); 5-(1,2-dihydroxyethyl)oxolane-2,3,4-trione [ketone]	X		O/Y	5.98595e+07	2.84329e+06	4.49619e+07	2.04966e+06	0	0.412877	0	Carbohydrate	Other_Amino_Acid	Energy
53	150.053	-0.00504288	C00121 C00181 C00216 C00259 C00309 C00310 C00312 C00476 C00508 C01032 C01394 C01488 C01508 C01510 C02096 C02204 C02205 C02337 C02473 C02479 C02604 C02761 C02897 C03645 C05052 C06115 C08346 C08353 C08354 C11476 C16639 HMDB00098 HMDB00283 HMDB00366 HMDB00621 HMDB00646 HMDB00751 HMDB01644 HMDB03371 HMDB12194 HMDB12325 LMFA01050386	C5H10O5	D-Ribose; D-Xylose; D-Arabinose L-Arabinose; D-Ribulose; D-Xylulose; L-Xylulose; D-Lyxose; L-Ribulose; R replaced by H in alpha-L-Arabinoside; Xylose; D-Apiose; L-Lyxose; L-Xylose; beta-D-Xylose; alpha-D-Lyxose; alpha-D-Xylose; R replaced by H in beta-D-Xyloside; R replaced by H in alpha-D-Lyxoside; beta-L-Arabinose; alpha-L-Arabinose; R replaced by H in beta-L-Arabinoside; R replaced by H in alp…			O/Y	3.66075e+06	190538	2.61359e+06	133873	0	0.486109	0	Carbohydrate
54	536.159	0.408087	HMDB06944	C18H32O18	1,4-beta-D-Glucan			O/Y	1.57806e+06	121098	1.12327e+06	71664.5	0	0.490451	0	Carbohydrate
55	166.048	0.111662	C00502 C00545 C00878 C01685 C05411 C05412 HMDB00539 HMDB00867	C5H10O6	D-Xylonate; L-Arabinonate; D-Arabinonate; D-Ribonate; L-Xylonate; L-Lyxonate; Arabinonic acid			O/Y	1.38649e+07	1.04113e+06	9.86317e+06	412084	0	0.491312	0.176487	Carbohydrate
56	366.082	-0.163328	HMDB13118	C16H16NO9	Xanthurenate-8-O-beta-D-glucoside; 4-oxo-8-[(2S,3R,4S,5S,6R)-3,4,5-trihydroxy-6-(hydroxymethyl)oxan-2-yl]oxy-1H-quinoline-2-carboxylic acid [acetal]			O/Y	1.3157e+07	1.19644e+06	9.00184e+06	646943	0	0.547543	-0.277114	Carbohydrate
57	488.174	0.129416	C04866 HMDB02094 HMDB02098 HMDB06601 HMDB06620	C18H31O15R	R replaced by H in alpha-D-galactosyl-(1,3)-[alpha-L-fucosyl-(1,2)]-D-galactoside; 3-Fucosyllactose; (2S,3S,4R,5S,6S)-2-[(2R,3R,4S,5R,6S)-3,5-dihydroxy-2-(hydroxymethyl)-6-[(2R,3S,4R,5R)-4,5,6-trihydroxy-2-(hydroxymethyl)oxan-3-yl]oxy-oxan-4-yl]oxy-6-methyl-oxane-3,4,5-triol [hemiacetal] 2-Fucosyllactose; (2R,3R,4R,5R)-4-[(2S,3R,4S,5R,6R)-4,5-dihydroxy-6-(hydroxymethyl)-3-[(2S,3S,4R,5S,6S)-3,4,5-…			O/Y	2.22256e+06	125475	1.29217e+06	62069.9	0	0.78243	0	Carbohydrate
58	254.1	0.204799	C11546 C05401 HMDB06790	C9H18O8	2-(beta-D-Glucosyl)-sn-glycerol; Galactosylglycerol; (2R,3R,4S,5R,6R)-2-[(2R)-2,3-dihydroxypropoxy]-6-(hydroxymethyl)oxane-3,4,5-triol	X		O/Y	3.01773e+06	262175	7.20666e+06	841314	0.101918	-1.25587	0	Carbohydrate	Lipid
59	320.147	0.253621	HMDB00901 HMDB10347	C14H24O8	Valproic acid glucuronide; 3,4,5-trihydroxy-6-(2-propylpentanoyloxy)oxane-2-carboxylic acid; Octanoylglucuronide			T/S	2.39806e+06	253654	1.93789e+06	242164	0.307383	0	0	Carbohydrate
60	234.074	0.273231	C16598 C16600	C9H14O7	(R)-(Homo)3-citrate; 1-Hydroxyhexane-1,2,6-tricarboxylate		X	O/Y	4.79663e+06	240767	1.77433e+06	120378	0.382916	1.43475	0	Carbohydrate
61	442.184	0.296274	C10474	C21H30O10	Lusitanicoside			O/Y	1.32976e+06	251294	2.82009e+06	332765	0.540268	-1.08457	0	Carbohydrate
62	210.038	0.187483	C00818 C00879 C01807 HMDB00639 HMDB00663 LMFA01170107 LMFA01170108	C6H10O8	Glucarate; Galactarate; 2S,3S,4S,5R-tetrahydroxy-hexanedioic acid [Dicarboxylic acids [FA0117]]			O/Y	9.66286e+06	1.36447e+06	1.88491e+07	2.09318e+06	1.04177	-0.963973	0	Carbohydrate
63	309.986	0.309759	C01095 C01151 C01182 HMDB11688	C5H12O11P2	D-Ribose 5-diphosphate; Ribose 1,5-bisphosphate; D-Ribulose 1,5-bisphosphate			O/Y	2.02714e+06	176873	5.05005e+06	654906	1.12985	-1.31686	0	Carbohydrate	Energy
64	427.029	0.00471415	C00008 C00054 C00361 C01469 C03850 HMDB00061 HMDB00960 HMDB01341	C10H15N5O10P2	Adenosine 5'-diphosphate; Adenosine 3',5'-bisphosphate; 2'-Deoxyguanosine 5'-diphosphate; R replaced by H in ADP-sugar; Adenosine 2',5'-bisphosphate; Adenosine 3',5'-diphosphate (see KEGG C00054); [5-(6-aminopurin-9-yl)-4-hydroxy-3-phosphonooxy-oxolan-2-yl]methoxyphosphonic acid [secondary alcohol] dGDP; [[5-(2-amino-6-oxo-3H-purin-9-yl)-3-hydroxy-oxolan-2-yl]methoxy-hydroxy-phosphoryl]oxyphospho…			O/Y	747909	43107	2.53575e+06	265542	0	-1.76148	0	Cofactors and Vitamins	Nucleotide	Glycan Biosynthesis	Energy	Terpenoids and Polyketides
65	296.09	0.540245	C17010	C14H16O7	Dehypoxanthine futalosine			O/Y	1.17085e+06	84649.5	1.95823e+06	184443	0	-0.741996	0	Cofactors and Vitamins
66	294.074	0.637674	C17017	C14H14O7	Cyclic de-hypoxanthine futalosine			O/Y	924974	81081.5	723379	24682.5	0	0.354661	0	Cofactors and Vitamins
67	300.209	-0.516275	C00777 C09188 C12078 C14489 C14652 C14684 C14925 C15263 C15307 C15353 C15493 C16683 HMDB01852 HMDB02369 HMDB06219 HMDB12329 HMDB12788 LMFA01030692 LMFA01030696 LMFA01030697 LMFA01030698 LMFA01030699 LMPR0104050005 LMPR0104100003 LMPR0104450001 LMPR01090019 LMPR01090021 LMPR01090022 LMPR01090023 LMPR01090024 LMPR01090032 LMPR01090048 LMPR01090049 LMPR01090050 LMST02020013	C20H28O2	3,7-Dimethyl-9-(2,6,6-trimethyl-1-cyclohexene-1-yl)-2,4,6,8-nonatetraenoic acid (ECL); Spruceanol; Dehydroabietic acid; 19-Norprogesterone; 19-Nor-17alpha-pregn-5(10)-en-20-yne-3alpha,17beta-diol; 17beta-Hydroxy-17-methylandrosta-4,9(11)-dien-3-one; 17beta-Hydroxy-2-methylandrost-1,4-dien-3-one; A-Norprogesterone; 1-Dehydro-7alpha-methyltestosterone; 17alpha-Methyl-17beta-hydroxyandrosta-4,6-dien…			O/Y	3.17814e+06	284321	2.4084e+06	382198	1.06596	0.400108	0	Cofactors and Vitamins
68	336.048	-0.669244	C01185	C11H15NO9P	Nicotinate ribonucleotide	X		T/S	1.14855e+07	1.35962e+06	4.2978e+06	870362	1.41814	0	0	Cofactors and Vitamins
69	238.069	0.239437	C01187	C8H14O8	3-Deoxy-D-manno-octulosonate	X		T/S	4.21801e+07	1.1134e+06	48843033	2.35093e+06	-0.211591	0	0	Glycan Biosynthesis
70	324.036	0.312775	C00105 C01168 C01368 C03031 HMDB00288 HMDB01271 HMDB11641 C01572	C9H13N2O9P	Uridine monophosphate; Pseudouridine 5'-phosphate: Uridine 3'-phosphate; Uridine 2'-phosphate; Uridine 5'-monophosphate; 5'-Uridylic acid [secondary alcohol]; Pseudouridine 5'-phosphate (see KEGG C01168); [5-(2,4-dioxo-1H-pyrimidin-5-yl)-3,4-dihydroxy-oxolan-2-yl]methoxyphosphonic acid [secondary alcohol] Uridine 2'-phosphate; [(2R,3R,4R,5R)-2-(2,4-dioxopyrimidin-1-yl)-4-hydroxy-5-(hydroxymethyl)…	X	X	O/Y	1.53751e+06	164669	8.07586e+06	786897	0	-2.39302	0	Glycan Biosynthesis
71	370.007	0.20743	C00447 C11472	C7H16O13P2	Sedoheptulose 1,7-bisphosphate; D-glycero-D-manno-Heptose 1,7-bisphosphate			O/Y	717001	38400	904052	53296.8	0	-0.334432	0	Glycan Biosynthesis	Energy
72	318.035	0.401989	C04478	C8H15O11P	3-Deoxy-D-manno-octulosonate 8-phosphate	X		O/Y	1.17832e+06	129746	828456	47657.1	0	0.508235	0	Glycan Biosynthesis
73	340.24	0.227577	C07628 C15186	C23H32O2	Dimethisterone; 5alpha,17alpha-Pregn-2-en-20-yn-17-ol acetate	X		T/S	943358	1.15676e+06	8.90475e+06	1.3253e+06	-3.2387	0.590686	0	Lipid
74	426.098	-0.363249	C12352	C19H21O9SR	R replaced by H in 3,5,7,9,11,13,15,17-Octaoxo-nonadecanoyl-[acp]			O/Y	4.26847e+06	1.2598e+06	724155	31401.2	-2.80749	2.55935	0	Lipid
75	334.067	0.318002	C01225 C04641 C04703 C10517 HMDB11649	C9H19O11P	sn-glycero-3-Phospho-1-inositol; 2-(alpha-D-Galactosyl)-sn-glycerol 3-phosphate; alpha-D-Galactosyl-(1,1')-sn-glycerol 3-phosphate; 2-(beta-D-Glucosyl)-sn-glycerol 3-phosphate; 2,3-dihydroxypropyl [(2R,3S,5R,6R)-2,3,4,5,6-pentahydroxycyclohexyl] hydrogen phosphate [primary alcohol]	X	X	T/S	2.52324e+06	8.4507e+06	1.56698e+07	1.43433e+06	-2.63463	-2.42332	0	Lipid	Carbohydrate
76	440.115	1.03579	C09105 C12353	C20H24O9S	Hallactone B R replaced by H in 3,5,7,9,11,13,15,17-Octaoxo-eicosanoyl-[acp]	X		T/S	2.27115e+06	201635	1.03187e+07	2.68587e+06	-2.18376	2.74073	0	Lipid
77	686.488	-0.284611	LMGP10010088 LMGP10010150 LMGP10010179 LMGP10010213 LMGP10010231 LMGP10010257 LMGP10010286 LMGP10010312 LMGP10010326 LMGP10010345 LMGP10010485 LMGP10010531 LMGP10010560 LMGP10010756	C38H71O8P	PA(13:0/22:2(13Z,16Z)); 1-tridecanoyl-2-(13Z,16Z-docosadienoyl)-glycero-3-phosphate [Diacylglycerophosphates [GP1001]] PA(15:0/20:2(11Z,14Z)); 1-pentadecanoyl-2-(11Z,14Z-eicosadienoyl)-glycero-3-phosphate [Diacylglycerophosphates [GP1001]] PA(15:1(9Z)/20:1(11Z)); 1-(9Z-pentadecenoyl)-2-(11Z-eicosenoyl)-glycero-3-phosphate [Diacylglycerophosphates [GP1001]] PA(16:1(9Z)/19:1(9Z)); 1-(9Z-hexadecenoy…			O/Y	640186	12770.9	1.60517e+06	338727	-1.48578	-1.32617	0	Lipid
78	388.21	0.378831	C17452 LMFA01040051 LMFA01040052 LMFA01040057 LMFA01040058	C19H32O8	Rehmaionoside C methyl 9-hydroperoxy-10,12,13,15-bisepidioxy-16E-octadecenoate [Hydroperoxy fatty acids [FA0104]] methyl 10,12,13,15-bisepidioxy-16-hydroperoxy-8E-octadecenoate [Hydroperoxy fatty acids [FA0104]] methyl 10,12,13,16-bisepidioxy-9-hydroperoxy-14-octadecenoate [Hydroperoxy fatty acids [FA0104]] methyl 9,12,13,15-bisepidioxy-16-hydroperoxy-10-octadecenoate [Hydroperoxy fatty acids [FA…			T/S	864886	47036.8	1.88606e+06	213213	-1.12479	0	0	Lipid
79	282.095	0.301378	C01630 C04315	C10H18O9	Xylobiose; Monogalactosyl-monoacylglycerol			O/Y	8.6527e+06	484151	1.83693e+07	1.92372e+06	-0.838856	-1.08607	0	Lipid
80	506.265	0.663588	LMGP04050020 LMGP04050032	C24H43O9P	PG(18:3(6Z,9Z,12Z)/0:0); 1-(6Z,9Z,12Z-octadecatrienoyl)-glycero-3-phospho-(1'-sn-glycerol) [Monoacylglycerophosphoglycerols [GP0405]]; PG(18:3(9Z,12Z,15Z)/0:0); 1-(9Z,12Z,15Z-octadecatrienoyl)-glycero-3-phospho-(1'-sn-glycerol) [Monoacylglycerophosphoglycerols [GP0405]]			T/S	707190	27904.2	1.16482e+06	134541	-0.719943	0	0	Lipid
81	482.265	0.380218	LMGP04050013	C22H43O9P	PG(16:1(9Z)/0:0)			T/S	951425	63649.3	1.53995e+06	130208	-0.694725	0	0	Lipid
82	710.489	0.368303	LMGP10010267 LMGP10010296 LMGP10010382 LMGP10010410 LMGP10010440 LMGP10010464 LMGP10010492 LMGP10010493 LMGP10010566 LMGP10010596 LMGP10010625 LMGP10010790	C40H71O8P	PA(17:1(9Z)/20:3(8Z,11Z,14Z)); 1-(9Z-heptadecenoyl)-2-(8Z,11Z,14Z-eicosatrienoyl)-glycero-3-phosphate [Diacylglycerophosphates [GP1001]]; PA(17:2(9Z,12Z)/20:2(11Z,14Z)); 1-(9Z,12Z-heptadecadienoyl)-2-(11Z,14Z-eicosadienoyl)-glycero-3-phosphate [Diacylglycerophosphates [GP1001]] PA(18:3(6Z,9Z,12Z)/19:1(9Z)); 1-(6Z,9Z,12Z-octadecatrienoyl)-2-(9Z-nonadecenoyl)-glycero-3-phosphate [Diacylglycerophosp…			T/S	702510	28555.5	1.12225e+06	183002	-0.675809	0	0	Lipid
83	432.228	0.037833	LMGP10050023 LMGP10050035	C21H37O7P	PA(18:3(6Z,9Z,12Z)/0:0); 1-(6Z,9Z,12Z-octadecatrienoyl)-glycero-3-phosphate [Monoacylglycerophosphates [GP1005]]; PA(18:3(9Z,12Z,15Z)/0:0); 1-(9Z,12Z,15Z-octadecatrienoyl)-glycero-3-phosphate [Monoacylglycerophosphates [GP1005]]			O/Y	640186	12770.9	953985	117261	-0.671449	-0.575474	0	Lipid
84	330.241	0.545748	C14833 C14835 C14837 HMDB04708 HMDB04710 LMFA01050130 LMFA01050133 LMFA01050134 LMFA01050336 LMFA01050337 LMFA01050338 LMFA02000011 LMFA02000014	C18H34O5	9,12,13-TriHOME;9(S),12(S),13(S)-Trihydroxy-10(E)-octadecenoic acid; 9,10,13-TriHOME;9,10,13-Trihydroxyoctadec-11-enoic acid; 9,10-Dihydroxy-12,13-epoxyoctadecanoate; 9,12,13-TriHOME (see KEGG C14833); (E,9S,12S,13S)-9,12,13-trihydroxyoctadec-10-enoic acid [secondary alcohol]; 9,10,13-TriHOME (see KEGG C14835); (E)-9,10,13-trihydroxyoctadec-11-enoic acid [secondary alcohol]; 11,12,13-trihydroxy-9…			T/S	809908	54091.7	1.23428e+06	221939	-0.607837	0	0	Lipid
85	250.048	0.352267	C07734	C12H10O6	2-Hydroxy-6-oxo-6-(2-hydroxyphenoxy)-hexa-2,4-dienoate			T/S	1.14033e+06	105026	1.71525e+06	134568	-0.588969	0	0	Lipid
86	297.267	-0.23729	C06121 C10136 C11124 LMFA08040043 LMSP01010002 LMSP01080002 LMSP01080010 LMSP01080011 LMSP01080052 LMSP01080059	C18H35NO2	3-Ketosphingosine; Cassine; Spiroxamine; Palmitoleoyl; Ethanolamide; (Z)-N-(2-hydroxyethyl)hexadec-9-enamide [primary alcohol]; Palmitoleoyl-EA; 3-ketosphingosine; 3-keto-sphing-4-enine [Sphing-4-enines (Sphingosines) [SP0101]] 4E,14Z-Sphingadiene; sphinga-4E,14Z-			O/Y	666233	17971.7	1.21286e+06	140736	-0.58448	-0.864311	0	Lipid
87	246.147	0.0231033	HMDB00413 LMFA01170089	C12H22O5	3-Hydroxydodecanedioic acid; 3-hydroxy-dodecanedioic acid [secondary alcohol] 3-hydroxy-dodecanedioic acid; 3-hydroxy-dodecanedioic acid [Dicarboxylic acids [FA0117]]			O/Y	997646	138670	1.65429e+06	101539	-0.544432	-0.729613	0	Lipid
88	208.11	-0.37182	C04561 C04562 C10390 C10430 C10451 C15765 C16975 LMFA01060095	C12H16O3	Benzyl (2R,3S)-2-methyl-3-hydroxybutanoate; Benzyl (2S,3S)-2-methyl-3-hydroxybutanoate; Primin; beta-Asarone; Elemicin; Coronafacic acid; Isoelemicin; 12-oxo-5E,8E,10Z-dodecatrienoic acid [Oxo fatty acids [FA0106]]			T/S	775314	41612.9	1.04518e+06	115606	-0.430903	0	0	Lipid
89	502.154	0.329029	C12082	C18H30O16	beta-Fabatriose			D/I	10200000	49248.1	1.26331e+06	89849.9	-0.421333	0	3.01329	Lipid
90	228.136	0.226071	C16308 HMDB00933 LMFA01060092 LMFA01170002 LMFA01170033 LMFA02020012 LMFA02020015	C12H20O4	Traumatic acid; (E)-dodec-2-enedioic acid [carboxylic acid]; 9,12-dioxo-dodecanoic acid [Oxo fatty acids [FA0106]]; 2E-dodecenedioic acid [Dicarboxylic acids [FA0117]]; 2Z-Dodecenedioic acid [Dicarboxylic acids [FA0117]]; (-)-11-hydroxy-9,10-dihydrojasmonic acid; [(1R,2R)-2-(4-hydroxypentyl)-3-oxocyclopentyl]acetic acid [Jasmonic acids [FA0202]]; (-)-12-hydroxy-9,10-dihydrojasmonic acid; [(1R,2R)…	X		D/I	13200000	2080000	4990000	1650000	-0.31	-2.35839	1.02999	Lipid
91	388.173	0.276349	LMFA13010032	C18H28O9	Tuberonic acid glucoside; (1R,2S)-3-oxo-2-(5'-O-beta-D-glucopyranosyloxy-2'Z-pentenyl)-cyclopentaneacetic acid [Fatty acyl glycosides of mono- and disaccharides [FA1301]]	X		O/Y	4490000	828000	2.44507e+06	2550000	0	0.876839	1.55756	Lipid
92	484.28	0.303387	LMGP04050008	C22H45O9P	PG(16:0/0:0); 1-hexadecanoyl-sn-glycero-3-phospho-(1'-sn-glycerol) [Monoacylglycerophosphoglycerols [GP0405]]	X		O/Y	794781	67037.6	2.10587e+06	340739	0	-1.40579	0	Lipid
93	281.272	0.279094	HMDB02117 LMFA08010004	C18H35NO	Oleamide; (Z)-octadec-9-enamide [primary carboxylic acid amide]; Oleamide			O/Y	812858	54219.8	1.6645e+06	277522	0	-1.03402	0	Lipid
94	295.251	0.472617	LMSP01080013	C18H33NO2	(4E,8E,10E-d18:3)sphingosine; sphinga-4E,8E,10E-trienine [Sphingoid base analogs [SP0108]]			O/Y	695202	27456.5	1.1148e+06	232876	0	-0.681284	0	Lipid
95	289.127	0.275322	HMDB05765	C11H19N3O6	Ophthalmic acid; (2S)-2-amino-4-[[(2S)-2-aminobutanoyl]-(carboxymethyl)carbamoyl]butanoic acid [primary amine]			O/Y	706151	42522.9	945163	101976	0	-0.420586	0	Lipid
96	279.256	0.4499	LMFA08010008	C18H33NO	Linoleamide			O/Y	736803	44020.4	1.05257e+06	107824	0	-0.514569	0	Lipid
97	368.366	0.276538	C08320 HMDB02003 LMFA01010024 LMFA01020021 LMFA01020229 LMFA01020231 LMFA01020232 LMFA01020293 LMFA01020308 LMFA05000453	C24H48O2	Tetracosanoic acid; 22-methyl-tricosanoic acid [Branched fatty acids [FA0102]]; 2,4-dimethyl-docosanoic acid [Branched fatty acids [FA0102]]; 3,15-dimethyl-docosanoic acid [Branched fatty acids [FA0102]]; 21-methyl-tricosanoic acid [Branched fatty acids [FA0102]] Mycosanoic acid (C24); 2S,4S-dimethyl-docosanoic acid [Branched fatty acids [FA0102]]; Mycocerosic acid (C24); 2R,4R-dimethyl-docosanoi…			O/Y	676654	16495.2	940256	73394.2	0	-0.482144	0	Lipid
98	270.256	0.803485	C16995 HMDB02259 LMFA01010017 LMFA01020011 LMFA01020012 LMFA01020040 LMFA01020041 LMFA01020092 LMFA01020174 LMFA01020193 LMFA01020194 LMFA01020195 LMFA01020196 LMFA01020197 LMFA01020198 LMFA01020199 LMFA01020200 LMFA01020201 LMFA01020202 LMFA01020265 LMFA01020281 LMFA05000374 LMFA05000390 LMPR0103010014	C17H34O2	Methyl palmitate; Heptadecanoic acid; heptadecanoic acid [carboxylic acid]; Margaric acid; heptadecanoic acid [Straight chain fatty acids [FA0101]]; (+)-14-methyl palmitic acid; 14-methyl-hexadecanoic acid [Branched fatty acids [FA0102]]; 15-methyl palmitic acid; 15-methyl-hexadecanoic acid [Branched fatty acids [FA0102]]; 2,6-dimethyl-pentadecanoic acid [Branched fatty acids [FA0102]]; 4,8-dimet…			D/I	1110000	66856.7	718138	26275.5	0	-0.388792	0.628226	Lipid
99	242.224	-0.620745	C16537 C16665 HMDB00826 LMFA01010015 LMFA01020008 LMFA01020009 LMFA01020037 LMFA01020091 LMFA01020162 LMFA01020163 LMFA01020248 LMFA01020348 LMFA05000269 LMFA05000330	C15H30O2	Pentadecanoic acid; 12-Methyltetradecanoic acid; Pentadecanoic acid; Pentadecanoic acid [carboxylic acid]; Pentadecylic acid (see KEGG C16537); pentadecanoic acid [Straight chain fatty acids [FA0101]]; (+)-12-methyl myristic acid; 12-methyl-tetradecanoic acid [Branched fatty acids [FA0102]]; Isopentadecylic acid; 13-methyl-tetradecanoic acid [Branched fatty acids [FA0102]]; 4,12-dimethyl-tridecan…			D/I	9460000	91600	895000	93600	0	0	3.40188	Lipid
100	278.225	0.24986	C06426 C06427 C07289 C08315 C08364 C15201 HMDB01388 HMDB03073 LMFA01020209 LMFA01030140 LMFA01030141 LMFA01030142 LMFA01030143 LMFA01030144 LMFA01030145 LMFA01030146 LMFA01030147 LMFA01030148 LMFA01030151 LMFA01030152 LMFA01030153 LMFA01030154 LMFA01030155 LMFA01030156 LMFA01030197 LMFA01030339 LMFA01030340 LMFA01030341 LMFA01030342 LMFA01030343 LMFA01030344 LMFA01030345 LMFA01030346 LMFA01030347…	C18H30O2	gamma-Linolenic acic; alpha-Linolenic acid; Crepenynate; (9Z,11E,13E)-Octadecatrienoic acid; Punicic acid; 5beta-Estrane-3alpha,17beta-diol; 9E,12E,15E-octadecatrienoic acid [Unsaturated fatty acids [FA0103]] 10,12,14-octadecatrienoic acid [Unsaturated fatty acids [FA0103]] Pseudoeleostearic acid; 10E,12E,14E-octadecatrienoic acid [Unsaturated fatty acids [FA0103]] 10,12,15-octadecatrienoic acid …			D/I	9460000	2340000	6180000	1310000	0	0	0.615302	Lipid
101	226.121	0.232822	LMFA02020007 LMFA02020008 LMFA02020011	C12H18O4	Tuberonic acid; (1R,2S)-3-oxo-2-(5'-hydroxy-2'Z-pentenyl)-cyclopentaneacetic acid [Jasmonic acids [FA0202]]; epi-4'-hydroxyjasmonic acid; (1S,2R)-3-oxo-2-(4'-hydroxy-2'Z-pentenyl)-cyclopentaneacetic acid [Jasmonic acids [FA0202]]; 12-hydroxyjasmonic acid; {(1R,2R)-2-[(2Z)-5-hydroxypent-2-en-1-yl]-3-oxocyclopentyl}acetic acid [Jasmonic acids [FA0202]]			D/I	6020000	1510000	1990000	369000	0	0	1.59699	Lipid
102	271.084	0.102441	C04208 C15457 LMPK13090029	C15H13NO4	N-Benzoyl-4-methoxyanthranilate; trans-4-Methoxy-4'-nitrostilbene oxide			O/Y	1.00106e+06	74338.3	829268	25146.1	0	0.271623	0	Lipid
103	408.106	0.605578	C09011	C19H20O10	Khellol glucoside			O/Y	961540	101974	674605	14117.5	0	0.511303	0	Lipid
104	254.225	0.194954	C08362 HMDB02186 HMDB03229 HMDB10735 HMDB12328 LMFA01020133 LMFA01020140 LMFA01020141 LMFA01020142 LMFA01030054 LMFA01030055 LMFA01030056 LMFA01030057 LMFA01030058 LMFA01030260 LMFA01030261 LMFA01030262 LMFA01030263 LMFA01030264 LMFA01030265 LMFA01030266 LMFA01030267 LMFA01030766 LMFA01030808 LMFA01030854 LMFA01030893 LMFA01030894 LMFA05000331 LMFA05000333 LMFA05000334 LMFA05000335 LMFA05000336 L…	C16H30O2	Palmitoleic acid; Hypogeic acid; (7Z)-hexadec-7-enoic acid [carboxylic acid]; (9Z)-hexadec-9-enoic acid [carboxylic acid]; Trans-Hexa-dec-2-enoic acid; (2E)-hexadec-2-enoic acid [carboxylic acid]; Palmitelaidic acid; (E)-hexadec-9-enoic acid [carboxylic acid] 2,4-dimethyl-2E-tetradecenoic acid [Branched fatty acids [FA0102]] 14-methyl-4-pentadecenoic acid [Branched fatty acids [FA0102]]; 2-hexyl-…			O/Y	3.31192e+06	373910	2.20073e+06	257609	0	0.589688	0	Lipid
105	296.235	0.326805	C08318 C08368 C14762 C14767 C14825 C14826 HMDB04667 HMDB04670 HMDB04701 HMDB04702 HMDB10223 LMFA01050110 LMFA01050111 LMFA01050112 LMFA01050113 LMFA01050114 LMFA01050124 LMFA01050125 LMFA01050204 LMFA01050277 LMFA01050278 LMFA01050279 LMFA01050280 LMFA01050281 LMFA01050310 LMFA01050311 LMFA01050312 LMFA01050348 LMFA01050349 LMFA01050419 LMFA01060122 LMFA01060123 LMFA01060124 LMFA01060125 LMFA0107…	C18H32O3	(9Z,12Z)-(8S)-Hydroxyoctadeca-9,12-dienoic acid; Vernolic acid; 13(S)-HODE;(13S)-Hydroxyoctadecadienoic acid; (S)-HODE; (10)-EpOME; 12(13)-EpOME; (9Z,11E,13S)-13-hydroxyoctadeca-9,11-dienoic acid [secondary alcohol]; (9S,10E,12Z)-9-hydroxyoctadeca-10,12-dienoic acid [secondary alcohol]; 8-[3-[(Z)-oct-2-enyl]oxiran-2-yl]octanoic acid [dialkyl ether] 12,13-EpOME (see KEGG C14826); (Z)-11-(3-pentylo…			O/Y	2.71938e+06	371911	1.78651e+06	261276	0	0.606134	0	Lipid
106	292.204	0.30361	C01226 C04672 C08319 C13816 C14911 C16319 C16320 C16324 C16325 LMFA01050282 LMFA01050283 LMFA01050284 LMFA01050285 LMFA01060175 LMFA01070016 LMFA02000028 LMFA02000053 LMFA02010001 LMFA10000002	C18H28O3	12-OPDA; (9Z,15Z)-(13S)-12,13-Epoxyoctadeca-9,11,15-trienoic acid; (9Z,11E,13E)-4-Oxooctadeca-9,11,13-trienoic acid; (9R,13R)-12-Oxo-phytodienoic acid; 17beta-Hydroxy-2-oxa-5alpha-androstan-3-one; Etherolenic acid; Colnelenic acid; 9,10-EOT;9,10-Epoxyoctadecatrienoic acid; (-)-8-hydroxy-11E,17-octadecadien-9-ynoic acid [Hydroxy fatty acids [FA0105]]; 9-hydroxy-10E,14Z-octadecadien-12-ynoic acid […			O/Y	3.16775e+06	419829	2.05844e+06	356942	0	0.621907	0	Lipid
107	294.22	0.311195	C04594 C04780 C13798 C14765 C14766 C16316 C16326 C16342 C16346 HMDB04668 HMDB04669 HMDB10200 HMDB10203 HMDB10206 HMDB10220 HMDB10224 HMDB11108 LMFA01050115 LMFA01050116 LMFA01050145 LMFA01050205 LMFA01050308 LMFA01050309 LMFA01050379 LMFA01060071 LMFA01060072 LMFA01060164 LMFA01060177 LMFA01070015 LMFA01150001 LMFA02000015 LMFA02000016 LMFA02000024 LMFA02000029 LMFA02000033 LMFA02000039 LMFA02000…	C18H30O3	(9Z)-(13S)-12,13-Epoxyoctadeca-9,11-dienoic acid;(9Z)-(13S)-12,13-Epoxyoctadeca-9,11-dienoate;13(S)-EOD 8-[(1R,2R)-3-Oxo-2-{(Z)-pent-2-enyl}cyclopentyl]octanoate;OPC-8:0 8-(5-Hexyl-furan-2-yl)-octanoic acid;8-(5-Hexyl-furan-2-yl)-octanoate 13-OxoODE;13-KODE;(9Z,11E)-13-Oxooctadeca-9,11-dienoic acid 9-OxoODE;9-KODE;(10E,12Z)-9-Oxooctadeca-10,12-dienoic acid 13(S)-HOT;(9Z,11E,14Z)-(13S)-13-Hydroxyo…	X		O/Y	5.18319e+06	868296	2.56087e+06	411144	0	1.01721	0	Lipid
108	312.23	0.571174	C04717 C07338 C07354 C14827 C14831 C14832 C14834 C14836 HMDB03871 HMDB04706 HMDB06940 HMDB10201 HMDB10208 HMDB10221 LMFA01040001 LMFA01040004 LMFA01040006 LMFA01040007 LMFA01040008 LMFA01040009 LMFA01040066 LMFA01040068 LMFA01050119 LMFA01050120 LMFA01050131 LMFA01050132 LMFA01050135 LMFA01050136 LMFA01050137 LMFA01050344 LMFA01060068 LMFA01060069 LMFA01060070 LMFA01060121 LMFA01070003 LMFA010700…	C18H32O4	(9Z,11E)-(13S)-13-Hydroperoxyoctadeca-9,11-dienoic acid;(9Z,11E)-(13S)-13-Hydroperoxyoctadeca-9,11-dienoate; (9Z,12Z)-(11S)-11-Hydroperoxyoctadeca-9,12-dienoic acid; (7S,8S)-DiHODE;(9Z,12Z)-(7S,8S)-Dihydroxyoctadeca-9,12-dienoic acid; 9(S)-HPODE; 8(R)-HPODE;(9Z,12Z)-(8R)-8-Hydroperoxyoctadeca-9,12-dienoic acid 12,13-Epoxy-9-hydroxy-10-octadecenoate;12(R),13(S)-Epoxy-9(S)-hydroxy-10(E)-octadecenoi…	X		O/Y	2.52432e+06	447266	1.01798e+06	98849.2	0	1.31019	0	Lipid
109	334.067	0.154567	C00093 C00623 C02979 C03120 C03189 C03968 HMDB00126 HMDB02520	C3H9O6P	D-Glycerol 1-phosphate; Glycerol 2-phosphate; DL-Glycerol 1-phosphate; R replaced by H in 1-Alkyl-sn-glycero-3-phosphate; Beta-Glycerophosphoric acid; 1,3-dihydroxypropan-2-yl dihydrogen phosphate [primary alcohol]			O/Y	8.40532e+07	8.4507e+06	1.56698e+07	1.43433e+06	0.350406	2.42332	0	Lipid
110	282.256	0.276756	C00712 C01712 C08363 C08367 C12103 HMDB00207 HMDB00573 HMDB03231 LMFA01020206 LMFA01020372 LMFA01020373 LMFA01020374 LMFA01030002 LMFA01030061 LMFA01030062 LMFA01030063 LMFA01030064 LMFA01030065 LMFA01030066 LMFA01030067 LMFA01030068 LMFA01030069 LMFA01030070 LMFA01030071 LMFA01030073 LMFA01030074 LMFA01030075 LMFA01030076 LMFA01030077 LMFA01030078 LMFA01030079 LMFA01030080 LMFA01030081 LMFA01030…	C18H34O2	Oleic acid; (6Z)-Octadecenoic acid; (11E)-Octadecenoic acid; (9Z)-octadec-9-enoic acid [carboxylic acid]; Elaidic acid; (9Z)-octadec-9-enoic acid [carboxylic acid];			O/Y	1.55898e+07	1.15862e+06	1.4195e+07	1.61925e+06	0.439726	0.135216	0	Lipid
111	284.126	-1.03215	C04517	C10H22NO6PR	R replaced by H in 1-(1-Alkenyl)-sn-glycero-3-phosphocholine;1-Alkenyl-sn-glycero-3-phosphocholine;1-Alkenylglycerophosphocholine;1-O-Alk-1-enyl-glycero-3-phosphocholine			T/S	2.0435e+06	181218	1.48e+06	149196	0.465449	0	0	Lipid
112	302.173	-1.12591	C13870	C15H26O6	Glyceryl tributyrate			O/Y	911995	78855.9	4.08127e+06	162219	0.669553	-2.16192	0	Lipid
113	200.105	0.15558	HMDB00603 HMDB13226 HMDB13227 LMFA01060079 LMFA01060080 LMFA01170032 LMFA01170044 LMFA01170045	C10H16O4	cis-4-Decenedioic acid; (4Z)-dec-4-enedioic acid [carboxylic acid]; cis-4-Decenedioic acid [carboxylic acid]; cis-5-Decenedioic acid [carboxylic acid]; 3,6-dioxo-decanoic acid [Oxo fatty acids [FA0106]]; 6,9-dioxo-decanoic acid [Oxo fatty acids [FA0106]]; 2E-Decenedioic acid [Dicarboxylic acids [FA0117]]; 4E-Decenedioic acid [Dicarboxylic acids [FA0117]]; 4Z-Decenedioic acid [Dicarboxylic acids […			T/S	4.01344e+06	378593	2.45066e+06	309542	0.711667	-1.74286	0	Lipid
114	258.11	-1.09434	C00670 C04317	C8H21NO6P	Glycerophosphocholine; 1-Alkyl-sn-glycero-3-phosphocholine			T/S	2.0435e+06	334909	1.01658e+06	129863	1.00732	0	0	Lipid
115	246.051	0.266077	C03274	C6H15O8P	Glycerophosphoglycerol	X	X	O/Y	1.50082e+07	1.15849e+06	9.71618e+07	1.00757e+07	1.03111	-2.69464	0	Lipid	Carbohydrate
116	260.181	0.374771	C04688 HMDB00705 HMDB00756 LMFA07070001	C14H27O2SR	beta-Hydroxymyristyl-[acyl-carrier protein]	X		T/S	1.4506e+06	93195.1	693547	21899.5	1.06459	-0.550601	0	Lipid
117	354.22	0.326563	LMPR01090046	C23H30O3	Retinoids	X		O/Y	5.59415e+06	673750	3.59563e+06	625653	1.33988	0.637676	0	Lipid
118	329.052	-0.355098	C00575 C02353 C02507 HMDB00058 HMDB11616	C10H12N5O6P	Cyclic adenosine monophosphate (cAMP)			T/S	717624	23538.4	1.12085e+06	156430	-0.643293	0	0	Nucleotide
119	323.052	-0.333438	C03104 C05822 HMDB00095 HMDB11692	C9H14N3O8P	Cytidine monophosphate			O/Y	694830	27775.9	1.05154e+06	119118	-0.575174	-0.59777	0	Nucleotide
120	347.063	0.296565	C00020 C00362 C00946 C01367 C04378	C10H14N5O7P	Adenosine monophosphate; Deoxyguanosine monophosphate; 7-alpha-D-Ribosyladenine 5'-phosphate			O/Y	1.27396e+06	120896	5.51712e+06	565613	0	-2.1146	0	Nucleotide	Terpenoids and Polyketides
121	404.002	0.101281	C00015 HMDB00295	C9H14N2O12P2	Uridine diphosphate			O/Y	908373	71712.8	3.51654e+06	302986	0	-1.9528	0	Nucleotide
122	244.07	0.201821	C00299 C02067 C16745 HMDB00296 HMDB00767	C9H12N2O6	Uridine; Pseudouridine; Spongouridine; 1-b-D-ribofuranosyl-uracil [primary alcohol]; Pseudouridine (see KEGG C02067); 5-b-D-ribofuranosyl-2,4(1H,3H)-Pyrimidinedione [primary alcohol]			O/Y	789495	45692	2.40489e+06	271790	0	-1.60697	0	Nucleotide
123	363.058	-0.209616	C00144 C06193 HMDB01397 HMDB11670	C10H14N5O8P	Guanosine monophosphate		X	O/Y	710373	32420.9	1.07382e+06	58562.9	0	-0.596109	0	Nucleotide
124	283.092	0.522993	C00387 C08432 HMDB00133 HMDB03333	C10H13N5O5	Guanosine; Isoguanosine			O/Y	698324	22447.2	958799	85388.4	0	-0.457331	0	Nucleotide
125	332.053	0.961394	C06196 HMDB06555 C04527 C10118 C12633 LMPK12111411 LMPK12111469 LMPK12112469 LMPK12112482 LMPK12112506 LMPK12112555 LMPK12112664 LMPK12112779 LMPK12112984 LMPK12112985 LMPK12112986 LMPK12112987 LMPK12112988 LMPK12112989 LMPK12113232 LMPK12113233 LMPK12113234 LMPK12113235 LMPK12130077	C10H13N4O7P	2'-Deoxyinosine 5'-phosphate; 3,3',4',5,7-Pentahydroxy-8-methoxyflavone; Patuletin; Laricitrin; 3',4',5'-Trihydroxywogonin [Flavones and Flavonols [PK1211]]; 5,7,8,3',4'-Pentahydroxy-6-methoxyflavone [Flavones and Flavonols [PK1211]]; Pinomyricetin [Flavones and Flavonols [PK1211]]; Laricitrin [Flavones and Flavonols [PK1211]]; Mearnsetin [Flavones and Flavonols [PK1211]]; Myricetin 5-methyl ethe…			O/Y	804486	45589.5	1.04368e+06	58914.1	0	-0.375547	0	Nucleotide	Other secondary metabolites
126	298.115	-0.0180673	HMDB01107	C11H16N5O5	7-Methylguanosine; 2-amino-6,9-dihydro-7-methyl-6-oxo-9-1H-Purinium [cation]			O/Y	1.19513e+06	124392	953755	64393.7	0	0.325472	0	Nucleotide
127	326.137	0.390689	C15451	C16H22O7	Hinokitiol glucoside			O/Y	2.8233e+06	681796	1.05192e+06	155892	-2.19103	1.42435	0	Other secondary metabolites
128	462.08	0.275997	C03515 LMPK12090040 LMPK12110639 LMPK12110644 LMPK12110645 LMPK12110650 LMPK12110651 LMPK12111077 LMPK12111105 LMPK12111110 LMPK12111295 LMPK12111341 LMPK12111843 LMPK12111852 LMPK12111905 LMPK12130035	C21H18O12	Luteolin 7-O-glucuronide; Demethylwedelolactone 3-O-glucoside [Coumestan flavonoids [PK1209]] Luteolin 5-glucuronide [Flavones and Flavonols [PK1211]] Luteolin 7-glucuronide [Flavones and Flavonols [PK1211]] Luteolin 7-galacturonide [Flavones and Flavonols [PK1211]] Luteolin 3'-glucuronide [Flavones and Flavonols [PK1211]] Luteolin 3'-galacturonide [Flavones and Flavonols [PK1211]] 5,6,7,2'-Tetra…	X	X	T/S	3.84574e+07	4.00208e+06	1.0819e+08	1.33566e+07	-1.49224	0	0	Other secondary metabolites
129	478.075	0.206753	LMPK12113122 LMPK12110888 LMPK12111179 LMPK12111186 LMPK12111373 LMPK12112172 LMPK12112173 LMPK12112181 LMPK12112227 LMPK12112229	C21H18O13	Quercetin 5-glucuronide [Flavones and Flavonols [PK1211]]; Isoetin 4'-glucuronide [Flavones and Flavonols [PK1211]] 6-Hydroxyluteolin 6-glucuronide [Flavones and Flavonols [PK1211]] 6-Hydroxyluteolin 7-glucuronide [Flavones and Flavonols [PK1211]] 8-Hydroxyluteolin 8-glucuronide [Flavones and Flavonols [PK1211]] Quercetin 3-galacturonide [Flavones and Flavonols [PK1211]] Miquelianin [Flavones and…	X		T/S	2.69976e+08	1.69581e+07	6.9607e+08	9.78037e+07	-1.3664	0	0	Other secondary metabolites
130	492.091	0.378696	LMPK12112833 C11254 LMPK12110852 LMPK12111211 LMPK12111385 LMPK12111388 LMPK12112174 LMPK12112362 LMPK12112545 LMPK12112704	C22H20O13	6-Methoxykaempferol 3-glucuronide; Carminic acid; Tricetin 3'-methyl ether 7-glucuronide [Flavones and Flavonols [PK1211]]; 6-Methoxyluteolin 7-glucuronide [Flavones and Flavonols [PK1211]] 8-Hydroxyluteolin 4'-methyl ether 8-glucuronide [Flavones and Flavonols [PK1211]] 8-Hydroxyluteolin 3'-methyl ether 8-glucuronide [Flavones and Flavonols [PK1211]] Quercetin 3-(6''-methylglucuronide) [Flavones…	X	X	T/S	1.9232e+07	2.34426e+06	4.89382e+07	5.96591e+06	-1.34745	0	0	Other secondary metabolites
131	386.122	0.63271	C01175 C02919	C17H22O10	1-O-Sinapoyl-beta-D-glucose; 4-O-beta-D-Glucosyl-sinapate	X		O/Y	1.38617e+07	1.75798e+06	2.49257e+06	349448	-1.07168	2.4754	0	Other secondary metabolites
132	446.085	0.37381	C10025 LMPK12110117 LMPK12110344 LMPK12110345 LMPK12110350 LMPK12111081 LMPK12111083 LMPK12111319 LMPK12111320	C21H18O11	Baicalin; 5,7,2'-Trihydroxyflavone 7-glucuronide [Flavones and Flavonols [PK1211]] Apigenin 7-glucuronide [Flavones and Flavonols [PK1211]] Apigenin 7-galacturonide [Flavones and Flavonols [PK1211]] Apigenin 4'-glucuronide [Flavones and Flavonols [PK1211]] Baicalin [Flavones and Flavonols [PK1211]] Baicalein 6-glucuronide [Flavones and Flavonols [PK1211]] Norwogonin 7-glucuronide [Flavones and Fl…			T/S	1.18453e+06	124679	2.45822e+06	327160	-1.0533	0	0	Other secondary metabolites
133	654.144	0.746173	LMPK12110602	C28H30O18	Tamarixetin 5-glucoside-7-glucuronide [Flavones and Flavonols [PK1211]]			T/S	1.11805e+06	251148	2.31506e+06	533704	-1.05007	0	0	Other secondary metabolites
134	272.068	-0.740113	C00509 C01263 C01592 C03567 C06561 C08578 C09047 C09614 C09751 C09826 C12087 C14458 C15567 C16232 C17673 HMDB02670 HMDB05897 LMPK12050463 LMPK12070073 LMPK12070128 LMPK12120018 LMPK12120111 LMPK12120128 LMPK12120151 LMPK12120264 LMPK12120396 LMPK12140001 LMPK12140075 LMPK12140091 LMPK12140104 LMPK12140125 LMPK12140219 LMPK12140220 LMPK12140610 LMPK12140657	C15H12O5	4',5,7-Trihydroxyflavanone; (-)-Glycinol; Licodione; 2'-Hydroxydihydrodaidzein; Naringenin; chalcone; Butein; Rubrofusarin; Butin; Garbanzol; Pinobanksin; p-Coumaroyltriacetic acid lactone; Dihydrogenistein; 2,7,4'-Trihydroxyisoflavanone; 6,7,4'-Trihydroxyflavanone; Toralactone; (2S)-5,7-dihydroxy-2-(4-hydroxyphenyl)chroman-4-one [ketone]; Dihydrogenistein ; 5,7-dihydroxy-3-(4-hydroxyphenyl)chrom…			T/S	1.41656e+06	76199.3	2.79207e+06	444207	-0.97894	0	0	Other secondary metabolites
135	368.111	0.301957	C02572	C17H20O9	O-Feruloylquinate	X	X	O/Y	668814284	7.23938e+07	8.33557e+07	9.2252e+06	-0.963258	3.00425	0	Other secondary metabolites
136	286.048	0.207089	C01514 C05903 C08576 C08720 C10036 C10041 C10097 C10184 C10510 C12134 HMDB05800 HMDB05801 LMPK12050062 LMPK12050149 LMPK12050251 LMPK12050327 LMPK12050386 LMPK12110003 LMPK12110006 LMPK12110051 LMPK12110131 LMPK12110134 LMPK12110137 LMPK12110941 LMPK12111160 LMPK12111361 LMPK12111566 LMPK12111601 LMPK12111622 LMPK12112802 LMPK12113088 LMPK12130020 LMPK12130041 LMPK12130056	C15H10O6	Luteolin; Kaempferol; Aureusidin; Maritimetin; Datiscetin; 7,3',4'-Trihydroxyflavonol; Isoscutellarein; Scutellarein; Orobol; 2',4',5,7-Tetrahydroxyisoflavone; 2-(3,4-dihydroxyphenyl)-5,7-dihydroxy-chromen-4-one [phenol or hydroxyhetarene]; 3,5,7-trihydroxy-2-(4-hydroxyphenyl)chromen-4-one [phenol or hydroxyhetarene]; Baptigenin [Isoflavonoids [PK1205]]; 7,8,2',4'-Tetrahydroxyisoflavone [Isoflavo…	X		O/Y	8.56196e+06	1.034e+06	1.75744e+07	2.12962e+06	-0.930973	-1.03746	0	Other secondary metabolites
137	444.2	0.222578	LMPR0103050006 C11195	C21H32O10	dihydrophaseic acid 4-O-beta-D-glucoside; (2Z,4E)-5-[(1R,3S,5R,8S)-3-(beta-D-glucopyranosyloxy)-8-hydroxy-1,5-dimethyl-6-oxabicyclo[3.2.1]oct-8-yl]-3-methylpenta-2,4-dienoic acid [C15 isoprenoids (sesquiterpenes) [PR0103]] Mitoxantrone	X		T/S	4.23345e+06	595213	8.01855e+06	1.1747e+06	-0.921508	0	0	Other secondary metabolites
138	302.043	0.331553	C00389 C02806 C03662 C08577 C10068 C10072 C10078 C10079 C10105 C10177 C10192 C15031 HMDB05794 LMPK12050441 LMPK12110004 LMPK12110847 LMPK12110940 LMPK12111229 LMPK12111397 LMPK12111577 LMPK12111592 LMPK12111605 LMPK12111625 LMPK12111627 LMPK12112517 LMPK12112860 LMPK12113149 LMPK12130044	C15H10O7	Quercetin; 8-Hydroxykaempferol; 2'-Hydroxypseudobaptigenin; Bracteatin; 6-Hydroxykaempferol; 6-Hydroxyluteolin; Hypolaetin;8-Hydroxyluteolin; 5,7,2',4',5'-Pentahydroxyflavone; Morin; Robinetin;5-Deoxymyricetin; 5,7,3',4',5'-Pentahydroxyflavone; 2-(4-Hydroxyphenyl)-5,6,7,8-tetrahydroxy-4H-1-benzopyran-4-one; 2-(3,4-dihydroxyphenyl)-3,5,7-trihydroxy-chromen-4-one [phenol or hydroxyhetarene]; 5,7,8,…	X		O/Y	1.39488e+07	1.44429e+06	1.19464e+07	1.58894e+06	-0.85069	0.223563	0	Other secondary metabolites
139	405.157	-1.2903	C12200	C24H23NO5	6-Acetonyl-5,6-dihydrochelerythrine	X		T/S	7.41903e+06	1.23867e+06	1.26095e+07	1.75784e+06	-0.765214	0	0	Other secondary metabolites
140	342.095	0.325176	C10431 C10433	C15H18O9	Caffeic acid 3-glucoside; 1-Caffeoyl-beta-D-glucose	X		T/S	2.46656e+07	2.79387e+06	4.1027e+07	4.49113e+06	-0.734076	0	0	Other secondary metabolites
141	434.085	0.331059	LMPK12110840 LMPK12110883 LMPK12111176 LMPK12111180 LMPK12111181 LMPK12111183 LMPK12111370 LMPK12112167 LMPK12112168 LMPK12112169 LMPK12112177 LMPK12112182 LMPK12112226 LMPK12113115 LMPK12113118 LMPK12113119	C20H18O11	Tricetin 3'-xyloside [Flavones and Flavonols [PK1211]] Isoetin 2'-xyloside [Flavones and Flavonols [PK1211]] 6-Hydroxyluteolin 6-xyloside [Flavones and Flavonols [PK1211]] 6-Hydroxyluteolin 7-arabinopyranoside [Flavones and Flavonols [PK1211]] 6-Hydroxyluteolin 7-xyloside [Flavones and Flavonols [PK1211]] 6-Hydroxyluteolin 7-apioside [Flavones and Flavonols [PK1211]] 8-Hydroxyluteolin 7-xyloside …			T/S	3.84178e+06	221936	6.34029e+06	705231	-0.722776	0	0	Other secondary metabolites
142	494.142	-0.0794948	LMPK12140098 LMPK12140456 LMPK12140457	C23H26O12	7,8,4'-Trihydroxy-3',5'-dimethoxyflavanone 4'-O-glucoside [Flavanones [PK1214]] Peruvianoside I; Pervianoside I [Flavanones [PK1214]] Peruvianoside II; (2S)-2,7,4'-Trihydroxy-3',5'-methoxyflavanone 5-glucoside [Flavanones [PK1214]]			T/S	823855	48029.5	1.35744e+06	141298	-0.720428	0	0	Other secondary metabolites
143	452.132	-0.595884	LMPK12020039 LMPK12020040 LMPK12020041 LMPK12020042 LMPK12020043 LMPK12020047 LMPK12020050 LMPK12020051 LMPK12020055 LMPK12020056 LMPK12020060 LMPK12020061 LMPK12020063 LMPK12020064 LMPK12020198 LMPK12020201 LMPK12120529 LMPK12120530 LMPK12120567	C21H24O11	Epicatechin 8-C-beta-D-galactoside [Flavans, Flavanols and Leucoanthocyanidins [PK1202]]; Epicatechin 3-O-beta-D-allopyranoside [Flavans, Flavanols and Leucoanthocyanidins [PK1202]]; Epicatechin 3-O-beta-D-glucopyranoside [Flavans, Flavanols and Glucopyranosylcatechin [Flavans, Flavanols and Leucoanthocyanidins [PK1202]]; Glucopyranosylepicatechin [Flavans, Flavanols and Leucoanthocyanidins [PK12…			T/S	778789	36399.7	1.2765e+06	153761	-0.712887	0	0	Other secondary metabolites
144	284.032	0.070287	C10401 LMPK12090029 LMPK12090032 LMPK12090039 LMPK12100060 LMPK12160012 LMPK13040015	C15H8O6	Rhein Repensol3,7,9-Trihydroxycoumestan; 7,10,12-Trihydroxycoumestan [Coumestan flavonoids [PK1209]] Lucernol; 2,3,9-Trihydroxycoumestan [Coumestan flavonoids [PK1209]] Aureol; 1,3,9-Trihydroxycoumestan [Coumestan flavonoids [PK1209]] 7,4',5'-Trihydroxy-5,2'-oxido-4-phenylcoumarin [Neoflavonoids [PK1210]] Lupinalbin A [Other Flavonoids [PK1216]] Rhein (see KEGG C10401) [Anthracenes and phenanthre…			O/Y	701905	36546.8	1.36515e+06	190847	-0.698338	-0.959711	0	Other secondary metabolites
145	494.106	0.179086	LMPK12111465 LMPK12112470 LMPK12112471 LMPK12112478 LMPK12112479 LMPK12112500 LMPK12112551 LMPK12112552 LMPK12112554 LMPK12112660 LMPK12112775 LMPK12112886 LMPK12112888 LMPK12112892 LMPK12112897 LMPK12112898 LMPK12112907 LMPK12112908 LMPK12112912 LMPK12112913 LMPK12112914 LMPK12112916 LMPK12112964 LMPK12112965 LMPK12113175 LMPK12113177 LMPK12113183 LMPK12113185 LMPK12113205 LMPK12113269 LMPK12113…	C22H22O13	Pleurostimin 7-glucoside; 5,6,7,3',4'-Pentahydroxy-8-methoxyflavone 7-glucoside [Flavones and Flavonols [PK1211]] Laricitrin 3-galactoside [Flavones and Flavonols [PK1211]] Laricitrin 3-glucoside [Flavones and Flavonols [PK1211]] Laricitrin 7-glucoside [Flavones and Flavonols [PK1211]] Laricitrin 5'-glucoside [Flavones and Flavonols [PK1211]] Myricetin 4'-methyl ether 3-O-beta-D-galactopyranoside…	X		O/Y	6.94126e+06	672901	2.79247e+06	229775	-0.693222	1.31365	0	Other secondary metabolites
146	626.149	0.426259	C12667 LMPK12110836 LMPK12110843 LMPK12111190 LMPK12111191 LMPK12111374 LMPK12111375 LMPK12111387 LMPK12112045 LMPK12112046 LMPK12112047 LMPK12112048 LMPK12112051 LMPK12112053 LMPK12112092 LMPK12112093 LMPK12112094 LMPK12112095 LMPK12112096 LMPK12112100 LMPK12112103 LMPK12112104 LMPK12112190 LMPK12112204 LMPK12112235 LMPK12112413 LMPK12112415 LMPK12112422 LMPK12112442 LMPK12112455 LMPK12112456 LM…	C27H30O17	Quercetin 3-O-beta-D-glucosyl-(1->2)-beta-D-glucoside;Baimaside;Quercetin 3-beta-D-sophoroside;Quercetin 3-O-sophoroside;QUOSP 6,8-Di-C-glucopyranosyltricetin [Flavones and Flavonols [PK1211]] Tricetin 3',5'-diglucoside [Flavones and Flavonols [PK1211]] 6-Hydroxyluteolin 7-sophoroside [Flavones and Flavonols [PK1211]] 6-Hydroxyluteolin 7-gentiobioside [Flavones and Flavonols [PK1211]] 8-Hydroxylu…			T/S	990340	80756.9	1.51694e+06	118865	-0.615164	0	0	Other secondary metabolites
147	465.103	-0.600181	C12138 LMPK12010278 LMPK12010425	C21H21O12	Delphinidin 3-O-glucoside;Mirtillin;Delphinidin 3-glucoside;Delphinidin 3-O-beta-D-glucoside Myrtillin; Delphinidin 3-O-beta-D-glucopyranoside [Anthocyanidins [PK1201]] 6-Hydroxycyanidin 3-glucoside [Anthocyanidins [PK1201]]	X		T/S	779176	47819.2	1.16838e+06	115299	-0.584494	0	0	Other secondary metabolites
148	328.116	0.29308	C09294 C10717	C15H20O8	Anisatin Paeonoside	X		O/Y	9.13711e+06	999827	6.98991e+06	616910	-0.574698	0.386465	0	Other secondary metabolites
149	494.07	0.154576	LMPK12111408 LMPK12112437 LMPK12113195 LMPK12113199	C21H18O14	8-Hydroxytricetin 7-glucuronide [Flavones and Flavonols [PK1211]] Myricetin 3-glucuronide [Flavones and Flavonols [PK1211]] Gossypetin 3-glucuronide [Flavones and Flavonols [PK1211]] Gossypetin 8-glucuronide [Flavones and Flavonols [PK1211]]			O/Y	1.70931e+06	152659	1.43422e+06	155724	-0.505155	0.253147	0	Other secondary metabolites
150	250.088	0.808947	C17222 C17223	C10H18O5S	2-(5'-Methylthio)pentylmalic acid;2-(5'-Methylthio)pentylmalate 3-(5'-Methylthio)pentylmalic acid;3-(5'-Methylthio)pentylmalate			T/S	672030	12146.3	945557	148826	-0.492639	0	0	Other secondary metabolites
151	462.116	0.330608	C05990 C10104 C10187 C10533 LMPK12050253 LMPK12050254 LMPK12050259 LMPK12050372 LMPK12050427 LMPK12100041 LMPK12100042 LMPK12110123 LMPK12110551 LMPK12110599 LMPK12110600 LMPK12110738 LMPK12110739 LMPK12110754 LMPK12110756 LMPK12110767 LMPK12110770 LMPK12110772 LMPK12110801 LMPK12110802 LMPK12110810 LMPK12110818 LMPK12110859 LMPK12110869 LMPK12110960 LMPK12110961 LMPK12110963 LMPK12111030 LMPK121…	C22H22O11	Isoscoparine; 6-Methoxyluteolin 7-rhamnoside; Swertiajaponin; Tectoridin; Dalpanitin [Isoflavonoids [PK1205]]; 3'-O-Methylorobol 7-O-glucoside [Isoflavonoids [PK1205]]; Pratensein 7-O-glucoside [Isoflavonoids [PK1205]]; Tectoridin [Isoflavonoids [PK1205]] Isotectorigenin 7-O-glucoside [Isoflavonoids [PK1205]] 5,3',4'-Trihydroxy-7-methoxy-4-phenylcoumarin 5-O-glucoside [Neoflavonoids [PK1210]] 5,3…			O/Y	1.85788e+06	199066	1.00861e+06	66862	-0.477036	0.881293	0	Other secondary metabolites
152	317.062	0.215029	C04443 C08999 C10022 C10084 C10119 C10120 C10176 C10185 C10188 HMDB02655 LMPK12050273 LMPK12050409 LMPK12050443 LMPK12060055 LMPK12070135 LMPK12110002 LMPK12110606 LMPK12110875 LMPK12111230 LMPK12111231 LMPK12111232 LMPK12111233 LMPK12111245 LMPK12111398 LMPK12111399 LMPK12111594 LMPK12111595 LMPK12111606 LMPK12111607 LMPK12111610 LMPK12112292 LMPK12112518 LMPK12112546 LMPK12112624 LMPK12112729 L…	C16H12O7	3-O-Methylquercetin; Capillarisin; Quercetin 5-methyl ether Isorhamnetin;3-Methylquercetin;Quercetin 3'-methyl ether Pedalitin Pinoquercetin;6-C-Methylquercetin Rhamnetin;Quercetin 7-methyl ether Sexangularetin;Herbacetin 8-methyl ether Tamarixetin;Quercetin 4'-methyl ether Isorhamnetin (see KEGG C10084); 3,5,7-trihydroxy-2-(4-hydroxy-3-methoxy-phenyl)chromen-4-one [phenol or hydroxyhetarene] Jun…	X		T/S	734658	32361.5	1.00062e+06	70033.3	-0.445753	0	0	Other secondary metabolites
153	490.111	0.254806	LMPK12050232 LMPK12050233 LMPK12050393 LMPK12050399 LMPK12110476 LMPK12110477 LMPK12110478 LMPK12110525 LMPK12110690 LMPK12110829 LMPK12111126 LMPK12111137 LMPK12111151 LMPK12111291 LMPK12111348 LMPK12111783 LMPK12111844 LMPK12112213 LMPK12112214 LMPK12112257 LMPK12112973 LMPK12130010	C23H22O12	Orobol 8-C-(6''-acetylglucoside) [Isoflavonoids [PK1205]]; Orobol 6-C-(6''-acetylglucoside) [Isoflavonoids [PK1205]]; Iriflogenin 4'-O-glucoside [Isoflavonoids [PK1205]]; Dalspinin 7-O-galactoside [Isoflavonoids [PK1205]]; Orientin 2''-acetate [Flavones and Flavonols [PK1211]]; Isoorientin 2''-acetate [Flavones and Flavonols [PK1211]] Orientin 6''-acetate [Flavones and Flavonols [PK1211]] Isoorie…	X	X	O/Y	8.939e+07	1.53763e+07	444048084	3.24506e+07	0	-2.31253	0	Other secondary metabolites
154	534.101	0.365953	C10103 LMPK12050237 LMPK12110636 LMPK12110689 LMPK12110695 LMPK12111118 LMPK12111689 LMPK12111784 LMPK12112255 LMPK12112943	C24H22O14	Luteolin 7-O-(6''-malonylglucoside) Orobol 7-O-(6''-malonylglucoside) [Isoflavonoids [PK1205]] Luteolin 7-O-(6''-malonylglucoside) [Flavones and Flavonols [PK1211]] Luteolin 5-(6''-malonylglucoside) [Flavones and Flavonols [PK1211]] Luteolin 7-(2''-glucuronosyllactate) [Flavones and Flavonols [PK1211]] Scutellarein 7-(6''-malonylglucoside) [Flavones and Flavonols [PK1211]] Kaempferol 3-(6''-malon…	X	X	O/Y	3.1724e+07	6.87766e+06	157283340	9.21152e+06	0	-2.30972	0	Other secondary metabolites
155	506.106	0.20928	LMPK12110566 LMPK12110864 LMPK12110877 LMPK12111212 LMPK12111296 LMPK12112066 LMPK12112067 LMPK12112138 LMPK12112175 LMPK12112224 LMPK12112258 LMPK12112444 LMPK12112463	C23H22O13	Quercetin 7-(6''-acetylglucoside) [Flavones and Flavonols [PK1211]] Tricin 7-glucuronide [Flavones and Flavonols [PK1211]] Tricetin 3',4'-dimethyl ether 7-glucuronide [Flavones and Flavonols [PK1211]] 6-Methoxyluteolin 7-glucuronide methyl ester [Flavones and Flavonols [PK1211]] 5,2',6'-Trihydroxy-7,8-dimethoxyflavone 2'-glucuronide [Flavones and Flavonols [PK1211]] undef [Flavones and Flavonols …	X	X	O/Y	2.0988e+07	2.32658e+06	8.43556e+07	7.08339e+06	0	-2.00692	0	Other secondary metabolites
156	320.09	0.282738	C02947 C11586 LMPK12020133 LMPK12020134 LMPK12020135 LMPK12020194 LMPK12120586	C16H16O7	4-Coumaroylshikimate; 1-Naphthyl glucuronide; Gallocatechin 4'-methyl ether [Flavans, Flavanols and Leucoanthocyanidins [PK1202]]; Ourateacatechin [Flavans, Flavanols and Leucoanthocyanidins [PK1202]] ent-Gallocatechin 4'-methyl ether [Flavans, Flavanols and Leucoanthocyanidins [PK1202]] Mesquitol-4alpha-ol 8-methyl ether [Flavans, Flavanols and Leucoanthocyanidins [PK1202]] Gliricidol [Chalcones…	X		O/Y	7.40567e+06	1.35085e+06	2.82933e+07	3.39868e+06	0	-1.93376	0	Other secondary metabolites
157	550.096	0.307724	C12638 LMPK12111193 LMPK12112068 LMPK12112139 LMPK12112459	C24H22O15	Quercetin 3-O-(6-O-malonyl-beta-D-glucoside);Quercetin 3-O-malonylglucoside;Quercetin-3-O-(6''-malonylglucoside) 6-Hydroxyluteolin 7-(6''-malonylglucoside) [Flavones and Flavonols [PK1211]] Quercetin 3-(6''-malonylgalactoside) [Flavones and Flavonols [PK1211]] Quercetin 3-(6''-malonylglucoside) [Flavones and Flavonols [PK1211]] Myricetin 3-(4''-malonylrhamnoside) [Flavones and Flavonols [PK1211]]	X	X	O/Y	9.35642e+06	1.07206e+06	3.23563e+07	2.35182e+06	0	-1.79002	0	Other secondary metabolites
158	484.085	0.221189	C04101	C20H20O14	1-O,6-O-Digalloyl-beta-D-glucose	X		O/Y	1.64769e+07	1.54739e+06	4.88003e+07	5.18614e+06	0	-1.56644	0	Other secondary metabolites
159	520.122	0.182509	LMPK12110588 LMPK12110694 LMPK12111297 LMPK12112334 LMPK12112361 LMPK12112503 LMPK12112826 LMPK12113212	C24H24O13	Isorhamnetin 3-(6''-acetylglucoside) [Flavones and Flavonols [PK1211]] Luteolin 7-(2''-glucosyllactate) [Flavones and Flavonols [PK1211]] 5,2'-Dihydroxy-7,8,6'-trimethoxyflavone 2'-glucuronide [Flavones and Flavonols [PK1211]] Isorhamnetin 3-(6''-acetylgalactoside) [Flavones and Flavonols [PK1211]] Isorhamnetin 3-(2''-acetylglucoside) [Flavones and Flavonols [PK1211]] Mearnsetin 3-O-(4''-O-acetyl…	X		O/Y	8.07808e+06	1.44511e+06	2.35507e+07	2.4227e+06	0	-1.54368	0	Other secondary metabolites
160	564.112	0.213289	LMPK12110589 LMPK12112481	C25H24O15	Isorhamnetin 3-(6''-malonylglucoside) [Flavones and Flavonols [PK1211]] Larycitrin 3-(4''-malonylrhamnoside) [Flavones and Flavonols [PK1211]]		X	O/Y	1.94037e+06	336851	4.7363e+06	459961	0	-1.28743	0	Other secondary metabolites
161	448.101	0.368179	C01750 C01821 C03951 C08598 C10042 C10114 C12249 C12626 C16409 C17056 LMPK12050230 LMPK12050231 LMPK12050235 LMPK12100033 LMPK12110050 LMPK12110122 LMPK12110469 LMPK12110470 LMPK12110473 LMPK12110509 LMPK12110596 LMPK12110597 LMPK12110598 LMPK12110637 LMPK12110642 LMPK12110643 LMPK12110649 LMPK12110652 LMPK12111107 LMPK12111109 LMPK12111177 LMPK12111182 LMPK12111215 LMPK12111337 LMPK12111349 LMPK…	C21H20O11	Quercitrin; Isoorientin; Luteolin 7-O-glucoside; Carthamone; Fisetin 8-C-glucoside; Luteolin 8-C-glucoside; Kaempferol 3-O-glucoside; Aureusidin 6-O-glucoside; Plantaginin; 8-C-Glucosylorobol [Isoflavonoids [PK1205]]; 6-C-Glucosylorobol [Isoflavonoids [PK1205]] Orobol 7-O-glucoside [Isoflavonoids [PK1205]]; 5,7,3',4'-Tetrahydroxy-4-phenylcoumarin 5-O-glucoside [Neoflavonoids [PK1210]]; evolvuside…	X		O/Y	8.5744e+07	1.08824e+07	1.99703e+08	1.45693e+07	0	-1.21975	0	Other secondary metabolites
162	430.09	0.333022	LMPK12090005 LMPK12110149 LMPK12110508 LMPK12113373	C21H18O10	Coumestrol 3-O-glucoside [Coumestan flavonoids [PK1209]] Chrysin 7-glucuronide [Flavones and Flavonols [PK1211]] Derhamnosylmaysin [Flavones and Flavonols [PK1211]] 3,5,8,3'-Tetramethoxy-6,7:4',5'-bis(methylenedioxy)flavone [Flavones and Flavonols [PK1211]]			O/Y	884111	67070	2.0406e+06	255761	0	-1.20669	0	Other secondary metabolites
163	404.132	0.644669	C09779 C09798	C17H24O11	Gardenoside; Scandoside methyl ester	X		O/Y	780701	52942	1.65176e+06	303355	0	-1.08116	0	Other secondary metabolites
164	322.033	0.207367	C01572	C14H10O9	Digallate		X	O/Y	2.313e+06	244883	4.25712e+06	633917	0	-0.880113	0	Other secondary metabolites
165	348.179	0.312274	C17638	C16H28O8	Schizonepetoside E			O/Y	970014	97854.7	1.67024e+06	172771	0	-0.783974	0	Other secondary metabolites
166	321.07	0.0583807	HMDB13220	C11H15NO10	Beta-Citryl-L-glutamic acid; 3-[[(2S)-1,5-dihydroxy-1, 5-dioxopentan-2-yl]carbamoyl]-3-hydroxypentanedioic acid [tertiary alcohol]			O/Y	802644	49155.5	1.37383e+06	100074	0	-0.775374	0	Other secondary metabolites
167	300.027	0.313937	C10394 LMPK12090041	C15H8O7	Pseudopurpurin; Demethylwedelolactone [Coumestan flavonoids [PK1209]]			O/Y	671791	19201.5	910057	81649.5	0	-0.437946	0	Other secondary metabolites
168	246.053	-0.22221	C02162 C06355 C09285	C13H10O5	Isopimpinellin; 2,3',4,6-Tetrahydroxybenzophenone; Pimpinellin			O/Y	746135	31194.1	978063	57430.5	0	-0.390491	0	Other secondary metabolites
169	636.097	0.443316	C04360 C17458	C27H24O18	1,2,6-Trigalloylglucose; Gallotannin;1,3,6-Tri-o-galloyl-beta-D-glucose			D/I	2440000	223000	3170000	276000	0	0	-0.376179	Other secondary metabolites	Carbohydrate
170	326.1	0.301247	C04415 C05158 C05839 C06739 C07605 C16827	C15H18O8	4-O-beta-D-Glucosyl-4-hydroxycinnamate; beta-D-Glucosyl-2-coumarate; beta-D-Glucosyl-2-coumarinate; 4'-O-beta-D-Glucosyl-cis-p-coumarate; Bilobalide; p-Coumaroyl-D-glucose			D/I	11100000	962000	9880000	1070000	0	0	0.164652	Other secondary metabolites
171	466.111	0.110785	C03430 C17531 LMPK12120279 LMPK12120370 LMPK12140367 LMPK12140454	C21H22O12	Quercetin 7-O-glucoside; Plantagoside; 3,4,5,2',4',6'-Hexahydroxychalcone 2'-glucoside [Chalcones and dihydrochalcones [PK1212]]; 3,4,2',4',6',beta-Hexahydroxychalcone 2'-glucoside [Chalcones and dihydrochalcones [PK1212]]; 2,5,7,3',4'-Pentahydroxyflavanone 5-O-glucoside [Flavanones [PK1214]] Plantagoside [Flavanones [PK1214]]			O/Y	1.8796e+06	195383	1.59836e+06	189346	0	0.233835	0	Other secondary metabolites
172	288.064	0.594534	C00974 C01378 C05631 C08724 C09277 C10060 C10064 C10083 C10091 C10415 C12631 C15525 C16233 C16940 HMDB05810 LMPK12020155 LMPK12020156 LMPK12050500 LMPK12120118 LMPK12120143 LMPK12120181 LMPK12120271 LMPK12120367 LMPK12130065 LMPK12130072 LMPK12140002 LMPK12140087 LMPK12140095 LMPK12140121 LMPK12140123 LMPK12140533 LMPK12140618 LMPK12140667	C15H12O6	Dihydrokaempferol; Fustin; Eriodictyol; Okanin; Micromelin; 3,5-Dimethoxy-1,6-dihydroxyxanthone; Gentiacaulein; 2-O-Methylswertianin; Swerchirin; (+-)-Dalbergioidin; 2-Hydroxy-2,3-dihydrogenistein; Eriodictyol chalcone; 2,6,7,4'-Tetrahydroxyisoflavanone Carthamidin Eriodictyol (see KEGG C05631); (2S)-2-(3,4-dihydroxyphenyl)-5,7-dihydroxy-chroman-4-one [ketone] Cyanomaclurin [Flavans, Flavanols an…			O/Y	953632	74604.6	767009	31578.3	0	0.314189	0	Other secondary metabolites
173	369.121	-0.487525	C05190 C09393	C20H19NO6	6-Hydroxyprotopine; Corpaine			O/Y	960342	48239.9	768952	27955.9	0	0.320656	0	Other secondary metabolites
174	346.126	0.323324	C09771 C11671 LMPR0102070006 LMPR0102070036	C15H22O9	Aucubin; Deutzioside			O/Y	1.054e+06	73758.6	825150	44413	0	0.353149	0	Other secondary metabolites
175	626.185	-0.0936318	LMPK12140560	C28H34O16	5-O-Methyleriodictyol 7-glucosyl-(1->4)-galactoside [Flavanones [PK1214]]			O/Y	1.07643e+06	135305	801999	36938.1	0	0.424589	0	Other secondary metabolites
176	318.038	0.388258	C04109 C10107 C10122 HMDB02755 LMPK12110001 LMPK12111482 LMPK12111618 LMPK12112522 LMPK12112983 LMPK12113231 LMPK12160052	C15H10O8	3,3',4',5,7,8-Hexahydroxyflavone; Myricetin; Quercetagetin;6-Hydroxyquercetin; 4H-1-Benzopyran-4-one, 3,5,7-trihydroxy-2-(3,4,5-trihydroxyphenyl [phenol or hydroxyhetarene]; Bitalosidin; Quercetagetin [Flavones and Flavonols [PK1211]]; Gossypetin [Flavones and Flavonols [PK1211]]; Norwedelic acid; 5,6-Dihydroxy-2-(2',4',6'-trihydroxyphenyl)benzofuran-3-carboxylic acid [Other Flavonoids [PK1216]]			O/Y	1.09534e+06	103807	804074	35523.7	0	0.445984	0	Other secondary metabolites
177	596.138	0.85352	C12637 LMPK12110498 LMPK12110834 LMPK12110835 LMPK12110885 LMPK12111207 LMPK12111217 LMPK12112042 LMPK12112043 LMPK12112044 LMPK12112052 LMPK12112087 LMPK12112088 LMPK12112089 LMPK12112090 LMPK12112091 LMPK12112099 LMPK12112189 LMPK12112195 LMPK12112196 LMPK12112231 LMPK12112441 LMPK12112453 LMPK12113105	C26H28O16	Quercetin 3-O-[beta-D-xylosyl-(1->2)-beta-D-glucoside]; Isoorientin 6''-O-glucoside; Tricetin 6-C-glucoside-8-C-arabinoside; Tricetin 6-C-arabinoside-8-C-glucoside; Isoetin 7-glucoside-2'-xyloside; 6-Hydroxyluteolin; 7-sambubioside; 6-Hydroxyluteolin 7-xylosyl-(1->6)-glucoside; Quercetin 3-apiosyl-(1->2)-galactoside; Quercetin 3-alpha-L-arabinopyranosyl-(1->6)-galactoside; Quercetin 3-lathyroside…			O/Y	1.46589e+06	158621	1.05628e+06	92877.2	0	0.472782	0	Other secondary metabolites
178	336.085	0.254262	C10296 C10434	C16H16O8	Altersolanol A; 5-O-Caffeoylshikimic acid	X	X	O/Y	3.83431e+07	3.38176e+06	2.63467e+07	1.59941e+06	0	0.541343	0	Other secondary metabolites
179	508.122	0.215815	LMPK12111298 LMPK12111457 LMPK12111458 LMPK12111466 LMPK12112483 LMPK12112488 LMPK12112508 LMPK12112665 LMPK12112889 LMPK12112899 LMPK12112900 LMPK12112917 LMPK12112919 LMPK12112920 LMPK12112921 LMPK12112923 LMPK12112926 LMPK12112971 LMPK12113179 LMPK12113188 LMPK12113189 LMPK12113207 LMPK12113208 LMPK12113210 LMPK12113218 LMPK12113270	C23H24O13	5,7,3',6'-Tetrahydroxy-8,2'-dimethoxyflavone 6'-glucoside [Flavones and Flavonols [PK1211]]; 5,7,3',4'-Tetrahydroxy-6,8-dimethoxyflavone 7-glucoside [Flavones and Flavonols [PK1211]]; 5,8,3',4'-Tetrahydroxy-6,7-dimethoxyflavone 8-glucoside [Flavones and Flavonols [PK1211]]; Pleurostimin 7-methyl ether 6-glucoside; 5,6,3',4'-Tetrahydroxy-7,8-dimethoxyflavone 6-glucoside [Flavones and Flavonols [PK…			O/Y	2.03539e+06	214270	1.37438e+06	92987.2	0	0.566523	0	Other secondary metabolites
180	436.101	0.418554	CS431755	C20H20O11	4H-1-Benzopyran-4-one, 2-(3,4-dihydroxyphenyl)-2,3-dihydro-5,7-dihydroxy-3-(β-D-xylopyranosyloxy)-, (2R,3R)			O/Y	2.67674e+06	221872	1.73503e+06	157383	0	0.625517	0	Other secondary metabolites
181	472.137	0.849238	LMPK12050023	C24H24O10	Formononetin 7-O-(6''-acetylglcoside) [Isoflavonoids [PK1205]]			O/Y	1.24298e+06	126929	676107	14668.6	0	0.87848	0	Other secondary metabolites
182	610.132	0.192833	C10227 LMPK12030010 LMPK12110504 LMPK12110511 LMPK12110526 LMPK12110529 LMPK12111941 LMPK12112142 LMPK12112143 LMPK12112144	C30H26O14	Gallocatechin-(4alpha->8)-epigallocatechin; Isoorientin 2''-O-(E)-caffeate [Flavones and Flavonols [PK1211]]; Orientin 7-O-caffeate [Flavones and Flavonols [PK1211]]; Isoorientin 6''-O-caffeate [Flavones and Flavonols [PK1211]]; Orientin 2''-O-caffeate [Flavones and Flavonols [PK1211]]; Kaempferol 3-(6''-caffeoylglucoside) [Flavones and Flavonols [PK1211]]; Quercetin 3-(2''-p-coumarylglucoside) […			O/Y	1.37061e+06	143282	734674	34396.5	0	0.899647	0	Other secondary metabolites
183	354.095	0.316673	C00852 C01527 C08996 C17147 HMDB02336 HMDB03164	C16H18O9	Caffeoyl quinic acid; Scopolin; Biflorin; Neochlorogenate; 5,7-dihydroxy-2-methyl-6-[(2R,3R,4R,5S,6R)-3,4,5-trihydroxy-6-(hydroxymethyl)oxan-2-yl]chromen-4-one [primary alcohol]; (1R,3R,4S,5R)-3-[(E)-3-(3,4-dihydroxyphenyl)prop-2-enoyl]oxy-1,4,5-trihydroxy-cyclohexane-1-carboxylic acid [secondary alcohol]	X		O/Y	6.1124e+07	3.23993e+06	3.2517e+07	1.88201e+06	0	0.910545	0	Other secondary metabolites
184	682.175	0.140824	LMPK12111383 LMPK12111812 LMPK12112335 LMPK12112337 LMPK12113214	C30H34O18	8-Hydroxyluteolin 4'-methyl ether 7-(6'''-acetylallosyl-(1->2)-glucoside [Flavones and Flavonols [PK1211]]; Kaempferol 3-(2''-hydroxypropionylglucoside)-4'-glucoside [Flavones and Flavonols [PK1211]]; Isorhamnetin 3-(6'''-acetylglucosyl)(1->3)-galactoside [Flavones and Flavonols [PK1211]]; Isorhamnetin 3-(6'''-acetylglucosyl)(1->6)-galactoside [Flavones and Flavonols [PK1211]]; Haploside D [Flavo…			O/Y	1.60105e+06	163290	711615	29068.2	0	1.16985	0	Other secondary metabolites
185	304.059	0.71257	C01617 C05911 C12316 LMPK12130067 LMPK12130073 LMPK12140455	C15H12O7	Taxifolin; Dihydrotricetin; cis-Dihydroquercetin; Nigrescin [Aurone flavonoids [PK1213]]; Alphitonin [Aurone flavonoids [PK1213]]; 5,7,3',4',5'-Pentahydroxyflavanone [Flavanones [PK1214]]			O/Y	2.15954e+06	286737	889027	48798.5	0	1.28043	0	Other secondary metabolites
186	436.137	0.258547	C01604 LMPK12020026 LMPK12020027 LMPK12020028 LMPK12020030 LMPK12020032 LMPK12020033 LMPK12020052 LMPK12020062 LMPK12120514 LMPK12120517 LMPK12120518 LMPK12120566 LMPK12120569 LMPK12120581 LMPK12120582	C21H24O10	Phlorizin;Phlorhizin;Phloridzin Epiafzelechin 3-O-beta-D-allopyranoside [Flavans, Flavanols and Leucoanthocyanidins [PK1202]] Arthromerin B [Flavans, Flavanols and Leucoanthocyanidins [PK1202]] Epiafzelechin 3-O-beta-D-glucopyranoside [Flavans, Flavanols and Leucoanthocyanidins [PK1202]] Epiafzelechin 5-O-beta-D-glucopyranoside [Flavans, Flavanols and Leucoanthocyanidins [PK1202]] Afzelechin 4'-O…			O/Y	1.8835e+06	188054	727393	33411.9	0	1.37261	0	Other secondary metabolites
187	594.138	0.557346	C17140 LMPK12110334 LMPK12110371 LMPK12110503 LMPK12110687 LMPK12110697 LMPK12111353 LMPK12111691 LMPK12111789 LMPK12111790 LMPK12111791 LMPK12111896 LMPK12111939 LMPK12111940 LMPK12111942 LMPK12130011	C30H26O13	Tribuloside Apigenin 7-glucoside-4'-trans-caffeate [Flavones and Flavonols [PK1211]] Apigenin 7-(6''-E-Caffeoylglucoside) [Flavones and Flavonols [PK1211]] Isoorientin 2''-O-(E)-p-coumarate [Flavones and Flavonols [PK1211]] Luteolin 7-(2''-p-coumaroylglucoside) [Flavones and Flavonols [PK1211]] Luteolin 7-(6''-p-coumarylglucoside) [Flavones and Flavonols [PK1211]] 8-Hydroxyapigenin 8-(6''-E-p-cou…	X		O/Y	6.36591e+06	472444	2.21615e+06	129834	0	1.52231	0	Other secondary metabolites
188	344.074	0.291366	C10834	C14H16O10	Theogallin	X		O/Y	7.02741e+07	5.26903e+06	20166366	684957	0	1.80104	0	Other secondary metabolites
189	532.122	0.318091	C12625 C16197 C16231 LMPK12050224 LMPK12110479 LMPK12110480 LMPK12111012 LMPK12111947 LMPK12130012 LMPK12130018	C25H24O13	Biochanin A 7-O-(6-O-malonyl-beta-D-glucoside);Biochanin A 7-O-beta-D-glucoside 6''-O-malonate Malonylglycitin (-)-Maackiain-3-O-glucosyl-6''-O-malonate Bichanin A 7-O-glucoside-6''-malonate [Isoflavonoids [PK1205]] Orientin 2'',6''-diacetate [Flavones and Flavonols [PK1211]] Isoorientin 2'',6''-diacetate [Flavones and Flavonols [PK1211]] Apigenin 7-methyl ether 5-(6''-malonylglucoside) [Flavones…	X		O/Y	3.20004e+06	433927	803528	46302.3	0	1.99367	0	Other secondary metabolites
190	322.069	0.22289	C05909 LMPK12020151 LMPK12020209	C15H14O8	Leucodelphinidin Elephantorrhizol [Flavans, Flavanols and Leucoanthocyanidins [PK1202]] Gallocatechin-4beta-ol [Flavans, Flavanols and Leucoanthocyanidins [PK1202]]			O/Y	3.2544e+06	477136	671327	13589.7	0	2.2773	0	Other secondary metabolites
191	578.143	0.564509	C10221 C10238 C17639 C17640 LMPK12030001 LMPK12030002 LMPK12030003 LMPK12030004 LMPK12050176 LMPK12110227 LMPK12110333 LMPK12110368 LMPK12110369 LMPK12110370 LMPK12110398 LMPK12110399 LMPK12110400 LMPK12110696 LMPK12111788 LMPK12111886 LMPK12111887 LMPK12111938	C30H26O12	Epicatechin-(4beta->8)-ent-epicatechin Procyanidin B4;Catechin-(4alpha->8)-epicatechin Procyanidin B2;Procyanidol B2 Procyanidin B5;Procyanidol B5 Procyanidin B1 (see KEGG C10221) [Proanthocyanidins [PK1203]] Procyanidin B2 [Proanthocyanidins [PK1203]] Procyanidin B3 (see KEGG C10209) [Proanthocyanidins [PK1203]] Procyanidin B4 (see KEGG C10238) [Proanthocyanidins [PK1203]] Genistein 7-O-(2''-p-c…	X		O/Y	6.99979e+06	1.24373e+06	649422	7684.59	0	3.43008	0	Other secondary metabolites
192	290.079	0.265334	C03648 C05907 C06562 C08739 C08742 C09030 C09511 C09727 C09728 C09736 C09787 C09796 C14079 C17590 HMDB01871 HMDB02780 LMPK12020001 LMPK12020003 LMPK12020017 LMPK12020018 LMPK12020021 LMPK12020022 LMPK12020024 LMPK12020170 LMPK12020178 LMPK12020179 LMPK12020180 LMPK12020181 LMPK12020182 LMPK12020186 LMPK12020187 LMPK12020188 LMPK12120534 LMPK12120579 LMPK12120580	C15H14O6	D-Catechin cis-3,4-Leucopelargonidin Luteoforol;3-Deoxyleucocyanidin alpha-Cotonefuran 2,8-Dihydroxy-3,4,7-trimethoxydibenzofuran Ptaeroglycol Mikanolide (-)-Epicatechin (+)-Epicatechin;ent-Epicatechin Fisetinidol-4beta-ol;(-)-Mollisacacidin;Fisetinin-3,4-diol;5-Deoxyleucocyanidin Isoplumericin Plumericin (-)-Catechin Catechin;(+/-)-Catechin Epicatechin (see KEGG C09727); (2R,3R)-2-(3,4-dihydroxy…	X	X	O/Y	2.50475e+08	2.4785e+07	4.89573e+06	1.13674e+06	0	5.677	0	Other secondary metabolites
193	450.116	0.297135	C09803 C16408 C17449 C17675 LMPK12050478 LMPK12120140 LMPK12120155 LMPK12120156 LMPK12120266 LMPK12120267 LMPK12130069 LMPK12130070 LMPK12140092 LMPK12140109 LMPK12140356 LMPK12140361 LMPK12140362 LMPK12140364 LMPK12140370 LMPK12140371 LMPK12140459 LMPK12140460 LMPK12140615 LMPK12140665 LMPK12140689	C21H22O11	Neoastilbin; 2',3,4,4',6'-Peptahydroxychalcone 4'-O-glucoside; Astilbin; Neocarthamin; Macrocarposide [Isoflavonoids [PK1205]]; Stillopsin [Chalcones and dihydrochalcones [PK1212]]; Okanin 3'-glucoside [Chalcones and dihydrochalcones [PK1212]] Marein [Chalcones and dihydrochalcones [PK1212]] 3,4,2',4',6'-Pentahydroxychalcone 2'-glucoside [Chalcones and dihydrochalcones [PK1212]] 3,4,2',4',6'-Pent…			T/S	5.32853e+06	337313	4.29109e+06	459525	0.312394	0	0	Other secondary metabolites
194	330.168	0.198675	C11656 C11670 C17055 C17634 C17635 C17636 C17637 HMDB05796 LMFA03010139 LMPR0102070025 LMPR0102070035	C16H26O7	Iridodial glucoside (see KEGG C11670) [C10 isoprenoids (monoterpenes) [PR0102]] 8-Epiiridodial glucoside Iridodial glucoside Picrocrocin Picrocrocin; (4S)-2,6,6-trimethyl-4-[(2R,3R,4S,5S,6R)-3,4,5-trihydroxy-6-(hydroxymethyl)oxan-2-yl]oxy-cyclohexene-1-carbaldehyde [aldehyde] Tetranor-PGFM; 9S,11R-dihydroxy-15-oxo-2,3,4,5-tetranor-prostan-1,20-dioic acid [Prostaglandins [FA0301]] 8-Epiiridodial g…			O/Y	690233	25351.7	1.20751e+06	83348.8	0.351852	-0.806876	0	Other secondary metabolites	Lipid
195	534.174	1.27365	C10416 LMPK12050477 LMPK12111709 LMPK12111723 LMPK12120196 LMPK12140134	C26H30O12	Dalpanin Dalpanin [Isoflavonoids [PK1205]] Phellatin [Flavones and Flavonols [PK1211]] Amurensin [Flavones and Flavonols [PK1211]] 3,4-Dihydroxychalcone 4-beta-L-arabinopyranosyl-(1->4)-galactoside [Chalcones and dihydrochalcones [PK1212]] 5,7-Dihydroxy-6-C-methylflavanone 7-xylosyl-(1->3)-xyloside [Flavanones [PK1214]]			T/S	3.40758e+07	3.14302e+06	2.63709e+07	1.9203e+06	0.3698	0	0	Other secondary metabolites	Xenobiotics_Biodegradation
196	302.006	0.251556	C10788 HMDB02899	C14H6O8	Ellagic acid Ellagic acid (see KEGG C10788) [phenol or hydroxyhetarene]	X	X	O/Y	9.77072e+07	7.61714e+06	6.95038e+07	6.01378e+06	0.477336	0.491373	0	Other secondary metabolites
197	386.1	-1.23884	C03503 C09922 C09924 C10446 LMPK12050419 LMPK12050444 LMPK12110152 LMPK12111276 LMPK12111277 LMPK12111481 LMPK12113024 LMPK12113168 LMPK12113263	C20H18O8	Glucosyloxyanthraquinone Cleomiscosin A Daphneticin Diferulic acid Irisflorentin; 5,3',4',5'-Tetramethoxy-6,7-methylenedioxyisoflavone [Isoflavonoids [PK1205]] 5,6,7,8-Tetramethoxy-3',4'-methylenedioxyisoflavone [Isoflavonoids [PK1205]] Chrysin 5-xyloside [Flavones and Flavonols [PK1211]] 5,6,7,3'-Tetramethoxy-4',5'-methylenedioxyflavone [Flavones and Flavonols [PK1211]] 5,3',4',5'-Tetramethoxy-6…			T/S	1.023e+06	138092	728743	22181.2	0.489329	0	0	Other secondary metabolites
198	164.047	0.122986	C00166 C00811 C01772 C02763 C05838 C06738 C07114 C10945 C12621 HMDB00205 HMDB01713 HMDB02035 HMDB02641 HMDB12225 LMFA01030721 LMFA01030722	C9H8O3	Coumaric acid; Phenylpyruvate; 4-Coumarate; 2-Coumarate; enol-Phenylpyruvate; 2-Coumarinate; cis-p-Coumarate; Benzoyl acetate; Caffeic aldehyde; 3-(2-hydroxyphenyl)-2-Propenoic acid; Enol-phenylpyruvate; (Z)-2-hydroxy-3-phenylprop-2-enoic acid; 9-hydroxy-7E-Nonene-3,5-diynoic acid; 9-hydroxy-7Z-Nonene-3,5-diynoic acid	X		O/Y	2.33261e+07	1.85255e+06	9.77105e+06	607939	0.498189	1.25536	0	Other secondary metabolites	Cofactors and Vitamins	Amino Acid	Xenobiotics_Biodegradation
199	630.122	0.637753	LMPK12110591 LMPK12112430 LMPK12112663	C29H26O16	Isorhamnetin 3-(6''-galloylglucoside) [Flavones and Flavonols [PK1211]]; 2'-C-Methylmyricetin 3-rhamnoside-5'-gallate [Flavones and Flavonols [PK1211]]; Myricetin 3-(2''-galloylrhamnoside) [Flavones and Flavonols [PK1211]]			T/S	1.29608e+06	169092	819269	83321	0.661751	0	0	Other secondary metabolites
200	340.08	0.240296	C01421 C02887 C09206 C09264	C15H16O9	Sinapoyl malate; Daphnin ; Sinapoyl-(S)-malate; Cichoriin; Esculin			O/Y	2.01221e+06	202044	1.6387e+06	109127	0.694396	0.296229	0	Other secondary metabolites
201	534.152	-0.674418	CS9246711	C29H26O10	6-O-Acetyl-2,3,4-tri-O-benzoyl-α-D-glucopyranose			T/S	1.73533e+06	151458	1.06859e+06	163691	0.699505	0	0	Other secondary metabolites
202	370.09	0.311567	C09266	C16H18O10	Fraxin	X		O/Y	9.74847e+06	1.11394e+06	1.66891e+07	1.0015e+06	0.701528	-0.775655	0	Other secondary metabolites
203	464.132	0.416911	C16422 LMPK12120167 LMPK12120169 LMPK12120172 LMPK12120272 LMPK12140357 LMPK12140377 LMPK12140378 LMPK12140433 LMPK12140435 LMPK12140575	C22H24O11	Hesperetin 7-O-glucoside; Okanin 4-methyl ether 3'-glucoside [Chalcones and dihydrochalcones [PK1212]]; Okanin 4-methyl ether 4'-glucoside [Chalcones and dihydrochalcones [PK1212]]; Lanceolin [Chalcones and dihydrochalcones [PK1212]] Homoeriodictyolchalcone 2'-glucoside [Chalcones and dihydrochalcones [PK1212]] 5,7,3',4'-Tetrahydroxy-6-C-methylflavanone 7-O-glucoside [Flavanones [PK1214]] Hespere…	X		O/Y	6.02908e+06	540087	715129	28240.7	0.753584	3.07566	0	Other secondary metabolites
204	576.112	0.742306	LMPK12112467	C26H24O15	Myricetin 3-(2'',3'',4''-triacetylxyloside) [Flavones and Flavonols [PK1211]]			O/Y	1.29403e+06	131805	718415	24901.7	0.790387	0.848983	0	Other secondary metabolites
205	458.085	0.286766	C09731 C12379 HMDB03153 LMPK12020120 LMPK12020123 LMPK12020124 LMPK12030005	C22H18O11	Epigallocatechin gallate; 8-Demethyltetracenomycin C; [(2R,3R)-5,7-dihydroxy-2-(3,4,5-trihydroxyphenyl)chroman-3-yl] 3,4,5-trihydroxybenzoate [phenol or hydroxyhetarene]; Gallocatechin 3-O-gallate [Flavans, Flavanols and Leucoanthocyanidins [PK1202]] Epigallocatechin 7-O-gallate [Flavans, Flavanols and Leucoanthocyanidins [PK1202]] Gallocatechin 3'-O-gallate [Flavans, Flavanols and Leucoanthocyan…			T/S	2.35566e+06	279618	1.35827e+06	254090	0.794358	0	0	Other secondary metabolites
206	326.064	0.343454	C02750	C14H14O9	Sinapoyltartronate	X	X	O/Y	3.84276e+07	4.3956e+06	1.58826e+07	750716	0.875121	1.27469	0	Other secondary metabolites
207	634.081	0.410393	C10219	C27H22O18	Corilagin			O/Y	1.7252e+06	262743	1.15551e+06	68755.2	0.943308	0.578235	0	Other secondary metabolites
208	338.1	0.213393	C12208 C10432 C10441	C16H18O8	Coumaroyl quinic acid; 1-Caffeoyl-4-deoxyquinic acid; 4-p-Coumaroylquinic acid		X	O/Y	1962049698	2.11457e+08	2.67355e+08	2.59162e+07	1.05175	2.87553	0	Other secondary metabolites
209	184.037	0.159059	C05616 C05580 HMDB01866 HMDB13198	C8H8O5	4-O-Methylgallic acid [phenol or hydroxyhetarene]; 2-(3,4-dihydroxyphenyl)-2-hydroxy-acetic acid [secondary alcohol];			T/S	2.99039e+07	6.01368e+06	1.21367e+07	1.21594e+06	1.30096	0	0	Other secondary metabolites
210	600.112	0.0607637	LMPK12110524 LMPK12110530 LMPK12111690 LMPK12111786 LMPK12111787 LMPK12111895 LMPK12112215	C28H24O15	Kaempferol galloylgalactoside [Flavones and Flavonols [PK1211]]; Isoorientin 2''-O-gallate [Flavones and Flavonols [PK1211]]; Orientin 2''-O-gallate [Flavones and Flavonols [PK1211]]; Quercetin 3-(2''-galloylrhamnoside) [Flavones and Flavonols [PK1211]]	X		T/S	8.47471e+06	571283	934777	129122	3.18047	0	0	Other secondary metabolites
211	616.107	0.614184	LMPK12110565 LMPK12112071 LMPK12112072 LMPK12112140 LMPK12112141 LMPK12112218 LMPK12112445 LMPK12112446 LMPK12112447	C28H24O16	Quercetin galloylglucoside [Flavones and Flavonols [PK1211]]; Desmanthin 1 [Flavones and Flavonols [PK1211]]; Myricetin galloylrhamnoside	X		T/S	2.05239e+07	2.73125e+06	1.23466e+06	131228	4.05511	0	0	Other secondary metabolites
212	518.325	0.290063	C08798 C08803 LMST01010108 LMST01010113	C30H46O7	Cucurbitacin F; Cucurbitacin O; Cucurbitacin F; Cucurbitacin O [Cholesterol and derivatives [ST0101]]	X		T/S	1.78328e+07	3.00929e+06	3.33654e+07	5.04417e+06	-0.903817	0	0	Terpenoids and Polyketides
213	664.382	-0.141163	C08968	C36H56O11	Phytolaccoside B			O/Y	640186	12770.9	1.22546e+06	151429	-0.762565	-0.936759	0	Terpenoids and Polyketides
214	374.121	0.229597	C01957 C09800 C11673 C16963	C16H22O10	Secologanate; Swertiamarin; Geniposidic acid; Gardoside			O/Y	1.35369e+06	138280	836227	61711	-0.399254	0.694926	0	Terpenoids and Polyketides
215	506.1	-0.358086	CS24693840	C30H18O8	2-(2,4-Dihydroxyphenyl)-6-{[2-(4-hydroxyphenyl)-4-oxo-4H-chromen-7-yl]oxy}-4H-chromen-4-one			O/Y	925555	83786.2	2.65877e+06	207936	0	-1.52237	0	Terpenoids and Polyketides
216	390.189	0.374963	LMFA02020014	C18H30O9	(-)-11-hydroxy-9,10-dihydrojasmonic acid 11-beta-D-glucoside; {(1R,2R)-2-[4-(beta-D-glucopyranosyloxy)pentyl]-3-oxocyclopentyl}acetic acid [Jasmonic acids [FA0202]]	X		D/I	9230000	1250000	7350000	2570000	0	-1.2615	0.327952	Terpenoids and Polyketides
217	264.136	0.261648	C06082 C09291 C09304 C09349 C09355 C09381 C09453 C09456 C09470 C09481 C09498 C09506 C09530 C09531 C09540 C09542 C09574 C09600 C09683 C09688 C09708 C10766 C11060 LMPR0103050001 LMPR0103050008 LMPR0103340001 LMPR0103380001 LMPR0103420002 LMPR0103590002	C15H20O4	Abscisic acid; Artemisiifolin; Baileyin; Chamissonin; Coronopilin; Florilenalin; Geigerin Granilin Hymenolin Ludovicin A Michelenolide Pleniradin Plenolin Ridentin Salonitenolide Vermeerin Vulgarin Hirsutic acid C Illudin S Phomenone Ascosalitoxin (-)-Abscisic acid;(-)-ABA (S)-(+)-Abscisic acid [C15 isoprenoids (sesquiterpenes) [PR0103]] (-)-abscisic acid (see KEGG C11060); (2Z,4E)-5-[(1R)-1-hydr…			O/Y	716406	48193.3	1.69847e+06	206939	0	-1.24539	0	Terpenoids and Polyketides
218	318.204	0.41516	C03962 C04165 LMPR0102090060	C16H30O6	(-)-Menthyl O-beta-D-glucoside; (+)-Neomenthyl O-beta-D-glucoside; (-)-menthyl beta-D-glucoside; (1R,2S,5R)-5-methyl-2-(propan-2-yl)cyclohexyl beta-D-glucopyranoside [C10 isoprenoids (monoterpenes) [PR0102]]			O/Y	749272	38786.5	1.24799e+06	114202	0	-0.73604	0	Terpenoids and Polyketides
219	358.126	0.3231	C11672 C17071	C16H22O9	10-Deoxygeniposidic acid; Sweroside			O/Y	1.76254e+06	124371	1.65385e+06	197111	0	0.0918279	0	Terpenoids and Polyketides
220	542.2	0.337259	C11646 C11650 LMPR0102070019 LMPR0102070021	C25H34O13	Deoxyloganin tetraacetate 8-Epideoxyloganin tetraacetate Deoxyloganin tetraacetate[C10 isoprenoids (monoterpenes) [PR0102]]; 8-Epideoxyloganin tetraacetate			O/Y	1.56019e+06	158936	1.20655e+06	152859	0	0.370831	0	Terpenoids and Polyketides
221	550.19	0.939729	C16965	C23H34O15	Genipin 1-beta-gentiobioside			O/Y	1.18995e+06	84501.3	880179	46413.1	0	0.435029	0	Terpenoids and Polyketides
222	312.121	0.299532	C05855 C06080 C12076 HMDB04304	C15H20O7	4-Hydroxycinnamyl alcohol 4-D-glucoside; Nivalenol; Deoxyanisatin; Nivalenol			O/Y	1.14349e+06	73374.5	809830	29749.6	0	0.497758	0	Terpenoids and Polyketides	Other secondary metabolites
223	398.113	-0.0402654	C09288 C04425	C19H23ClO7	Acroptilin; S-Adenosyl-4-methylthio-2-oxobutanoate			O/Y	3.37516e+06	276538	2.11853e+06	168005	0	0.671895	0	Terpenoids and Polyketides
224	216.04	0.995588	C11434	C5H13O7P	2-C-Methyl-D-erythritol 4-phosphate			O/Y	5.30086e+06	558710	2.3515e+06	191773	0	1.17264	0	Terpenoids and Polyketides
225	470.142	0.115315	C09797	C21H26O12	Plumieride	X		O/Y	4.52452e+06	359405	751428	32290	0	2.59006	0	Terpenoids and Polyketides
226	482.143	0.348963		C22H26O12	unknown compound	X	X	O/Y	2.69094e+08	2.89342e+07	3.76459e+06	903013	0	6.15947	0	Terpenoids and Polyketides
227	356.111	0.315259	C09782 C17759 LMPR0102070009	C16H20O9	Gentiopicrin; 1-Feruloyl-D-glucose	X	X	O/Y	4.24787e+07	2.21391e+06	6.05102e+06	376307	0.404949	2.81149	0	Terpenoids and Polyketides
228	302.225	0.309297	C09118 C06087 C06428 C09148 C09159 C11874 C11888 C11889 C12077 C12083 C14255 C14490 C14588 C14890 C15003 C15008 C15017 C15036 C15070 C15184 C15188 C15259 C15318 C15412 C15460 HMDB01999 HMDB03598 LMFA01030180 LMFA01030396 LMFA01030397 LMFA01030693 LMFA01030694 LMFA01030695 LMFA01030759 LMFA01030760 LMFA01140004 LMPR0104050001 LMPR0104050004 LMPR0104080010 LMPR0104100002 LMPR0104110001 LMPR01041300…	C20H30O2	Isopimaric acid; Kempene 1; 7,9-kempadiene-2alpha,13alpha-diol [C20 isoprenoids (diterpenes) [PR0104]]; (5Z,8Z,11Z,14Z,17Z)-Icosapentaenoic acid; Oryzalexin A; Dextropimaric acid Kaurenic acid; L-Pimaric acid; Neoabietic acid; Palustric acid; (5Z,7E,9E,14Z,17Z)-Eicosapentaenoic acid; Mibolerone; Stenbolone; 7alpha-Methyltestosterone; 6beta-Methyltestosterone; 17-Hydroxy-19-nor-17alpha-pregn-5(10)…			T/S	1.19542e+06	124633	838055	49144.3	0.5124	0	0	Terpenoids and Polyketides	Lipid
