# Supplementary material for: Integrated transcriptomics and metabolomics decipher differences in the resistance of pedunculate oak to the herbivore Tortrix viridana L
Source: BMC Genomics. 2013 Oct 28;14:737. doi: 10.1186/1471-2164-14-737 (PMC4007517; doi:10.1186/1471-2164-14-737)
Supplement: Additional file 6 — Raw data of transcript quantification for all transcripts of the reference set in the analysed samples. Functional annotation (MapMan), transcript counts and RPKM values in the different samples as well as derived log fold changes of RPKM values (for the indicated sample comparisons) are summarised for all transcripts (Identifiers) of the reference transcript set used for mapping the Solexa reads. [file 1471-2164-14-737-S6.xlsx]

## Sheet: Abfrage1
Identifier	MapMan BIN description	MapMan Transcript description	Total read count (Tco)	RPKM (Tco)	Total read count (Sco)	RPKM (Sco)	Total read count (Tfed)	RPKM (Tfed)	Total read count (Sfed)	RPKM (Sfed)	logFold (Tco/Sco)	logFold (Tfed/Sfed)	logFold (Tfed/Tco)	logFold (Sfed/Sco)	Reference length
gnl|UG|Qro#S57095195	amino acid metabolism	moderately similar to ( 318) AT5G04740 | Symbols: | ACT domain-containing protein | chr5:1368713-1371391 REVERSEmoderately similar to ( 291) loc_os12g05650 12012.m04558 protein ACT domain containing protein, expressed no original description	4	0.159669	6	0.162401	7	1.21124	16	2.90698	-0,02	-1.26303	2,92	4,16	860
WZ0AQRAL2YC20FM1.SCF	amino acid metabolism	moderately similar to ( 203) AT1G16880 | Symbols: | uridylyltransferase-related | chr1:5773796-5775272 FORWARDweakly similar to ( 176) loc_os08g14440 12008.m26477 protein expressed protein no original description	3	0.0826538	1	0.0186818	11	1.31373	8	1.00321	2,15	0.389042	3,99	5,75	1246
gnl|UG|Qro#S57128830	amino acid metabolism.degradation.aromatic aa.tryptophan	moderately similar to ( 263) AT4G14430 | Symbols: IBR10, ATECI2, ECI2, ECHIB, PEC12 | IBR10 (INDOLE-3-BUTYRIC ACID RESPONSE 10); catalytic/ dodecenoyl-CoA delta-isomerase | chr4:8304910-8305632 REVERSEweakly similar to ( 172) loc_os05g45300 12005.m08655 p	7	0.35866	9	0.312682	2	0.444208	1	0.233209	0,20	0.929611	0,31	-0,42	670
gnl|UG|Qro#S57091730	amino acid metabolism.degradation.aromatic aa.tryptophan	weakly similar to ( 178) AT4G16210 | Symbols: ECHIA, E-COAH-2 | ECHIA (ENOYL-COA HYDRATASE/ISOMERASE A); catalytic | chr4:9176864-9177978 REVERSEweakly similar to ( 152) loc_os03g19680 12003.m07384 protein 3-hydroxybutyryl-CoA dehydratase, putative, expre	931	43.3065	1088	34.3169	331	66.7425	313	66.2686	0,34	0.0102792	0,62	0,95	738
WZ0AQRAP10YC19FM1.SCF	amino acid metabolism.degradation.aromatic aa.tryptophan	moderately similar to ( 305) AT4G14430 | Symbols: IBR10, ATECI2, ECI2, ECHIB, PEC12 | IBR10 (INDOLE-3-BUTYRIC ACID RESPONSE 10); catalytic/ dodecenoyl-CoA delta-isomerase | chr4:8304910-8305632 REVERSEmoderately similar to ( 201) loc_os05g45300 12005.m086	45	1.27249	47	0.901187	59	7.23209	50	6.43534	0,50	0.168398	2,51	2,84	1214
gnl|UG|Qro#S57081853	amino acid metabolism.degradation.aromatic aa.tryptophan	moderately similar to ( 245) AT4G13360 | Symbols: | catalytic | chr4:7775133-7777701 FORWARDmoderately similar to ( 215) loc_os06g39344 12006.m32264 protein 3-hydroxyisobutyryl-CoA hydrolase/ catalytic, putative, expressed no original description	2817	112.709	4222	114.543	146	25.3219	179	32.5976	-0,02	-0.364381	-2,15	-1,81	858
gnl|UG|Qro#S57082687	amino acid metabolism.degradation.aromatic aa.tyrosine	moderately similar to ( 452) AT1G12050 | Symbols: | fumarylacetoacetase, putative | chr1:4072904-4075856 FORWARDmoderately similar to ( 417) loc_os02g10310 12002.m100035 protein fumarylacetoacetase, putative, expressed no original description	0	0	0	0	2	0.35014	1	0.183824	#DIV/0!	0.929611	#DIV/0!	#DIV/0!	850
gnl|UG|Qro#S57117908	amino acid metabolism.degradation.aromatic aa.tyrosine	moderately similar to ( 268) AT2G20610 | Symbols: SUR1, HLS3, RTY, ALF1, RTY1 | SUR1 (SUPERROOT 1); S-alkylthiohydroximate lyase/ carbon-sulfur lyase/ transaminase | chr2:8878308-8880298 REVERSEmoderately similar to ( 251) loc_os02g20360 12002.m33659 prot	0	0	0	0	1	0.20357	1	0.213748	#DIV/0!	-0.0703893	#DIV/0!	#DIV/0!	731
WZ0AQRAL1YM02FM1.SCF	amino acid metabolism.degradation.aromatic aa.tyrosine	moderately similar to ( 330) AT2G20610 | Symbols: SUR1, HLS3, RTY, ALF1, RTY1 | SUR1 (SUPERROOT 1); S-alkylthiohydroximate lyase/ carbon-sulfur lyase/ transaminase | chr2:8878308-8880298 REVERSEmoderately similar to ( 322) loc_os02g19970 12002.m33655 prot	0	0	0	0	2	0.251793	1	0.132191	#DIV/0!	0.929611	#DIV/0!	#DIV/0!	1182
WZ0AQRAQ10YK20FM1.SCF	amino acid metabolism.degradation.aromatic aa.tyrosine	moderately similar to ( 448) AT2G22250 | Symbols: ATAAT, AAT, MEE17 | aminotransferase class I and II family protein | chr2:9458011-9460297 REVERSEmoderately similar to ( 462) loc_os01g65090 12001.m42770 protein aspartate aminotransferase, putative, expre	3	0.07452	0	0	0	0	0	0	#DIV/0!		#NUM!	#DIV/0!	1382
gnl|UG|Qro#S57084520	amino acid metabolism.degradation.aromatic aa.tyrosine	weakly similar to ( 198) AT5G36160 | Symbols: | aminotransferase-related | chr5:14233261-14235129 REVERSEmoderately similar to ( 208) loc_os11g35040 12011.m07358 protein tyrosine aminotransferase, putative, expressed no original description	1674	67.1338	2255	61.3209	159	27.641	60	10.9521	0,13	1.3356	-1,28	-2,49	856
WZ0AQRAP11YG06FM1.SCF	amino acid metabolism.degradation.aromatic aa.tyrosine	moderately similar to ( 300) AT2G20610 | Symbols: SUR1, HLS3, RTY, ALF1, RTY1 | SUR1 (SUPERROOT 1); S-alkylthiohydroximate lyase/ carbon-sulfur lyase/ transaminase | chr2:8878308-8880298 REVERSEmoderately similar to ( 293) loc_os11g35040 12011.m07358 prot	1	0.0252048	2	0.0341813	18	1.96665	12	1.37665	-0,44	0.514573	6,29	5,33	1362
gnl|UG|Qro#S57083941	amino acid metabolism.degradation.aromatic aa.tyrosine	moderately similar to ( 348) AT4G15940 | Symbols: | fumarylacetoacetate hydrolase family protein | chr4:9038361-9040163 FORWARDmoderately similar to ( 326) loc_os03g61330 12003.m101552 protein fumarylacetoacetate hydrolase domain-containing protein 1, pu	155	6.5208	194	5.5341	21	3.82966	22	4.21262	0,24	-0.137504	-0,77	-0,39	816
gnl|UG|Qro#S57125002	amino acid metabolism.degradation.aspartate family.asparagine.L-asparaginase	moderately similar to ( 357) AT3G16150 | Symbols: | L-asparaginase, putative / L-asparagine amidohydrolase, putative | chr3:5471794-5473033 FORWARDmoderately similar to ( 236) ASPG_LUPLU L-asparaginase precursor (EC 3.5.1.1) (L-asparagine amidohydrolase)	6518	206.226	7655	164.23	230	31.5449	494	71.1406	0,33	-1.17327	-2,71	-1,21	1085
gnl|UG|Qro#S57123612	amino acid metabolism.degradation.aspartate family.lysine	moderately similar to ( 263) AT4G33150 | Symbols: | lysine-ketoglutarate reductase/saccharopine dehydrogenase bifunctional enzyme | chr4:15985479-15988055 REVERSEmoderately similar to ( 254) loc_os02g54254 12002.m34034 protein alpha-aminoadipic semialdeh	147	7.06771	130	4.23819	15	3.12625	11	2.40721	0,74	0.37707	-1,18	-0,82	714
gnl|UG|Qro#S57097584	amino acid metabolism.degradation.aspartate family.methionine.methionine gamma-lyase	moderately similar to ( 357) AT1G64660 | Symbols: ATMGL | ATMGL (ARABIDOPSIS THALIANA METHIONINE GAMMA-LYASE); catalytic/ methionine gamma-lyase | chr1:24028977-24030537 FORWARDmoderately similar to ( 351) loc_os10g37340 12010.m06527 protein O-succinylhom	5759	229.35	9505	256.673	1015	175.222	1337	242.351	-0,16	-0.467909	-0,39	-0,08	862
WZ0AQRAQ13YI24FM1.SCF	amino acid metabolism.degradation.branched chain group.leucine	weakly similar to ( 179) AT2G26800 | Symbols: | hydroxymethylglutaryl-CoA lyase, putative / 3-hydroxy-3-methylglutarate-CoA lyase, putative / HMG-CoA lyase, putative | chr2:11429192-11432290 REVERSEweakly similar to ( 176) loc_os01g16350 12001.m97495 pro	0	0	0	0	7	0.909753	11	1.50109	#DIV/0!	-0.722466	#DIV/0!	#DIV/0!	1145
WZ0AQRAL2YC02FM1.SCF	amino acid metabolism.degradation.branched chain group.leucine	moderately similar to ( 416) AT4G34030 | Symbols: MCCB | MCCB (3-METHYLCROTONYL-COA CARBOXYLASE); biotin carboxylase/ methylcrotonoyl-CoA carboxylase | chr4:16301298-16303949 FORWARDmoderately similar to ( 405) loc_os08g32850 12008.m26498 protein propiony	4044	112.958	5128	97.1252	3168	383.587	950	120.779	0,22	1.66718	1,76	0,31	1229
WZ0AQRAP11YG15FM1.SCF	amino acid metabolism.degradation.branched chain group.shared	moderately similar to ( 365) AT1G55510 | Symbols: BCDH BETA1 | BCDH BETA1 (BRANCHED-CHAIN ALPHA-KETO ACID DECARBOXYLASE E1 BETA SUBUNIT); 3-methyl-2-oxobutanoate dehydrogenase (2-methylpropanoyl-transferring)/ catalytic | chr1:20723482-20725505 FORWARDwea	0	0	0	0	1	0.111551	1	0.117129	#DIV/0!	-0.0703893	#DIV/0!	#DIV/0!	1334
WZ0AQRAQ13YP13FM1.SCF	amino acid metabolism.degradation.branched chain group.shared	moderately similar to ( 308) AT2G33150 | Symbols: PKT3, PED1, KAT2 | PKT3 (PEROXISOMAL 3-KETOACYL-COA THIOLASE 3); acetyl-CoA C-acyltransferase | chr2:14047814-14050983 REVERSEmoderately similar to ( 271) loc_os02g57260 12002.m10748 protein 3-ketoacyl-CoA	0	0	5	0.0902927	2	0.230891	0	0	#NUM!		#DIV/0!	#NUM!	1289
gnl|UG|Qro#S57131895	amino acid metabolism.degradation.branched chain group.shared	moderately similar to ( 334) AT2G33150 | Symbols: PKT3, PED1, KAT2 | PKT3 (PEROXISOMAL 3-KETOACYL-COA THIOLASE 3); acetyl-CoA C-acyltransferase | chr2:14047814-14050983 REVERSEmoderately similar to ( 298) loc_os10g31950 12010.m06045 protein 3-ketoacyl-CoA	3724	94.6267	5455	93.9886	381	41.9663	447	51.6978	0,01	-0.300873	-1,17	-0,86	1351
gnl|UG|Qro#S57115348	amino acid metabolism.degradation.branched chain group.valine	moderately similar to ( 353) AT2G14170 | Symbols: ALDH6B2 | ALDH6B2; 3-chloroallyl aldehyde dehydrogenase/ methylmalonate-semialdehyde dehydrogenase (acylating)/ oxidoreductase | chr2:5977851-5981899 REVERSEvery weakly similar to (92.0) BADH_SPIOL Betaine	1879	91.6249	3001	99.2268	339	71.6569	360	79.9006	-0,12	-0.157101	-0,35	-0,31	704
gnl|UG|Qro#S57091507	amino acid metabolism.degradation.glutamate family.arginine	moderately similar to ( 371) AT5G46180 | Symbols: DELTA-OAT | delta-OAT; ornithine-oxo-acid transaminase | chr5:18718766-18721271 REVERSEmoderately similar to ( 358) loc_os03g44150 12003.m09454 protein ornithine aminotransferase, putative, expressed no or	0	0	3	0.0921272	7	1.37423	4	0.824538	#NUM!	0.736966	#DIV/0!	3,16	758
gnl|UG|Qro#S57131969	amino acid metabolism.degradation.glutamate family.arginine	moderately similar to ( 258) AT1G67550 | Symbols: URE | URE (UREASE); urease | chr1:25312842-25316911 FORWARDweakly similar to ( 165) UREA_SOYBN Urease (EC 3.5.1.5) (Urea amidohydrolase) (Fragment) - Glycine max (Soybean) no original description	50	3.2632	72	3.18627	5	1.41454	3	0.89116	0,03	0.666576	-1,21	-1,84	526
WZ0AQRAP11YM16FM1.SCF	amino acid metabolism.degradation.glutamate family.arginine	very weakly similar to (92.8) AT1G67550 | Symbols: URE | URE (UREASE); urease | chr1:25312842-25316911 FORWARD no original description	107	2.6181	157	2.60482	11	1.16672	14	1.55916	0,01	-0.418313	-1,17	-0,74	1403
gnl|UG|Qro#S57134021	amino acid metabolism.degradation.glutamate family.arginine	moderately similar to ( 267) AT4G34710 | Symbols: ADC2, SPE2, ATADC2 | ADC2 (ARGININE DECARBOXYLASE 2); arginine decarboxylase | chr4:16560315-16562450 REVERSEmoderately similar to ( 271) SPE1_SOYBN Arginine decarboxylase (EC 4.1.1.19) (ARGDC) (ADC) - Gly	1	0.0558193	1	0.0378495	2	0.483933	2	0.50813	0,56	-0.0703893	3,12	3,75	615
gnl|UG|Qro#S57144114	amino acid metabolism.degradation.glutamate family.arginine	moderately similar to ( 439) AT2G34470 | Symbols: UREG, PSKF109 | UREG (UREASE ACCESSORY PROTEIN G); ATP binding / metal ion binding / nickel ion binding / nucleotide binding | chr2:14530900-14532411 REVERSEmoderately similar to ( 422) loc_os05g49050 1200	67	3.22134	126	4.10779	10	2.08417	23	5.03326	-0,35	-1.27202	-0,63	0,29	714
gnl|UG|Qro#S57083525	amino acid metabolism.degradation.glutamate family.proline	moderately similar to ( 305) AT5G62530 | Symbols: ALDH12A1, ATP5CDH, P5CDH | ALDH12A1; 1-pyrroline-5-carboxylate dehydrogenase/ 3-chloroallyl aldehyde dehydrogenase | chr5:25099768-25103159 REVERSEweakly similar to ( 145) loc_os05g45960 12005.m08721 prote	1307	55.0526	1113	31.7887	135	24.6494	193	37.0015	0,79	-0.586031	-1,16	0,22	815
gnl|UG|Qro#S57097100	amino acid metabolism.degradation.glutamate family.proline	moderately similar to ( 277) AT5G38710 | Symbols: | proline oxidase, putative / osmotic stress-responsive proline dehydrogenase, putative | chr5:15501340-15503899 FORWARDmoderately similar to ( 247) loc_os10g40360 12010.m06805 protein proline oxidase, mi	84	4.16108	107	3.59407	20	4.29465	152	34.2713	0,21	-2.99639	0,05	3,25	693
WZ0AQRGA12YP03EM1.SCF	amino acid metabolism.degradation.histidine	very weakly similar to (96.3) loc_os01g06700 12001.m07300 protein retrotransposon protein, putative, unclassified, expressed no original description	0	0	0	0	0	0	0	0	#DIV/0!		#DIV/0!	#DIV/0!	1264
WZ0AQRGA14YM08EM1.SCF	amino acid metabolism.degradation.histidine	weakly similar to ( 159) loc_os03g36220 12003.m08745 protein retrotransposon protein, putative, unclassified no original description	0	0	0	0	0	0	0	0	#DIV/0!		#DIV/0!	#DIV/0!	1367
gnl|UG|Qro#S57094282	amino acid metabolism.degradation.histidine	weakly similar to ( 196) AT1G43710 | Symbols: emb1075 | emb1075 (embryo defective 1075); carboxy-lyase/ catalytic/ pyridoxal phosphate binding | chr1:16486534-16488298 REVERSEmoderately similar to ( 209) loc_os02g33710 12002.m08462 protein histidine decar	2461	103.916	1681	48.1297	103	18.8529	189	36.3238	1,11	-0.946131	-2,46	-0,41	813
gnl|UG|Qro#S57109964	amino acid metabolism.degradation.serine-glycine-cysteine group.glycine	moderately similar to ( 287) AT4G33010 | Symbols: AtGLDP1 | AtGLDP1 (Arabidopsis thaliana glycine decarboxylase P-protein 1); catalytic/ glycine dehydrogenase (decarboxylating)/ pyridoxal phosphate binding | chr4:15927133-15931150 REVERSEmoderately simila	0	0	0	0	1	0.200552	0	0	#DIV/0!		#DIV/0!	#DIV/0!	742
WZ0AQRAL2YP12FM1.SCF	amino acid metabolism.degradation.serine-glycine-cysteine group.glycine	moderately similar to ( 203) AT1G08630 | Symbols: THA1 | THA1 (Threonine Aldolase 1); aldehyde-lyase/ threonine aldolase | chr1:2743948-2745685 REVERSEmoderately similar to ( 209) loc_os04g43650 12004.m101586 protein L-allo-threonine aldolase, putative, e	0	0	0	0	18	2.1724	17	2.1543	#DIV/0!	0.0120728	#DIV/0!	#DIV/0!	1233
WZ0AQRAP12YP20FM1.SCF	amino acid metabolism.degradation.serine-glycine-cysteine group.glycine	moderately similar to ( 356) AT1G08630 | Symbols: THA1 | THA1 (Threonine Aldolase 1); aldehyde-lyase/ threonine aldolase | chr1:2743948-2745685 REVERSEmoderately similar to ( 354) loc_os04g43650 12004.m101586 protein L-allo-threonine aldolase, putative, e	0	0	0	0	2	0.222104	3	0.349813	#DIV/0!	-0.655352	#DIV/0!	#DIV/0!	1340
WZ0AQRAL1YN03FM1.SCF	amino acid metabolism.degradation.serine-glycine-cysteine group.glycine	moderately similar to ( 253) AT1G68010 | Symbols: HPR | HPR; glycerate dehydrogenase/ poly(U) binding | chr1:25493418-25495720 FORWARDmoderately similar to ( 253) DHGY_CUCSA Glycerate dehydrogenase (EC 1.1.1.29) (NADH-dependent hydroxypyruvate reductase)	199	5.33707	403	7.32877	287	33.3659	191	23.3154	-0,46	0.517089	2,64	1,67	1280
WZ0AQRAL3YC02FM1.SCF	amino acid metabolism.degradation.serine-glycine-cysteine group.glycine	moderately similar to ( 273) AT4G33010 | Symbols: AtGLDP1 | AtGLDP1 (Arabidopsis thaliana glycine decarboxylase P-protein 1); catalytic/ glycine dehydrogenase (decarboxylating)/ pyridoxal phosphate binding | chr4:15927133-15931150 REVERSEmoderately simila	1	0.0270946	3	0.0551163	2	0.234901	2	0.246646	-1,02	-0.0703893	3,12	2,16	1267
WZ0AQRAL2YA20FM1.SCF	amino acid metabolism.degradation.serine-glycine-cysteine group.glycine	moderately similar to ( 217) AT4G33010 | Symbols: AtGLDP1 | AtGLDP1 (Arabidopsis thaliana glycine decarboxylase P-protein 1); catalytic/ glycine dehydrogenase (decarboxylating)/ pyridoxal phosphate binding | chr4:15927133-15931150 REVERSEmoderately simila	11	0.311823	22	0.422877	19	2.33475	13	1.67733	-0,44	0.477098	2,90	1,99	1211
WZ0AQRAL1YC21FM1.SCF	amino acid metabolism.degradation.serine-glycine-cysteine group.glycine	moderately similar to ( 386) AT4G33010 | Symbols: AtGLDP1 | AtGLDP1 (Arabidopsis thaliana glycine decarboxylase P-protein 1); catalytic/ glycine dehydrogenase (decarboxylating)/ pyridoxal phosphate binding | chr4:15927133-15931150 REVERSEmoderately simila	6836	209.342	14384	298.683	710	94.2505	580	80.843	-0,51	0.221377	-1,15	-1,89	1121
gnl|UG|Qro#S57084537	amino acid metabolism.degradation.serine-glycine-cysteine group.glycine	highly similar to ( 536) AT4G33010 | Symbols: AtGLDP1 | AtGLDP1 (Arabidopsis thaliana glycine decarboxylase P-protein 1); catalytic/ glycine dehydrogenase (decarboxylating)/ pyridoxal phosphate binding | chr4:15927133-15931150 REVERSEhighly similar to ( 5	7	0.272761	7	0.184952	5	0.844549	2	0.354711	0,56	1.25154	1,63	0,94	881
WZ0AQRAL1YB02FM1.SCF	amino acid metabolism.degradation.serine-glycine-cysteine group.glycine	moderately similar to ( 213) AT4G33010 | Symbols: AtGLDP1 | AtGLDP1 (Arabidopsis thaliana glycine decarboxylase P-protein 1); catalytic/ glycine dehydrogenase (decarboxylating)/ pyridoxal phosphate binding | chr4:15927133-15931150 REVERSEmoderately simila	6215	171.231	12101	226.068	1266	151.198	988	123.896	-0,40	0.287305	-0,18	-0,87	1246
gnl|UG|Qro#S57084135	amino acid metabolism.degradation.serine-glycine-cysteine group.glycine	moderately similar to ( 260) AT1G68010 | Symbols: HPR | HPR; glycerate dehydrogenase/ poly(U) binding | chr1:25493418-25495720 FORWARDmoderately similar to ( 259) DHGY_CUCSA Glycerate dehydrogenase (EC 1.1.1.29) (NADH-dependent hydroxypyruvate reductase)	20045	831.065	40481	1138.04	2418	434.567	1967	371.188	-0,45	0.227428	-0,94	-1,62	828
WZ0AQRAP13YE08FM1.SCF	amino acid metabolism.degradation.serine-glycine-cysteine group.glycine	very weakly similar to (84.0) AT2G26080 | Symbols: AtGLDP2 | AtGLDP2 (Arabidopsis thaliana glycine decarboxylase P-protein 2); ATP binding / glycine dehydrogenase (decarboxylating) | chr2:11109330-11113786 REVERSEvery weakly similar to (89.0) GCSP_PEA Gly	3587	84.5726	11752	187.882	204	20.8497	273	29.2969	-1,15	-0.490721	-2,02	-2,68	1456
WZ0AQRAL2YO09FM1.SCF	amino acid metabolism.degradation.serine-glycine-cysteine group.glycine	moderately similar to ( 393) AT2G26080 | Symbols: AtGLDP2 | AtGLDP2 (Arabidopsis thaliana glycine decarboxylase P-protein 2); ATP binding / glycine dehydrogenase (decarboxylating) | chr2:11109330-11113786 REVERSEmoderately similar to ( 410) GCSP_PEA Glyci	1702	48.7711	3064	59.5344	1533	190.422	1222	159.38	-0,29	0.256724	1,97	1,42	1198
WZ0AQRAL1YL01FM1.SCF	amino acid metabolism.degradation.serine-glycine-cysteine group.glycine	weakly similar to ( 174) AT4G33010 | Symbols: AtGLDP1 | AtGLDP1 (Arabidopsis thaliana glycine decarboxylase P-protein 1); catalytic/ glycine dehydrogenase (decarboxylating)/ pyridoxal phosphate binding | chr4:15927133-15931150 REVERSEweakly similar to ( 1	14799	403.201	27102	500.687	1461	172.548	1211	150.174	-0,31	0.200368	-1,22	-1,74	1260
WZ0AQRAL3YP02FM1.SCF	amino acid metabolism.degradation.serine-glycine-cysteine group.glycine	moderately similar to ( 312) AT4G33010 | Symbols: AtGLDP1 | AtGLDP1 (Arabidopsis thaliana glycine decarboxylase P-protein 1); catalytic/ glycine dehydrogenase (decarboxylating)/ pyridoxal phosphate binding | chr4:15927133-15931150 REVERSEmoderately simila	490	16.1742	674	15.0856	75	10.7315	54	8.11298	0,10	0.403542	-0,59	-0,89	1040
gnl|UG|Qro#S57097129	amino acid metabolism.degradation.serine-glycine-cysteine group.glycine	weakly similar to ( 168) AT2G44770 | Symbols: | phagocytosis and cell motility protein ELMO1-related | chr2:18457817-18459886 FORWARDweakly similar to ( 132) GCST_SOLTU Aminomethyltransferase, mitochondrial precursor (EC 2.1.2.10) (Glycine cleavage syste	18543	732.52	22880	612.875	1755	300.53	1689	303.69	0,26	-0.0150876	-1,29	-1,01	869
gnl|UG|Qro#S57081786	amino acid metabolism.degradation.serine-glycine-cysteine group.glycine	moderately similar to ( 347) AT1G08630 | Symbols: THA1 | THA1 (Threonine Aldolase 1); aldehyde-lyase/ threonine aldolase | chr1:2743948-2745685 REVERSEmoderately similar to ( 346) loc_os04g43650 12004.m101586 protein L-allo-threonine aldolase, putative, e	1	0.0462031	1	0.031329	4	0.801128	4	0.841184	0,56	-0.0703893	4,12	4,75	743
gnl|UG|Qro#S57128924	amino acid metabolism.misc	moderately similar to ( 374) AT1G49820 | Symbols: ATMTK | ATMTK (ARABIDOPSIS THALIANA S-METHYL-5-THIORIBOSE KINASE); S-methyl-5-thioribose kinase | chr1:18443005-18444907 FORWARDmoderately similar to ( 342) loc_os04g57400 12004.m35509 protein methylthiori	0	0	0	0	0	0	1	0.212585	#DIV/0!		#DIV/0!	#DIV/0!	735
WZ0AQRAL2YG02FM1.SCF	amino acid metabolism.misc	weakly similar to ( 199) AT3G01990 | Symbols: ACR6 | ACR6; amino acid binding | chr3:330256-332066 FORWARDweakly similar to ( 171) loc_os03g29980 12003.m34884 protein ACR4, putative, expressed no original description	0	0	0	0	0	0	0	0	#DIV/0!		#DIV/0!	#DIV/0!	1264
WZ0AQRAP10YP13FM1.SCF	amino acid metabolism.misc	moderately similar to ( 421) AT1G49820 | Symbols: ATMTK | ATMTK (ARABIDOPSIS THALIANA S-METHYL-5-THIORIBOSE KINASE); S-methyl-5-thioribose kinase | chr1:18443005-18444907 FORWARDmoderately similar to ( 387) loc_os04g57400 12004.m35509 protein methylthiori	0	0	0	0	1	0.110311	9	1.04244	#DIV/0!	-3.24031	#DIV/0!	#DIV/0!	1349
WZ0AQRAQ10YN15FM1.SCF	amino acid metabolism.misc	moderately similar to ( 207) AT1G69040 | Symbols: ACR4 | ACR4 (ACT REPEAT 4); amino acid binding | chr1:25957843-25960079 FORWARDmoderately similar to ( 214) loc_os08g42080 12008.m08186 protein ACR5, putative, expressed no original description	2	0.0495724	4	0.0672273	174	18.6952	115	12.9738	-0,44	0.527064	8,56	7,59	1385
gnl|UG|Qro#S57096541	amino acid metabolism.misc	moderately similar to ( 432) AT1G76990 | Symbols: ACR3 | ACR3; amino acid binding | chr1:28933387-28935179 FORWARDmoderately similar to ( 291) loc_os02g34990 12002.m33394 protein amino acid binding protein, putative, expressed no original description	6	0.241186	9	0.245313	6	1.0455	5	0.914813	-0,02	0.192645	2,12	1,90	854
gnl|UG|Qro#S57125263	amino acid metabolism.misc	moderately similar to ( 283) AT1G69040 | Symbols: ACR4 | ACR4 (ACT REPEAT 4); amino acid binding | chr1:25957843-25960079 FORWARDmoderately similar to ( 256) loc_os03g29980 12003.m34884 protein ACR4, putative, expressed no original description	261	11.0889	289	8.32573	134	24.6788	157	30.3605	0,41	-0.298921	1,15	1,87	808
gnl|UG|Qro#S57087612	amino acid metabolism.misc	weakly similar to ( 102) AT1G12420 | Symbols: ACR8 | ACR8; amino acid binding | chr1:4226673-4228917 REVERSE no original description	1655	75.3505	2221	68.5667	74	14.6046	143	29.6336	0,14	-1.02081	-2,37	-1,21	754
gnl|UG|Qro#S57091465	amino acid metabolism.synthesis.aromatic aa.chorismate.3-dehydroquinate synthase	moderately similar to ( 210) AT5G66120 | Symbols: | 3-dehydroquinate synthase, putative | chr5:26431516-26433649 REVERSEmoderately similar to ( 205) loc_os09g36800 12009.m06629 protein 3-dehydroquinate synthase, putative, expressed no original descriptio	0	0	1	0.0342316	3	0.656513	5	1.1489	#NUM!	-0.807355	#DIV/0!	5,07	680
gnl|UG|Qro#S57126965	amino acid metabolism.synthesis.aromatic aa.chorismate.3-deoxy-D-arabino-heptulosonate 7-phosphate synthase	moderately similar to ( 246) AT1G22410 | Symbols: | 2-dehydro-3-deoxyphosphoheptonate aldolase, putative / 3-deoxy-D-arabino-heptulosonate 7-phosphate synthase, putative / DAHP synthetase, putative | chr1:7912120-7914742 FORWARDmoderately similar to ( 25	0	0	2	0.0513851	0	0	0	0	#NUM!		#DIV/0!	#NUM!	906
WZ0AQRAP11YO14FM1.SCF	amino acid metabolism.synthesis.aromatic aa.chorismate.3-deoxy-D-arabino-heptulosonate 7-phosphate synthase	highly similar to ( 514) AT1G22410 | Symbols: | 2-dehydro-3-deoxyphosphoheptonate aldolase, putative / 3-deoxy-D-arabino-heptulosonate 7-phosphate synthase, putative / DAHP synthetase, putative | chr1:7912120-7914742 FORWARDhighly similar to ( 520) AROF_	1	0.025279	3	0.051423	3	0.32874	5	0.575295	-1,02	-0.807355	3,70	3,48	1358
gnl|UG|Qro#S57146796	amino acid metabolism.synthesis.aromatic aa.chorismate.5-enolpyruvylshikimate-3-phosphate synthase	moderately similar to ( 256) AT2G45300 | Symbols: | 3-phosphoshikimate 1-carboxyvinyltransferase / 5-enolpyruvylshikimate-3-phosphate / EPSP synthase | chr2:18677518-18679868 FORWARDmoderately similar to ( 285) AROA_PETHY 3-phosphoshikimate 1-carboxyviny	0	0	0	0	11	2.38964	11	2.50912	#DIV/0!	-0.0703893	#DIV/0!	#DIV/0!	685
gnl|UG|Qro#S57081917	amino acid metabolism.synthesis.aromatic aa.chorismate.dehydroquinate/shikimate dehydrogenase	moderately similar to ( 294) AT3G06350 | Symbols: EMB3004, MEE32 | MEE32 (MATERNAL EFFECT EMBRYO ARREST 32); 3-dehydroquinate dehydratase/ NADP or NADPH binding / binding / catalytic/ shikimate 5-dehydrogenase | chr3:1924536-1927701 REVERSEmoderately simi	29	1.25383	3	0.0879501	0	0	3	0.590365	3,83		#NUM!	2,75	794
gnl|UG|Qro#S57143763	amino acid metabolism.synthesis.aromatic aa.chorismate.dehydroquinate/shikimate dehydrogenase	moderately similar to ( 390) AT3G06350 | Symbols: EMB3004, MEE32 | MEE32 (MATERNAL EFFECT EMBRYO ARREST 32); 3-dehydroquinate dehydratase/ NADP or NADPH binding / binding / catalytic/ shikimate 5-dehydrogenase | chr3:1924536-1927701 REVERSEmoderately simi	1	0.0324163	0	0	0	0	2	0.29509	#DIV/0!		#NUM!	#DIV/0!	1059
gnl|UG|Qro#S57085878	amino acid metabolism.synthesis.aromatic aa.chorismate.dehydroquinate/shikimate dehydrogenase	weakly similar to ( 148) AT3G06350 | Symbols: EMB3004, MEE32 | MEE32 (MATERNAL EFFECT EMBRYO ARREST 32); 3-dehydroquinate dehydratase/ NADP or NADPH binding / binding / catalytic/ shikimate 5-dehydrogenase | chr3:1924536-1927701 REVERSEweakly similar to (	2141	110.857	6326	222.101	159	35.6874	240	56.5611	-1,00	-0.664397	-1,64	-1,97	663
gnl|UG|Qro#S57106145	amino acid metabolism.synthesis.aromatic aa.chorismate.dehydroquinate/shikimate dehydrogenase	moderately similar to ( 267) AT3G06350 | Symbols: EMB3004, MEE32 | MEE32 (MATERNAL EFFECT EMBRYO ARREST 32); 3-dehydroquinate dehydratase/ NADP or NADPH binding / binding / catalytic/ shikimate 5-dehydrogenase | chr3:1924536-1927701 REVERSEmoderately simi	146	7.27433	297	10.034	10	2.15979	14	3.17489	-0,46	-0.555816	-1,75	-1,66	689
WZ0AQRAP10YE24FM1.SCF	amino acid metabolism.synthesis.aromatic aa.chorismate.dehydroquinate/shikimate dehydrogenase	moderately similar to ( 332) AT3G06350 | Symbols: EMB3004, MEE32 | MEE32 (MATERNAL EFFECT EMBRYO ARREST 32); 3-dehydroquinate dehydratase/ NADP or NADPH binding / binding / catalytic/ shikimate 5-dehydrogenase | chr3:1924536-1927701 REVERSEmoderately simi	1	0.0296706	2	0.0402376	2	0.257233	3	0.405143	-0,44	-0.655352	3,12	3,33	1157
WZ0AQRAQ11YO21FM1.SCF	amino acid metabolism.synthesis.aromatic aa.chorismate.dehydroquinate/shikimate dehydrogenase	weakly similar to ( 108) AT3G06350 | Symbols: EMB3004, MEE32 | MEE32 (MATERNAL EFFECT EMBRYO ARREST 32); 3-dehydroquinate dehydratase/ NADP or NADPH binding / binding / catalytic/ shikimate 5-dehydrogenase | chr3:1924536-1927701 REVERSEvery weakly similar	13912	333.741	4182	68.0268	18	1.87182	286	31.2282	2,30	-4.06034	-7,48	-1,12	1431
WZ0AQRAL1YP15FM1.SCF	amino acid metabolism.synthesis.aromatic aa.phenylalanine	moderately similar to ( 274) AT2G30490 | Symbols: ATC4H, C4H, CYP73A5 | C4H (CINNAMATE-4-HYDROXYLASE); trans-cinnamate 4-monooxygenase | chr2:12993861-12995683 REVERSEmoderately similar to ( 281) TCMO_CICAR Trans-cinnamate 4-monooxygenase (EC 1.14.13.11)	1	0.0265293	4	0.0719551	8	0.919997	2	0.241499	-1,44	1.92961	5,12	1,75	1294
gnl|UG|Qro#S57082310	amino acid metabolism.synthesis.aromatic aa.phenylalanine and tyrosine	moderately similar to ( 347) AT1G80360 | Symbols: | aminotransferase class I and II family protein | chr1:30208736-30210643 REVERSEmoderately similar to ( 346) loc_os01g08270 12001.m42887 protein transaminase/ transferase, transferring nitrogenous groups	72	3.55637	243	8.13874	87	18.628	98	22.0324	-1,19	-0.242156	2,39	1,44	695
gnl|UG|Qro#S57149465	amino acid metabolism.synthesis.aromatic aa.phenylalanine and tyrosine	moderately similar to ( 218) AT4G33680 | Symbols: AGD2 | AGD2 (ABERRANT GROWTH AND DEATH 2); L,L-diaminopimelate aminotransferase/ transaminase | chr4:16171847-16174630 REVERSEmoderately similar to ( 219) loc_os03g18810 12003.m35176 protein transaminase/	1009	73.6975	1234	61.1157	56	17.7305	69	22.9388	0,27	-0.371559	-2,06	-1,41	470
gnl|UG|Qro#S57130521	amino acid metabolism.synthesis.aromatic aa.phenylalanine and tyrosine.chorismate mutase	moderately similar to ( 209) AT3G29200 | Symbols: CM1, ATCM1 | CM1 (CHORISMATE MUTASE 1); L-ascorbate peroxidase/ chorismate mutase | chr3:11164582-11166258 REVERSEweakly similar to ( 183) loc_os01g55870 12001.m11743 protein chorismate mutase, chloroplast	0	0	0	0	3	0.5302	5	0.92785	#DIV/0!	-0.807355	#DIV/0!	#DIV/0!	842
gnl|UG|Qro#S57091705	amino acid metabolism.synthesis.aromatic aa.phenylalanine and tyrosine.chorismate mutase	weakly similar to ( 193) AT5G10870 | Symbols: ATCM2 | ATCM2 (chorismate mutase 2); chorismate mutase | chr5:3430691-3432272 REVERSEweakly similar to ( 159) loc_os02g08410 12002.m100121 protein chorismate mutase, chloroplast precursor, putative, expressed	465	21.2556	1794	55.6056	29	5.74631	40	8.32224	-1,39	-0.534336	-1,89	-2,74	751
gnl|UG|Qro#S57121153	amino acid metabolism.synthesis.aromatic aa.phenylalanine.arogenate dehydratase / prephenate dehydratase	moderately similar to ( 219) AT3G44720 | Symbols: ADT4 | ADT4 (arogenate dehydratase 4); arogenate dehydratase/ prephenate dehydratase | chr3:16271759-16273033 FORWARDweakly similar to ( 165) loc_os09g39260 12009.m06865 protein prephenate dehydratase, put	0	0	1	0.018757	153	18.3464	269	33.8689	#NUM!	-0.884464	#DIV/0!	10,82	1241
WZ0AQRAP14YE08FM1.SCF	amino acid metabolism.synthesis.aromatic aa.phenylalanine.arogenate dehydratase / prephenate dehydratase	moderately similar to ( 239) AT3G44720 | Symbols: ADT4 | ADT4 (arogenate dehydratase 4); arogenate dehydratase/ prephenate dehydratase | chr3:16271759-16273033 FORWARDweakly similar to ( 188) loc_os04g33390 12004.m08428 protein P-protein, putative, expres	0	0	4	0.067082	131	14.0447	274	30.8447	#NUM!	-1.135	#DIV/0!	8,85	1388
gnl|UG|Qro#S57110505	amino acid metabolism.synthesis.aromatic aa.tryptophan	moderately similar to ( 439) AT4G11610 | Symbols: | C2 domain-containing protein | chr4:7013956-7017846 REVERSEmoderately similar to ( 438) loc_os04g58720 12004.m10752 protein phosphoribosylanthranilate transferase, putative, expressed no original descri	0	0	1	0.0295399	0	0	1	0.198287	#NUM!		#DIV/0!	2,75	788
gnl|UG|Qro#S57146418	amino acid metabolism.synthesis.aromatic aa.tryptophan	moderately similar to ( 454) AT3G57880 | Symbols: | C2 domain-containing protein | chr3:21431198-21433519 REVERSEmoderately similar to ( 433) loc_os05g30750 12005.m083576 protein phosphoribosylanthranilate transferase, putative, expressed no original des	2	0.0999385	0	0	0	0	2	0.454876	#DIV/0!		#NUM!	#DIV/0!	687
gnl|UG|Qro#S57146882	amino acid metabolism.synthesis.aromatic aa.tryptophan	moderately similar to ( 201) AT4G11610 | Symbols: | C2 domain-containing protein | chr4:7013956-7017846 REVERSEmoderately similar to ( 214) loc_os04g58720 12004.m10752 protein phosphoribosylanthranilate transferase, putative, expressed no original descri	0	0	5	0.115693	26	3.84597	35	5.43613	#NUM!	-0.499233	#DIV/0!	5,55	1006
WZ0AQRAP13YK05FM1.SCF	amino acid metabolism.synthesis.aromatic aa.tryptophan	moderately similar to ( 315) AT4G11610 | Symbols: | C2 domain-containing protein | chr4:7013956-7017846 REVERSEmoderately similar to ( 317) loc_os04g58720 12004.m10752 protein phosphoribosylanthranilate transferase, putative, expressed no original descri	0	0	3	0.0506766	3	0.323968	8	0.907112	#NUM!	-1.48543	#DIV/0!	4,16	1378
WZ0AQRAP13YJ24FM1.SCF	amino acid metabolism.synthesis.aromatic aa.tryptophan.anthranilate phosphoribosyltransferase	moderately similar to ( 352) AT5G17990 | Symbols: TRP1, pat1 | TRP1 (tryptophan biosynthesis 1); anthranilate phosphoribosyltransferase | chr5:5957330-5959681 FORWARDmoderately similar to ( 289) loc_os03g03450 12003.m34993 protein anthranilate phosphoribo	0	0	0	0	1	0.12579	1	0.132079	#DIV/0!	-0.0703893	#DIV/0!	#DIV/0!	1183
WZ0AQRAP14YJ24FM1.SCF	amino acid metabolism.synthesis.aromatic aa.tryptophan.anthranilate phosphoribosyltransferase	moderately similar to ( 371) AT5G17990 | Symbols: TRP1, pat1 | TRP1 (tryptophan biosynthesis 1); anthranilate phosphoribosyltransferase | chr5:5957330-5959681 FORWARDmoderately similar to ( 315) loc_os03g03450 12003.m34993 protein anthranilate phosphoribo	0	0	0	0	0	0	0	0	#DIV/0!		#DIV/0!	#DIV/0!	1182
gnl|UG|Qro#S57083979	amino acid metabolism.synthesis.aromatic aa.tryptophan.anthranilate phosphoribosyltransferase	moderately similar to ( 284) AT5G17990 | Symbols: TRP1, pat1 | TRP1 (tryptophan biosynthesis 1); anthranilate phosphoribosyltransferase | chr5:5957330-5959681 FORWARDmoderately similar to ( 276) loc_os03g03450 12003.m34993 protein anthranilate phosphoribo	50	2.08054	61	1.72112	11	1.98413	2	0.378788	0,27	2.38904	-0,07	-2,18	825
gnl|UG|Qro#S57120313	amino acid metabolism.synthesis.aromatic aa.tryptophan.anthranilate phosphoribosyltransferase	moderately similar to ( 292) AT5G17990 | Symbols: TRP1, pat1 | TRP1 (tryptophan biosynthesis 1); anthranilate phosphoribosyltransferase | chr5:5957330-5959681 FORWARDmoderately similar to ( 282) loc_os03g03450 12003.m34993 protein anthranilate phosphoribo	2	0.0980825	1	0.0332535	13	2.76361	14	3.125	1,56	-0.177305	4,82	6,55	700
gnl|UG|Qro#S57083932	amino acid metabolism.synthesis.aromatic aa.tryptophan.anthranilate synthase	moderately similar to ( 321) AT2G28880 | Symbols: emb1997 | emb1997 (embryo defective 1997); anthranilate synthase/ catalytic/ oxo-acid-lyase | chr2:12398937-12403108 REVERSEmoderately similar to ( 313) loc_os06g48620 12006.m09388 protein EMB1997, putativ	456	19.0902	642	18.2246	37	6.71458	61	11.6235	0,07	-0.791673	-1,51	-0,65	820
gnl|UG|Qro#S57106066	amino acid metabolism.synthesis.aromatic aa.tryptophan.tryptophan synthase	moderately similar to ( 218) AT5G38530 | Symbols: | tryptophan synthase-related | chr5:15424097-15426294 FORWARDmoderately similar to ( 203) loc_os06g42560 12006.m31904 protein tryptophan synthase beta chain 2, putative, expressed no original description	244	11.7644	179	5.85206	26	5.43406	20	4.38904	1,01	0.308122	-1,11	-0,42	712
gnl|UG|Qro#S57142899	amino acid metabolism.synthesis.aspartate family.asparagine	moderately similar to ( 432) AT3G47340 | Symbols: ASN1, DIN6, AT-ASN1 | ASN1 (GLUTAMINE-DEPENDENT ASPARAGINE SYNTHASE 1); asparagine synthase (glutamine-hydrolyzing) | chr3:17438445-17441043 REVERSEmoderately similar to ( 441) ASNS_ASPOF Asparagine synthe	0	0	0	0	17	2.06849	9	1.14984	#DIV/0!	0.847149	#DIV/0!	#DIV/0!	1223
WZ0AQRAP13YB13FM1.SCF	amino acid metabolism.synthesis.aspartate family.asparagine	moderately similar to ( 479) AT3G47340 | Symbols: ASN1, DIN6, AT-ASN1 | ASN1 (GLUTAMINE-DEPENDENT ASPARAGINE SYNTHASE 1); asparagine synthase (glutamine-hydrolyzing) | chr3:17438445-17441043 REVERSEmoderately similar to ( 496) ASNS_ASPOF Asparagine synthe	0	0	0	0	94	10.8603	102	12.3738	#DIV/0!	-0.188226	#DIV/0!	#DIV/0!	1288
WZ0AQRAP12YH11FM1.SCF	amino acid metabolism.synthesis.aspartate family.asparagine	moderately similar to ( 204) AT3G47340 | Symbols: ASN1, DIN6, AT-ASN1 | ASN1 (GLUTAMINE-DEPENDENT ASPARAGINE SYNTHASE 1); asparagine synthase (glutamine-hydrolyzing) | chr3:17438445-17441043 REVERSEmoderately similar to ( 219) ASNS_ASPOF Asparagine synthe	1136	29.3657	763	13.374	490	54.9071	730	85.8904	1,14	-0.645504	0,90	2,68	1328
gnl|UG|Qro#S57125784	amino acid metabolism.synthesis.aspartate family.lysine	no original description	0	0	0	0	0	0	0	0	#DIV/0!		#DIV/0!	#DIV/0!	907
gnl|UG|Qro#S57127540	amino acid metabolism.synthesis.aspartate family.lysine	no original description	0	0	0	0	0	0	0	0	#DIV/0!		#DIV/0!	#DIV/0!	695
WZ0AQRAQ10YN01FM1.SCF	amino acid metabolism.synthesis.aspartate family.lysine	no original description	0	0	0	0	1	0.106141	0	0	#DIV/0!		#DIV/0!	#DIV/0!	1402
WZ0AQRAQ12YL23FM1.SCF	amino acid metabolism.synthesis.aspartate family.lysine	no original description	0	0	0	0	0	0	0	0	#DIV/0!		#DIV/0!	#DIV/0!	1120
gnl|UG|Qro#S57137514	amino acid metabolism.synthesis.aspartate family.lysine	moderately similar to ( 413) AT2G45440 | Symbols: DHDPS2 | DHDPS2 (DIHYDRODIPICOLINATE SYNTHASE); catalytic/ dihydrodipicolinate synthase/ lyase | chr2:18731294-18732867 FORWARDmoderately similar to ( 429) DAPA_TOBAC Dihydrodipicolinate synthase, chloropl	11	0.513765	15	0.47505	6	1.21477	4	0.85034	0,11	0.514573	1,24	0,84	735
gnl|UG|Qro#S57118408	amino acid metabolism.synthesis.aspartate family.lysine.diaminopimelate decarboxylase	moderately similar to ( 477) AT5G11880 | Symbols: | diaminopimelate decarboxylase, putative / DAP carboxylase, putative | chr5:3827806-3829942 REVERSEmoderately similar to ( 451) loc_os02g24354 12002.m07582 protein diaminopimelate decarboxylase, putative	2294	70.8187	2381	49.8414	130	17.3968	100	14.0513	0,51	0.308122	-2,03	-1,83	1112
gnl|UG|Qro#S57105304	amino acid metabolism.synthesis.aspartate family.lysine.dihydrodipicolinate reductase	weakly similar to ( 169) AT2G44040 | Symbols: | dihydrodipicolinate reductase family protein | chr2:18221985-18223998 REVERSEweakly similar to ( 129) loc_os02g24020 12002.m07550 protein dihydrodipicolinate reductase, putative, expressed no original descr	1	0.0478118	1	0.0324199	0	0	0	0	0,56		#NUM!	#NUM!	718
gnl|UG|Qro#S57129296	amino acid metabolism.synthesis.aspartate family.methionine	moderately similar to ( 394) AT5G17920 | Symbols: ATCIMS | ATMS1; 5-methyltetrahydropteroyltriglutamate-homocysteine S-methyltransferase/ methionine synthase | chr5:5935771-5939195 FORWARDmoderately similar to ( 417) METE_CATRO 5-methyltetrahydropteroyltr	2	0.0537649	3	0.0546847	3	0.349592	0	0	-0,02		2,70	#NUM!	1277
WZ0AQRAP12YF20FM1.SCF	amino acid metabolism.synthesis.aspartate family.methionine	moderately similar to ( 426) AT4G01850 | Symbols: SAM-2, MAT2 | SAM-2 (S-ADENOSYLMETHIONINE SYNTHETASE 2); methionine adenosyltransferase | chr4:796298-797479 REVERSEmoderately similar to ( 433) METL_CATRO S-adenosylmethionine synthetase 2 (EC 2.5.1.6) (M	1	0.0246085	0	0	4	0.426694	1	0.112007	#DIV/0!	1.92961	4,12	#DIV/0!	1395
WZ0AQRAP14YM19FM1.SCF	amino acid metabolism.synthesis.aspartate family.methionine	moderately similar to ( 500) AT4G01850 | Symbols: SAM-2, MAT2 | SAM-2 (S-ADENOSYLMETHIONINE SYNTHETASE 2); methionine adenosyltransferase | chr4:796298-797479 REVERSEhighly similar to ( 509) METL_CATRO S-adenosylmethionine synthetase 2 (EC 2.5.1.6) (Methi	0	0	1	0.0196269	2	0.250944	1	0.131745	#NUM!	0.929611	#DIV/0!	2,75	1186
gnl|UG|Qro#S57091853	amino acid metabolism.synthesis.aspartate family.methionine	moderately similar to ( 397) AT2G36880 | Symbols: MAT3 | MAT3 (methionine adenosyltransferase 3); methionine adenosyltransferase | chr2:15479721-15480893 REVERSEmoderately similar to ( 397) METK_PETHY S-adenosylmethionine synthetase (EC 2.5.1.6) (Methioni	2	0.0875736	6	0.178144	25	4.7452	24	4.78316	-1,02	-0.0114956	5,76	4,75	784
gnl|UG|Qro#S57140965	amino acid metabolism.synthesis.aspartate family.methionine	moderately similar to ( 485) AT1G02500 | Symbols: SAM1, SAM-1, MAT1 | SAM1 (S-ADENOSYLMETHIONINE SYNTHETASE 1); methionine adenosyltransferase | chr1:519037-520218 FORWARDmoderately similar to ( 488) METK_CATRO S-adenosylmethionine synthetase 1 (EC 2.5.1.	29234	781.597	59996	1087.66	2402	278.38	2386	290.352	-0,48	-0.0607472	-1,49	-1,91	1284
WZ0AQRAQ11YD10FM1.SCF	amino acid metabolism.synthesis.aspartate family.methionine	moderately similar to ( 448) AT5G17920 | Symbols: ATCIMS | ATMS1; 5-methyltetrahydropteroyltriglutamate-homocysteine S-methyltransferase/ methionine synthase | chr5:5935771-5939195 FORWARDmoderately similar to ( 457) METE_CATRO 5-methyltetrahydropteroyltr	9	0.227009	11	0.188135	16	1.74941	11	1.26286	0,27	0.470179	2,95	2,75	1361
WZ0AQRAP14YE02FM1.SCF	amino acid metabolism.synthesis.aspartate family.methionine	moderately similar to ( 468) AT5G17920 | Symbols: ATCIMS | ATMS1; 5-methyltetrahydropteroyltriglutamate-homocysteine S-methyltransferase/ methionine synthase | chr5:5935771-5939195 FORWARDmoderately similar to ( 466) METE_CATRO 5-methyltetrahydropteroyltr	11	0.277049	19	0.324484	3	0.327534	3	0.34391	-0,23	-0.0703893	0,24	0,08	1363
gnl|UG|Qro#S57097973	amino acid metabolism.synthesis.aspartate family.methionine	moderately similar to ( 310) AT4G34840 | Symbols: ATMTN2, ATMTAN2, MTN2, MTAN2 | ATMTN2; methylthioadenosine nucleosidase | chr4:16606299-16607748 FORWARDmoderately similar to ( 332) loc_os06g02220 12006.m04956 protein MTA/SAH nucleosidase, putative, expr	2625	107.92	3269	91.1306	426	75.9196	308	57.6347	0,24	0.397534	-0,51	-0,66	835
WZ0AQRAP14YJ15FM1.SCF	amino acid metabolism.synthesis.aspartate family.methionine	highly similar to ( 521) AT4G01850 | Symbols: SAM-2, MAT2 | SAM-2 (S-ADENOSYLMETHIONINE SYNTHETASE 2); methionine adenosyltransferase | chr4:796298-797479 REVERSEhighly similar to ( 528) METL_CATRO S-adenosylmethionine synthetase 2 (EC 2.5.1.6) (Methionin	3	0.0745739	1	0.0168555	3	0.323265	1	0.113143	2,15	1.51457	2,12	2,75	1381
gnl|UG|Qro#S57132902	amino acid metabolism.synthesis.aspartate family.methionine	moderately similar to ( 224) AT3G17390 | Symbols: MTO3, SAMS3, MAT4 | MTO3 (METHIONINE OVER-ACCUMULATOR 3); methionine adenosyltransferase | chr3:5952484-5953665 REVERSEmoderately similar to ( 229) METM_ACTCH S-adenosylmethionine synthetase 3 (EC 2.5.1.6)	1829	80.3937	1407	41.9352	51	9.7174	114	22.8073	0,94	-1.23085	-3,05	-0,88	781
WZ0AQRAP12YP17FM1.SCF	amino acid metabolism.synthesis.aspartate family.methionine	moderately similar to ( 450) AT4G01850 | Symbols: SAM-2, MAT2 | SAM-2 (S-ADENOSYLMETHIONINE SYNTHETASE 2); methionine adenosyltransferase | chr4:796298-797479 REVERSEmoderately similar to ( 458) METL_CATRO S-adenosylmethionine synthetase 2 (EC 2.5.1.6) (M	2	0.0490763	1	0.0166386	2	0.212737	3	0.335061	1,56	-0.655352	2,12	4,33	1399
gnl|UG|Qro#S57127211	amino acid metabolism.synthesis.aspartate family.methionine.cystathionine beta-lyase	moderately similar to ( 424) AT3G57050 | Symbols: CBL | CBL (cystathionine beta-lyase); cystathionine beta-lyase | chr3:21111939-21114521 REVERSEmoderately similar to ( 381) loc_os06g07860 12006.m05508 protein cystathionine gamma-synthase, putative, expre	0	0	0	0	1	0.1294	2	0.271739	#DIV/0!	-1.07039	#DIV/0!	#DIV/0!	1150
gnl|UG|Qro#S57146718	amino acid metabolism.synthesis.aspartate family.methionine.cystathionine gamma-synthase	weakly similar to ( 151) AT3G01120 | Symbols: MTO1, CGS, ATCYS1, CGS1 | MTO1 (METHIONINE OVERACCUMULATION 1); cystathionine gamma-synthase | chr3:39234-41865 REVERSEweakly similar to ( 102) loc_os03g25940 12003.m78868 protein cystathionine beta-lyase, put	1	0.0478118	0	0	4	0.829022	3	0.652855	#DIV/0!	0.344648	4,12	#DIV/0!	718
gnl|UG|Qro#S57097600	amino acid metabolism.synthesis.aspartate family.methionine.cystathionine gamma-synthase	moderately similar to ( 384) AT3G01120 | Symbols: MTO1, CGS, ATCYS1, CGS1 | MTO1 (METHIONINE OVERACCUMULATION 1); cystathionine gamma-synthase | chr3:39234-41865 REVERSEmoderately similar to ( 328) loc_os03g25940 12003.m78868 protein cystathionine beta-ly	8760	349.675	9271	250.937	884	152.962	836	151.89	0,48	0.0101541	-1,19	-0,72	860
gnl|UG|Qro#S57109586	amino acid metabolism.synthesis.aspartate family.methionine.homocysteine S-methyltransferase	very weakly similar to (87.4) AT4G34360 | Symbols: | protease-related | chr4:16432011-16433752 FORWARDvery weakly similar to (82.0) loc_os11g35340 12011.m07386 protein S-adenosylmethionine-dependent methyltransferase/ catalytic, putative, expressed no or	0	0	0	0	0	0	0	0	#DIV/0!		#DIV/0!	#DIV/0!	704
gnl|UG|Qro#S57143174	amino acid metabolism.synthesis.aspartate family.methionine.homocysteine S-methyltransferase	moderately similar to ( 273) AT3G22740 | Symbols: HMT3 | HMT3; homocysteine S-methyltransferase | chr3:8033200-8035710 REVERSEmoderately similar to ( 221) HMT2_MAIZE Homocysteine S-methyltransferase 2 (EC 2.1.1.10) (S-methylmethionine:homocysteine methylt	0	0	3	0.101206	75	16.1749	70	15.8514	#NUM!	0.0291463	#DIV/0!	7,29	690
gnl|UG|Qro#S57137492	amino acid metabolism.synthesis.aspartate family.misc.homoserine.aspartate kinase	moderately similar to ( 319) AT5G13280 | Symbols: AK-LYS1, AK1, AK | AK-LYS1 (ASPARTATE KINASE 1); aspartate kinase | chr5:4249516-4252654 FORWARDmoderately similar to ( 309) loc_os07g20544 12007.m29379 protein lysine-sensitive aspartokinase 3, putative,	0	0	0	0	0	0	1	0.135988	#DIV/0!		#DIV/0!	#DIV/0!	1149
WZ0AQRAP12YA16FM1.SCF	amino acid metabolism.synthesis.aspartate family.misc.homoserine.aspartate kinase	moderately similar to ( 467) AT5G13280 | Symbols: AK-LYS1, AK1, AK | AK-LYS1 (ASPARTATE KINASE 1); aspartate kinase | chr5:4249516-4252654 FORWARDweakly similar to ( 126) AKH1_MAIZE Bifunctional aspartokinase/homoserine dehydrogenase 1, chloroplast precur	1	0.0252233	1	0.0171032	0	0	0	0	0,56		#NUM!	#NUM!	1361
gnl|UG|Qro#S57097609	amino acid metabolism.synthesis.aspartate family.misc.homoserine.aspartate kinase	moderately similar to ( 349) AT5G13280 | Symbols: AK-LYS1, AK1, AK | AK-LYS1 (ASPARTATE KINASE 1); aspartate kinase | chr5:4249516-4252654 FORWARDmoderately similar to ( 348) loc_os07g20544 12007.m29379 protein lysine-sensitive aspartokinase 3, putative,	962	38.4004	1315	35.5929	66	11.4203	87	15.8067	0,11	-0.468939	-1,75	-1,17	860
gnl|UG|Qro#S57126029	amino acid metabolism.synthesis.aspartate family.misc.homoserine.aspartate semialdehyde dehydrogenase	moderately similar to ( 375) AT1G14810 | Symbols: | semialdehyde dehydrogenase family protein | chr1:5102684-5104633 REVERSEmoderately similar to ( 351) loc_os03g55280 12003.m10443 protein aspartate-semialdehyde dehydrogenase, putative, expressed no orig	0	0	0	0	9	1.93818	8	1.80897	#DIV/0!	0.0995357	#DIV/0!	#DIV/0!	691
WZ0AQRAQ12YA02FM1.SCF	amino acid metabolism.synthesis.aspartate family.misc.homoserine.aspartate semialdehyde dehydrogenase	moderately similar to ( 401) AT1G14810 | Symbols: | semialdehyde dehydrogenase family protein | chr1:5102684-5104633 REVERSEmoderately similar to ( 377) loc_os03g55280 12003.m10443 protein aspartate-semialdehyde dehydrogenase, putative, expressed no orig	0	0	2	0.0350828	9	1.00926	12	1.41296	#NUM!	-0.485427	#DIV/0!	5,33	1327
WZ0AQRAQ13YH23FM1.SCF	amino acid metabolism.synthesis.aspartate family.misc.homoserine.aspartate semialdehyde dehydrogenase	moderately similar to ( 417) AT1G14810 | Symbols: | semialdehyde dehydrogenase family protein | chr1:5102684-5104633 REVERSEmoderately similar to ( 393) loc_os03g55280 12003.m10443 protein aspartate-semialdehyde dehydrogenase, putative, expressed no orig	2	0.0610834	1	0.0207095	11	1.45632	13	1.80716	1,56	-0.311397	4,58	6,45	1124
WZ0AQRAQ12YM20FM1.SCF	amino acid metabolism.synthesis.aspartate family.threonine.threonine synthase	moderately similar to ( 290) AT4G29840 | Symbols: MTO2, TS | MTO2 (METHIONINE OVER-ACCUMULATOR 2); threonine synthase | chr4:14599434-14601014 REVERSEmoderately similar to ( 288) THRC_SOLTU Threonine synthase, chloroplast precursor (EC 4.2.3.1) (TS) - Sol	2	0.0526516	1	0.0178508	0	0	1	0.119824	1,56		#NUM!	2,75	1304
gnl|UG|Qro#S57124481	amino acid metabolism.synthesis.branched chain group.common	moderately similar to ( 320) AT3G58610 | Symbols: | ketol-acid reductoisomerase | chr3:21671561-21674639 FORWARDmoderately similar to ( 304) ILV5_SPIOL Ketol-acid reductoisomerase, chloroplast precursor (EC 1.1.1.86) (Acetohydroxy-acid reductoisomerase)	3	0.0906572	1	0.0204907	10	1.30994	6	0.825264	2,15	0.666576	3,85	5,33	1136
gnl|UG|Qro#S57103653	amino acid metabolism.synthesis.branched chain group.common	moderately similar to ( 374) AT5G17380 | Symbols: | pyruvate decarboxylase family protein | chr5:5724920-5726720 REVERSEmoderately similar to ( 380) loc_os01g32080 12001.m42655 protein 2-hydroxyphytanoyl-CoA lyase, putative, expressed no original descrip	3	0.154403	4	0.139595	2	0.446205	12	2.81109	0,15	-2.65535	1,53	4,33	667
WZ0AQRAL3YN14FM1.SCF	amino acid metabolism.synthesis.branched chain group.common.acetolactate synthase	moderately similar to ( 301) AT2G31810 | Symbols: | acetolactate synthase small subunit, putative | chr2:13524271-13528246 FORWARDmoderately similar to ( 309) loc_os11g14950 12011.m05631 protein acetolactate synthase/ amino acid binding protein, putative	0	0	0	0	0	0	0	0	#DIV/0!		#DIV/0!	#DIV/0!	1267
gnl|UG|Qro#S57085913	amino acid metabolism.synthesis.branched chain group.common.acetolactate synthase	moderately similar to ( 208) AT2G31810 | Symbols: | acetolactate synthase small subunit, putative | chr2:13524271-13528246 FORWARDweakly similar to ( 199) loc_os02g39570 12002.m33761 protein acetolactate synthase/ amino acid binding protein, putative, ex	1081	53.1655	2178	72.6337	114	24.3041	113	25.2955	-0,45	-0.0576783	-1,13	-1,52	698
gnl|UG|Qro#S57141313	amino acid metabolism.synthesis.branched chain group.common.acetolactate synthase	weakly similar to ( 142) AT2G31810 | Symbols: | acetolactate synthase small subunit, putative | chr2:13524271-13528246 FORWARDweakly similar to ( 138) loc_os02g39570 12002.m33761 protein acetolactate synthase/ amino acid binding protein, putative, expres	2315	118.791	1744	60.6815	66	14.6808	99	23.1222	0,97	-0.655352	-3,02	-1,39	669
WZ0AQRAQ11YK13FM1.SCF	amino acid metabolism.synthesis.branched chain group.common.acetolactate synthase	very weakly similar to (91.3) AT2G31810 | Symbols: | acetolactate synthase small subunit, putative | chr2:13524271-13528246 FORWARDvery weakly similar to (89.7) loc_os02g39570 12002.m33761 protein acetolactate synthase/ amino acid binding protein, putati	79	2.01784	57	0.987214	11	1.21794	18	2.09263	1,03	-0.780883	-0,73	1,08	1344
WZ0AQRAP12YK06FM1.SCF	amino acid metabolism.synthesis.branched chain group.common.branched-chain amino acid aminotransferase	moderately similar to ( 237) AT3G49680 | Symbols: ATBCAT-3, BCAT3 | BCAT3 (BRANCHED-CHAIN AMINOTRANSFERASE 3); branched-chain-amino-acid transaminase/ catalytic | chr3:18422768-18425473 FORWARDmoderately similar to ( 224) loc_os03g01600 12003.m05706 prote	471	11.4511	519	8.55595	68	7.16646	60	6.63952	0,42	0.110183	-0,68	-0,37	1412
gnl|UG|Qro#S57128864	amino acid metabolism.synthesis.branched chain group.isoleucine specific	moderately similar to ( 369) AT4G11640 | Symbols: ATSR | ATSR (ARABIDOPSIS THALIANA SERINE RACEMASE); serine racemase | chr4:7021770-7023252 FORWARDweakly similar to ( 111) THD1_CICAR Threonine dehydratase biosynthetic, chloroplast precursor (EC 4.3.1.19)	2	0.102017	1	0.0345876	1	0.221114	0	0	1,56		1,12	#NUM!	673
gnl|UG|Qro#S57139884	amino acid metabolism.synthesis.central amino acid metabolism.alanine.alanine aminotransferase	moderately similar to ( 306) AT1G17290 | Symbols: AlaAT1 | AlaAT1 (ALANINE AMINOTRANSFERAS); ATP binding / L-alanine:2-oxoglutarate aminotransferase | chr1:5922771-5926093 FORWARDmoderately similar to ( 291) ALA2_HORVU Alanine aminotransferase 2 (EC 2.6.1	0	0	0	0	0	0	2	0.26801	#DIV/0!		#DIV/0!	#DIV/0!	1166
WZ0AQRAL1YP17FM1.SCF	amino acid metabolism.synthesis.central amino acid metabolism.alanine.alanine aminotransferase	weakly similar to ( 141) AT1G70580 | Symbols: AOAT2, GGT2 | AOAT2 (ALANINE-2-OXOGLUTARATE AMINOTRANSFERASE 2); L-alanine:2-oxoglutarate aminotransferase/ glycine:2-oxoglutarate aminotransferase | chr1:26613222-26615845 FORWARDweakly similar to ( 103) ALA2	0	0	0	0	0	0	0	0	#DIV/0!		#DIV/0!	#DIV/0!	1251
gnl|UG|Qro#S57080991	amino acid metabolism.synthesis.central amino acid metabolism.alanine.alanine aminotransferase	moderately similar to ( 471) AT1G70580 | Symbols: AOAT2, GGT2 | AOAT2 (ALANINE-2-OXOGLUTARATE AMINOTRANSFERASE 2); L-alanine:2-oxoglutarate aminotransferase/ glycine:2-oxoglutarate aminotransferase | chr1:26613222-26615845 FORWARDmoderately similar to ( 2	6972	280.917	12991	354.927	1639	286.266	1448	265.552	-0,34	0.108365	0,03	-0,42	852
WZ0AQRAL3YB20FM1.SCF	amino acid metabolism.synthesis.central amino acid metabolism.alanine.alanine-glyoxylate aminotransferase	weakly similar to ( 172) AT2G13360 | Symbols: AGT, AGT1 | AGT (ALANINE:GLYOXYLATE AMINOTRANSFERASE); alanine-glyoxylate transaminase/ serine-glyoxylate transaminase/ serine-pyruvate transaminase | chr2:5539417-5540902 REVERSEweakly similar to ( 161) loc_o	0	0	1	0.0204368	12	1.56779	3	0.411545	#NUM!	1.92961	#DIV/0!	4,33	1139
WZ0AQRAQ10YJ07FM1.SCF	amino acid metabolism.synthesis.central amino acid metabolism.alanine.alanine-glyoxylate aminotransferase	moderately similar to ( 375) AT2G38400 | Symbols: AGT3 | AGT3 (ALANINE:GLYOXYLATE AMINOTRANSFERASE 3); alanine-glyoxylate transaminase/ catalytic/ pyridoxal phosphate binding / transaminase | chr2:16083779-16085974 FORWARDmoderately similar to ( 411) loc_	0	0	0	0	0	0	1	0.110894	#DIV/0!		#DIV/0!	#DIV/0!	1409
gnl|UG|Qro#S57098083	amino acid metabolism.synthesis.central amino acid metabolism.alanine.alanine-glyoxylate aminotransferase	moderately similar to ( 414) AT2G13360 | Symbols: AGT, AGT1 | AGT (ALANINE:GLYOXYLATE AMINOTRANSFERASE); alanine-glyoxylate transaminase/ serine-glyoxylate transaminase/ serine-pyruvate transaminase | chr2:5539417-5540902 REVERSEweakly similar to ( 102) S	19208	805.115	39778	1130.56	5526	1004.06	4004	763.889	-0,49	0.394404	0,32	-0,57	819
gnl|UG|Qro#S57110726	amino acid metabolism.synthesis.central amino acid metabolism.alanine.alanine-glyoxylate aminotransferase	moderately similar to ( 216) AT2G38400 | Symbols: AGT3 | AGT3 (ALANINE:GLYOXYLATE AMINOTRANSFERASE 3); alanine-glyoxylate transaminase/ catalytic/ pyridoxal phosphate binding / transaminase | chr2:16083779-16085974 FORWARDmoderately similar to ( 208) loc_	324	16.19	799	27.0723	22	4.76537	21	4.7762	-0,74	-0.00327513	-1,76	-2,50	687
gnl|UG|Qro#S57095411	amino acid metabolism.synthesis.central amino acid metabolism.alanine.alanine-glyoxylate aminotransferase	moderately similar to ( 316) AT2G13360 | Symbols: AGT, AGT1 | AGT (ALANINE:GLYOXYLATE AMINOTRANSFERASE); alanine-glyoxylate transaminase/ serine-glyoxylate transaminase/ serine-pyruvate transaminase | chr2:5539417-5540902 REVERSEmoderately similar to ( 29	6	0.314463	5	0.177691	30	6.8157	11	2.62405	0,82	1.37707	4,44	3,88	655
WZ0AQRAL3YH05FM1.SCF	amino acid metabolism.synthesis.central amino acid metabolism.alanine.alanine-glyoxylate aminotransferase	weakly similar to ( 130) AT2G13360 | Symbols: AGT, AGT1 | AGT (ALANINE:GLYOXYLATE AMINOTRANSFERASE); alanine-glyoxylate transaminase/ serine-glyoxylate transaminase/ serine-pyruvate transaminase | chr2:5539417-5540902 REVERSEweakly similar to ( 127) loc_o	710	18.2984	755	13.1941	195	21.7852	125	14.6631	0,47	0.571157	0,25	0,15	1332
WZ0AQRGA11YH24EM1.SCF	amino acid metabolism.synthesis.central amino acid metabolism.alanine.alanine-glyoxylate aminotransferase	weakly similar to ( 171) AT2G13360 | Symbols: AGT, AGT1 | AGT (ALANINE:GLYOXYLATE AMINOTRANSFERASE); alanine-glyoxylate transaminase/ serine-glyoxylate transaminase/ serine-pyruvate transaminase | chr2:5539417-5540902 REVERSEweakly similar to ( 165) loc_o	4	0.0990018	4	0.0671304	59	6.33004	139	15.6588	0,56	-1.30669	6,00	7,87	1387
gnl|UG|Qro#S57132885	amino acid metabolism.synthesis.central amino acid metabolism.aspartate.aspartate aminotransferase	moderately similar to ( 397) AT5G11520 | Symbols: ASP3, YLS4 | ASP3 (ASPARTATE AMINOTRANSFERASE 3); L-aspartate:2-oxoglutarate aminotransferase | chr5:3685257-3687721 REVERSEmoderately similar to ( 396) AAT1_MEDSA Aspartate aminotransferase 1 (EC 2.6.1.1)	2	0.0690722	0	0	6	0.898247	3	0.471579	#DIV/0!	0.929611	3,70	#DIV/0!	994
gnl|UG|Qro#S57141950	amino acid metabolism.synthesis.central amino acid metabolism.aspartate.aspartate aminotransferase	moderately similar to ( 348) AT4G31990 | Symbols: ASP5, AAT3, ATAAT1 | ASP5 (ASPARTATE AMINOTRANSFERASE 5); L-aspartate:2-oxoglutarate aminotransferase | chr4:15470876-15473521 REVERSEweakly similar to ( 189) AATC_DAUCA Aspartate aminotransferase, cytopla	1	0.0261454	1	0.0177285	0	0	1	0.119002	0,56		#NUM!	2,75	1313
WZ0AQRAQ10YK20FM1.SCF	amino acid metabolism.synthesis.central amino acid metabolism.aspartate.aspartate aminotransferase	moderately similar to ( 448) AT2G22250 | Symbols: ATAAT, AAT, MEE17 | aminotransferase class I and II family protein | chr2:9458011-9460297 REVERSEmoderately similar to ( 462) loc_os01g65090 12001.m42770 protein aspartate aminotransferase, putative, expre	3	0.07452	0	0	0	0	0	0	#DIV/0!		#NUM!	#DIV/0!	1382
WZ0AQRAQ13YK20FM1.SCF	amino acid metabolism.synthesis.central amino acid metabolism.aspartate.aspartate aminotransferase	moderately similar to ( 448) AT2G22250 | Symbols: ATAAT, AAT, MEE17 | aminotransferase class I and II family protein | chr2:9458011-9460297 REVERSEmoderately similar to ( 455) loc_os01g65090 12001.m42770 protein aspartate aminotransferase, putative, expre	2	0.0551025	3	0.0560453	0	0	0	0	-0,02		#NUM!	#NUM!	1246
gnl|UG|Qro#S57106087	amino acid metabolism.synthesis.central amino acid metabolism.aspartate.aspartate aminotransferase	weakly similar to ( 188) AT2G22250 | Symbols: ATAAT, AAT, MEE17 | aminotransferase class I and II family protein | chr2:9458011-9460297 REVERSEweakly similar to ( 199) loc_os01g65090 12001.m42770 protein aspartate aminotransferase, putative, expressed no	6884	304.929	14835	445.576	285	54.7235	359	72.379	-0,55	-0.403411	-2,48	-2,62	775
gnl|UG|Qro#S57131142	amino acid metabolism.synthesis.central amino acid metabolism.aspartate.aspartate aminotransferase	moderately similar to ( 416) AT5G11520 | Symbols: ASP3, YLS4 | ASP3 (ASPARTATE AMINOTRANSFERASE 3); L-aspartate:2-oxoglutarate aminotransferase | chr5:3685257-3687721 REVERSEmoderately similar to ( 419) AATC_DAUCA Aspartate aminotransferase, cytoplasmic (	3452	128.948	4845	122.72	176	28.4989	152	25.8433	0,07	0.141115	-2,18	-2,25	919
WZ0AQRAP10YD19FM1.SCF	amino acid metabolism.synthesis.central amino acid metabolism.aspartate.aspartate aminotransferase	moderately similar to ( 359) AT5G11520 | Symbols: ASP3, YLS4 | ASP3 (ASPARTATE AMINOTRANSFERASE 3); L-aspartate:2-oxoglutarate aminotransferase | chr5:3685257-3687721 REVERSEmoderately similar to ( 359) AATC_DAUCA Aspartate aminotransferase, cytoplasmic (	32	0.848937	28	0.503686	2	0.229999	2	0.241499	0,75	-0.0703893	-1,88	-1,06	1294
gnl|UG|Qro#S57084179	amino acid metabolism.synthesis.central amino acid metabolism.GABA.Glutamate decarboxylase	moderately similar to ( 409) AT5G17330 | Symbols: GAD, GAD1 | GAD; calmodulin binding / glutamate decarboxylase | chr5:5711141-5714839 FORWARDmoderately similar to ( 408) DCE_PETHY Glutamate decarboxylase (EC 4.1.1.15) (GAD) - Petunia hybrida (Petunia)mod	1	0.0389216	0	0	12	2.02462	5	0.885771	#DIV/0!	1.19265	5,70	#DIV/0!	882
WZ0AQRAP10YF20FM1.SCF	amino acid metabolism.synthesis.central amino acid metabolism.GABA.Glutamate decarboxylase	moderately similar to ( 466) AT5G17330 | Symbols: GAD, GAD1 | GAD; calmodulin binding / glutamate decarboxylase | chr5:5711141-5714839 FORWARDmoderately similar to ( 464) DCE_PETHY Glutamate decarboxylase (EC 4.1.1.15) (GAD) - Petunia hybrida (Petunia)mod	2	0.0553691	0	0	6	0.720046	4	0.504032	#DIV/0!	0.514573	3,70	#DIV/0!	1240
WZ0AQRAP12YH03FM1.SCF	amino acid metabolism.synthesis.central amino acid metabolism.GABA.Glutamate decarboxylase	moderately similar to ( 456) AT1G65960 | Symbols: GAD2 | GAD2 (GLUTAMATE DECARBOXYLASE 2); calmodulin binding / glutamate decarboxylase | chr1:24552094-24557253 FORWARDmoderately similar to ( 457) DCE_PETHY Glutamate decarboxylase (EC 4.1.1.15) (GAD) - Pe	0	0	0	0	8	0.860793	9	1.01681	#DIV/0!	-0.240314	#DIV/0!	#DIV/0!	1383
gnl|UG|Qro#S57116636	amino acid metabolism.synthesis.central amino acid metabolism.GABA.Glutamate decarboxylase	moderately similar to ( 239) AT5G17330 | Symbols: GAD, GAD1 | GAD; calmodulin binding / glutamate decarboxylase | chr5:5711141-5714839 FORWARDmoderately similar to ( 231) DCE_PETHY Glutamate decarboxylase (EC 4.1.1.15) (GAD) - Petunia hybrida (Petunia)mod	187	9.26335	345	11.5883	21	4.50938	16	3.6075	-0,32	0.321928	-1,04	-1,68	693
WZ0AQRAP11YF04FM1.SCF	amino acid metabolism.synthesis.central amino acid metabolism.GABA.Glutamate decarboxylase	moderately similar to ( 343) AT3G17760 | Symbols: GAD5 | GAD5 (glutamate decarboxylase 5); calmodulin binding | chr3:6078893-6080838 REVERSEmoderately similar to ( 331) DCE_PETHY Glutamate decarboxylase (EC 4.1.1.15) (GAD) - Petunia hybrida (Petunia)moder	2707	69.3494	2568	44.6094	706	78.4026	592	69.0299	0,64	0.183682	0,18	0,63	1340
gnl|UG|Qro#S57101516	amino acid metabolism.synthesis.glutamate family.arginine.acetylornithine aminotransferase	weakly similar to ( 157) AT1G80600 | Symbols: WIN1 | WIN1 (HOPW1-1-INTERACTING 1); N2-acetyl-L-ornithine:2-oxoglutarate 5-aminotransferase/ catalytic/ pyridoxal phosphate binding / transaminase | chr1:30298675-30300513 REVERSEweakly similar to ( 152) loc_	241	13.195	787	29.2175	26	6.17073	18	4.48565	-1,15	0.460125	-1,10	-2,70	627
gnl|UG|Qro#S57140805	amino acid metabolism.synthesis.glutamate family.arginine.arginosuccinate synthase	moderately similar to ( 247) AT4G24830 | Symbols: | arginosuccinate synthase family | chr4:12793085-12795857 REVERSEmoderately similar to ( 250) loc_os12g13320 12012.m05305 protein argininosuccinate synthase, chloroplast precursor, putative, expressed no	2	0.0655131	0	0	4	0.567975	0	0	#DIV/0!		3,12	#DIV/0!	1048
gnl|UG|Qro#S57140314	amino acid metabolism.synthesis.glutamate family.arginine.ornithine carbamoyltransferase	moderately similar to ( 401) AT1G75330 | Symbols: OTC | OTC (ORNITHINE CARBAMOYLTRANSFERASE); amino acid binding / carboxyl- or carbamoyltransferase/ ornithine carbamoyltransferase | chr1:28266457-28268383 REVERSEmoderately similar to ( 408) OTC_PEA Ornit	375	11.2825	336	6.85471	21	2.73883	23	3.14965	0,72	-0.201634	-2,04	-1,12	1141
gnl|UG|Qro#S57120780	amino acid metabolism.synthesis.glutamate family.proline	moderately similar to ( 430) AT3G55610 | Symbols: P5CS2 | P5CS2 (DELTA 1-PYRROLINE-5-CARBOXYLATE SYNTHASE 2); catalytic/ glutamate 5-kinase/ oxidoreductase | chr3:20625005-20628989 REVERSEmoderately similar to ( 447) P5CS_MESCR Delta 1-pyrroline-5-carboxy	0	0	0	0	12	1.41499	6	0.742868	#DIV/0!	0.929611	#DIV/0!	#DIV/0!	1262
WZ0AQRAP14YF22FM1.SCF	amino acid metabolism.synthesis.glutamate family.proline.delta 1-pyrroline-5-carboxylate synthetase	moderately similar to ( 375) AT2G39800 | Symbols: P5CS1, ATP5CS | P5CS1 (DELTA1-PYRROLINE-5-CARBOXYLATE SYNTHASE 1); delta1-pyrroline-5-carboxylate synthetase | chr2:16598516-16602939 REVERSEmoderately similar to ( 375) P5CS_ORYSA Delta 1-pyrroline-5-carb	0	0	0	0	26	3.17395	25	3.20447	#DIV/0!	-0.0138058	#DIV/0!	#DIV/0!	1219
gnl|UG|Qro#S57157273	amino acid metabolism.synthesis.glutamate family.proline.delta 1-pyrroline-5-carboxylate synthetase	moderately similar to ( 311) AT3G55610 | Symbols: P5CS2 | P5CS2 (DELTA 1-PYRROLINE-5-CARBOXYLATE SYNTHASE 2); catalytic/ glutamate 5-kinase/ oxidoreductase | chr3:20625005-20628989 REVERSEmoderately similar to ( 302) P5CS_ACTCH Delta 1-pyrroline-5-carboxy	281	14.6158	205	7.23012	85	19.1649	73	17.2822	1,02	0.149177	0,39	1,26	660
gnl|UG|Qro#S57134273	amino acid metabolism.synthesis.histidine.ATP phosphoribosyl transferase	moderately similar to ( 446) AT1G09795 | Symbols: ATATP-PRT2, HISN1B | ATATP-PRT2 (ATP PHOSPHORIBOSYL TRANSFERASE 2); ATP phosphoribosyltransferase | chr1:3173588-3176690 FORWARDmoderately similar to ( 390) loc_os03g04169 12003.m05948 protein ATP phosphor	2	0.0591367	1	0.0200495	10	1.28174	5	0.672911	1,56	0.929611	4,44	5,07	1161
WZ0AQRAQ13YM17FM1.SCF	amino acid metabolism.synthesis.histidine.ATP phosphoribosyl transferase	moderately similar to ( 438) AT1G09795 | Symbols: ATATP-PRT2, HISN1B | ATATP-PRT2 (ATP PHOSPHORIBOSYL TRANSFERASE 2); ATP phosphoribosyltransferase | chr1:3173588-3176690 FORWARDmoderately similar to ( 387) loc_os03g04169 12003.m05948 protein ATP phosphor	2	0.0550142	1	0.0186518	7	0.834669	6	0.751202	1,56	0.152003	3,92	5,33	1248
gnl|UG|Qro#S57140839	amino acid metabolism.synthesis.serine-glycine-cysteine group.cysteine	weakly similar to ( 143) AT5G15120 | Symbols: | unknown protein | chr5:4898814-4900351 FORWARDweakly similar to ( 196) loc_os09g29480 12009.m059999 protein cupin, RmlC-type, putative, expressed no original description	1	0.0370322	3	0.0753316	0	0	0	0	-1,02		#NUM!	#NUM!	927
WZ0AQRAP12YG18FM1.SCF	amino acid metabolism.synthesis.serine-glycine-cysteine group.cysteine	moderately similar to ( 282) AT3G58670 | Symbols: | unknown protein | chr3:21703693-21705314 REVERSEmoderately similar to ( 227) loc_os04g06790 12004.m101456 protein cupin, RmlC-type, putative, expressed no original description	3	0.0738785	6	0.10019	1	0.10675	0	0	-0,44		0,53	#NUM!	1394
gnl|UG|Qro#S57114093	amino acid metabolism.synthesis.serine-glycine-cysteine group.cysteine	very weakly similar to (80.9) AT5G65720 | Symbols: ATNIFS1, NIFS1, NFS1, ATNFS1 | NFS1; ATP binding / cysteine desulfurase/ transaminase | chr5:26296733-26297710 FORWARD no original description	3014	238.404	6333	339.669	257	88.1199	276	99.3664	-0,51	-0.173289	-1,44	-1,77	434
gnl|UG|Qro#S57103532	amino acid metabolism.synthesis.serine-glycine-cysteine group.cysteine	weakly similar to ( 179) AT2G42670 | Symbols: | unknown protein | chr2:17772004-17773700 REVERSEweakly similar to ( 135) loc_os04g06790 12004.m101456 protein cupin, RmlC-type, putative, expressed no original description	756	40.6144	1173	42.73	86	20.0276	82	20.0509	-0,07	-0.00167658	-1,02	-1,09	639
gnl|UG|Qro#S57098130	amino acid metabolism.synthesis.serine-glycine-cysteine group.cysteine	weakly similar to ( 141) AT3G58670 | Symbols: | unknown protein | chr3:21703693-21705314 REVERSEweakly similar to ( 132) loc_os04g06790 12004.m101456 protein cupin, RmlC-type, putative, expressed no original description	1212	61.6394	1846	63.6596	89	19.6208	101	23.3796	-0,05	-0.252867	-1,65	-1,45	675
gnl|UG|Qro#S57099754	amino acid metabolism.synthesis.serine-glycine-cysteine group.cysteine	weakly similar to ( 194) AT5G39890 | Symbols: | unknown protein | chr5:15974543-15976013 FORWARDweakly similar to ( 192) loc_os12g42860 12012.m26984 protein cupin, RmlC-type, putative, expressed no original description	334	15.4944	262	8.24148	32	6.43501	20	4.22297	0,91	0.607683	-1,27	-0,96	740
gnl|UG|Qro#S57129609	amino acid metabolism.synthesis.serine-glycine-cysteine group.cysteine.OASTL	moderately similar to ( 419) AT4G14880 | Symbols: OASA1, CYTACS1, ATCYS-3A | OASA1 (O-ACETYLSERINE (THIOL) LYASE (OAS-TL) ISOFORM A1); cysteine synthase | chr4:8518209-8520050 REVERSEmoderately similar to ( 434) CYSK_SOLTU Cysteine synthase (EC 2.5.1.47)	0	0	2	0.0442958	1	0.141589	0	0	#NUM!		#DIV/0!	#NUM!	1051
gnl|UG|Qro#S57132285	amino acid metabolism.synthesis.serine-glycine-cysteine group.cysteine.OASTL	moderately similar to ( 351) AT4G14880 | Symbols: OASA1, CYTACS1, ATCYS-3A | OASA1 (O-ACETYLSERINE (THIOL) LYASE (OAS-TL) ISOFORM A1); cysteine synthase | chr4:8518209-8520050 REVERSEmoderately similar to ( 358) CYSK_SOLTU Cysteine synthase (EC 2.5.1.47)	1	0.0277517	2	0.0376354	2	0.240597	0	0	-0,44		3,12	#NUM!	1237
WZ0AQRAP15YA05FM1.SCF	amino acid metabolism.synthesis.serine-glycine-cysteine group.cysteine.OASTL	moderately similar to ( 443) AT4G14880 | Symbols: OASA1, CYTACS1, ATCYS-3A | OASA1 (O-ACETYLSERINE (THIOL) LYASE (OAS-TL) ISOFORM A1); cysteine synthase | chr4:8518209-8520050 REVERSEmoderately similar to ( 462) CYSK_SOLTU Cysteine synthase (EC 2.5.1.47)	0	0	0	0	0	0	2	0.237102	#DIV/0!		#DIV/0!	#DIV/0!	1318
WZ0AQRAP15YA06FM1.SCF	amino acid metabolism.synthesis.serine-glycine-cysteine group.cysteine.OASTL	moderately similar to ( 346) AT4G14880 | Symbols: OASA1, CYTACS1, ATCYS-3A | OASA1 (O-ACETYLSERINE (THIOL) LYASE (OAS-TL) ISOFORM A1); cysteine synthase | chr4:8518209-8520050 REVERSEmoderately similar to ( 365) CYSK_SOLTU Cysteine synthase (EC 2.5.1.47)	0	0	0	0	0	0	1	0.117041	#DIV/0!		#DIV/0!	#DIV/0!	1335
WZ0AQRGA13YK09EM1.SCF	amino acid metabolism.synthesis.serine-glycine-cysteine group.cysteine.OASTL	very weakly similar to (89.0) loc_os06g06440 12006.m05369 protein multidrug resistance-associated protein 14, putative, expressed no original description	0	0	1	0.0169537	1	0.108383	0	0	#NUM!		#DIV/0!	#NUM!	1373
WZ0AQRAQ11YG06FM1.SCF	amino acid metabolism.synthesis.serine-glycine-cysteine group.cysteine.OASTL	weakly similar to ( 133) AT3G59760 | Symbols: OASC, ATCS-C | OASC (O-ACETYLSERINE (THIOL) LYASE ISOFORM C); ATP binding / cysteine synthase | chr3:22072661-22075345 REVERSEweakly similar to ( 142) CYSKP_CAPAN Cysteine synthase, chloroplast precursor (EC 2	3641	92.4493	6320	108.812	314	34.5608	347	40.1026	-0,24	-0.21456	-1,42	-1,44	1352
WZ0AQRAQ13YG24FM1.SCF	amino acid metabolism.synthesis.serine-glycine-cysteine group.cysteine.OASTL	very weakly similar to (85.5) AT3G04940 | Symbols: ATCYSD1, CYSD1 | CYSD1 (CYSTEINE SYNTHASE D1); cysteine synthase | chr3:1365681-1367508 FORWARDvery weakly similar to (98.2) CYSK_MAIZE Cysteine synthase (EC 2.5.1.47) (O-acetylserine sulfhydrylase) (O-ac	8406	249.196	9414	189.235	367	47.1616	315	42.5032	0,40	0.150039	-2,40	-2,16	1158
gnl|UG|Qro#S57094747	amino acid metabolism.synthesis.serine-glycine-cysteine group.cysteine.OASTL	weakly similar to ( 164) AT3G04940 | Symbols: ATCYSD1, CYSD1 | CYSD1 (CYSTEINE SYNTHASE D1); cysteine synthase | chr3:1365681-1367508 FORWARDweakly similar to ( 167) CYSK_SOLTU Cysteine synthase (EC 2.5.1.47) (O-acetylserine sulfhydrylase) (O-acetylserine	2495	149.217	4702	190.681	190	49.2575	274	74.5862	-0,35	-0.598566	-1,60	-1,35	574
gnl|UG|Qro#S57131489	amino acid metabolism.synthesis.serine-glycine-cysteine group.cysteine.OASTL	moderately similar to ( 310) AT3G61440 | Symbols: ATCYSC1, CYSC1 | CYSC1 (CYSTEINE SYNTHASE C1); L-3-cyanoalanine synthase/ cysteine synthase | chr3:22736383-22737792 FORWARDmoderately similar to ( 234) CYSKP_SPIOL Cysteine synthase, chloroplast precursor	1736	76.8967	1893	56.8571	429	82.3733	521	105.04	0,44	-0.350695	0,10	0,89	775
gnl|UG|Qro#S57128972	amino acid metabolism.synthesis.serine-glycine-cysteine group.cysteine.OASTL	moderately similar to ( 220) AT2G43750 | Symbols: OASB, ACS1, CPACS1, ATCS-B | OASB (O-ACETYLSERINE (THIOL) LYASE B); cysteine synthase | chr2:18129604-18132322 REVERSEmoderately similar to ( 224) CYSKP_CAPAN Cysteine synthase, chloroplast precursor (EC 2	4	0.190981	5	0.161874	6	1.2418	18	3.91168	0,24	-1.65535	2,70	4,60	719
WZ0AQRAL1YK09FM1.SCF	amino acid metabolism.synthesis.serine-glycine-cysteine group.serine.phosphoglycerate dehydrogenase	moderately similar to ( 339) AT1G68010 | Symbols: HPR | HPR; glycerate dehydrogenase/ poly(U) binding | chr1:25493418-25495720 FORWARDmoderately similar to ( 341) DHGY_CUCSA Glycerate dehydrogenase (EC 1.1.1.29) (NADH-dependent hydroxypyruvate reductase)	1	0.0276178	5	0.0936342	12	1.43662	10	1.25704	-1,76	0.192645	5,70	3,75	1243
WZ0AQRAQ13YD03FM1.SCF	amino acid metabolism.synthesis.serine-glycine-cysteine group.serine.phosphoglycerate dehydrogenase	moderately similar to ( 394) AT4G34200 | Symbols: EDA9 | EDA9 (embryo sac development arrest 9); ATP binding | chr4:16374041-16376561 REVERSEmoderately similar to ( 373) loc_os06g44460 12006.m08974 protein D-3-phosphoglycerate dehydrogenase, chloroplast p	47	1.21404	105	1.83908	15	1.67957	21	2.46896	-0,60	-0.555816	0,47	0,42	1329
gnl|UG|Qro#S57100579	amino acid metabolism.synthesis.serine-glycine-cysteine group.serine.phosphoglycerate dehydrogenase	moderately similar to ( 265) AT4G34200 | Symbols: EDA9 | EDA9 (embryo sac development arrest 9); ATP binding | chr4:16374041-16376561 REVERSEmoderately similar to ( 264) loc_os04g55720 12004.m35214 protein D-3-phosphoglycerate dehydrogenase, chloroplast p	5143	260.02	5264	180.46	271	59.3923	360	82.8424	0,53	-0.480093	-2,13	-1,12	679
gnl|UG|Qro#S57121904	amino acid metabolism.synthesis.serine-glycine-cysteine group.serine.phosphoglycerate dehydrogenase	moderately similar to ( 294) AT1G17745 | Symbols: PGDH | PGDH (3-PHOSPHOGLYCERATE DEHYDROGENASE); phosphoglycerate dehydrogenase | chr1:6101157-6104979 FORWARDmoderately similar to ( 273) loc_os04g55720 12004.m35214 protein D-3-phosphoglycerate dehydrogen	299	9.67421	146	3.20312	26	3.6466	29	4.27074	1,60	-0.227931	-1,41	0,42	1061
gnl|UG|Qro#S57141615	amino acid metabolism.synthesis.serine-glycine-cysteine group.serine.phosphoserine aminotransferase	moderately similar to ( 309) AT2G17630 | Symbols: | phosphoserine aminotransferase, putative | chr2:7666637-7667905 FORWARDmoderately similar to ( 308) SERC_SPIOL Phosphoserine aminotransferase, chloroplast precursor (EC 2.6.1.52) (PSAT) - Spinacia olera	9803	405.453	16559	464.399	487	87.3135	562	105.798	-0,20	-0.277038	-2,22	-2,13	830
gnl|UG|Qro#S57107026	Biodegradation of Xenobiotics	moderately similar to ( 218) AT1G49660 | Symbols: AtCXE5 | AtCXE5 (Arabidopsis thaliana carboxyesterase 5); carboxylesterase | chr1:18378777-18379736 REVERSEvery weakly similar to (97.8) GID1_ORYSA Gibberellin receptor GID1 (EC 3.-.-.-) (Gibberellin-insen	0	0	1	0.034282	0	0	1	0.230118	#NUM!		#DIV/0!	2,75	679
gnl|UG|Qro#S57110678	Biodegradation of Xenobiotics	moderately similar to ( 259) AT5G06570 | Symbols: | hydrolase | chr5:2008075-2011013 REVERSEweakly similar to ( 112) GID1_ORYSA Gibberellin receptor GID1 (EC 3.-.-.-) (Gibberellin-insensitive dwarf protein 1) (Protein GIBBERELLIN INSENSITIVE DWARF1) - Or	0	0	5	0.15477	0	0	0	0	#NUM!		#DIV/0!	#NUM!	752
gnl|UG|Qro#S57140369	Biodegradation of Xenobiotics	weakly similar to ( 139) AT3G48690 | Symbols: ATCXE12, CXE12 | CXE12; carboxylesterase | chr3:18037186-18038160 REVERSEvery weakly similar to (88.6) GID1_ORYSA Gibberellin receptor GID1 (EC 3.-.-.-) (Gibberellin-insensitive dwarf protein 1) (Protein GIBBE	8	0.325392	1	0.0275799	0	0	0	0	3,56		#NUM!	#NUM!	844
gnl|UG|Qro#S57149079	Biodegradation of Xenobiotics	weakly similar to ( 179) AT1G75620 | Symbols: | glyoxal oxidase-related | chr1:28394951-28396594 REVERSEweakly similar to ( 151) loc_os11g06870 12011.m04884 protein glyoxal oxidase, putative no original description	0	0	1	0.0574752	0	0	0	0	#NUM!		#DIV/0!	#NUM!	405
WZ0AQRAQ10YP20FM1.SCF	Biodegradation of Xenobiotics	moderately similar to ( 299) AT5G23530 | Symbols: AtCXE18 | AtCXE18 (Arabidopsis thaliana carboxyesterase 18); carboxylesterase | chr5:7933366-7934373 REVERSEweakly similar to ( 182) GID1_ORYSA Gibberellin receptor GID1 (EC 3.-.-.-) (Gibberellin-insensiti	0	0	0	0	15	1.62456	20	2.27438	#DIV/0!	-0.485427	#DIV/0!	#DIV/0!	1374
gnl|UG|Qro#S57133336	Biodegradation of Xenobiotics	moderately similar to ( 249) AT5G62180 | Symbols: AtCXE20 | AtCXE20 (Arabidopsis thaliana carboxyesterase 20); carboxylesterase | chr5:24978866-24979849 REVERSEweakly similar to ( 102) GID1_ORYSA Gibberellin receptor GID1 (EC 3.-.-.-) (Gibberellin-insensi	959	41.0491	2653	77.0014	64	11.8751	99	19.2877	-0,91	-0.699746	-1,79	-2,00	802
gnl|UG|Qro#S57109525	Biodegradation of Xenobiotics	weakly similar to ( 175) AT1G47480 | Symbols: | hydrolase | chr1:17417623-17419296 FORWARDweakly similar to ( 169) loc_os09g28750 12009.m06026 protein gibberellin receptor GID1L2, putative, expressed no original description	18680	849.355	36752	1133.1	906	178.571	1015	210.058	-0,42	-0.234286	-2,25	-2,43	755
gnl|UG|Qro#S57090529	Biodegradation of Xenobiotics	weakly similar to ( 106) AT1G47480 | Symbols: | hydrolase | chr1:17417623-17419296 FORWARDvery weakly similar to (97.1) loc_os09g28720 12009.m06023 protein gibberellin receptor GID1L2, putative, expressed no original description	121	7.02842	1169	46.0429	7	1.76255	62	16.3917	-2,71	-3.21723	-2,00	-1,49	591
gnl|UG|Qro#S57138385	Biodegradation of Xenobiotics.3-hydroxybutyryl-CoA dehydrogenase	moderately similar to ( 370) AT3G15290 | Symbols: | 3-hydroxybutyryl-CoA dehydrogenase, putative | chr3:5145054-5146613 FORWARDweakly similar to ( 102) MFPA_BRANA Glyoxysomal fatty acid beta-oxidation multifunctional protein MFP-a [Includes: Enoyl-CoA hy	534	22.3556	726	20.6091	135	24.4991	148	28.2012	0,12	-0.203027	0,13	0,45	820
gnl|UG|Qro#S57137269	Biodegradation of Xenobiotics.hydroxyacylglutathione hydrolase	moderately similar to ( 410) AT1G53580 | Symbols: GLX2-3, ETHE1, GLY3 | GLY3 (GLYOXALASE II 3); hydrolase/ hydroxyacylglutathione hydrolase | chr1:19991542-19993250 REVERSEmoderately similar to ( 397) loc_os01g47690 12001.m43132 protein hydroxyacylglutath	3	0.0840021	0	0	0	0	1	0.127447	#DIV/0!		#NUM!	#DIV/0!	1226
WZ0AQRAP14YD13FM1.SCF	Biodegradation of Xenobiotics.hydroxyacylglutathione hydrolase	moderately similar to ( 402) AT1G53580 | Symbols: GLX2-3, ETHE1, GLY3 | GLY3 (GLYOXALASE II 3); hydrolase/ hydroxyacylglutathione hydrolase | chr1:19991542-19993250 REVERSEmoderately similar to ( 389) loc_os01g47690 12001.m43132 protein hydroxyacylglutath	0	0	0	0	1166	126.651	1270	144.845	#DIV/0!	-0.19365	#DIV/0!	#DIV/0!	1370
gnl|UG|Qro#S57091847	Biodegradation of Xenobiotics.hydroxyacylglutathione hydrolase	weakly similar to ( 160) AT2G31350 | Symbols: GLX2-5 | GLX2-5 (GLYOXALASE 2-5); hydroxyacylglutathione hydrolase/ iron ion binding / zinc ion binding | chr2:13368451-13370802 FORWARDweakly similar to ( 145) loc_os09g34100 12009.m06459 protein hydroxyacylg	9	0.419213	12	0.379009	7	1.41339	5	1.06004	0,15	0.415037	1,75	1,48	737
gnl|UG|Qro#S57077884	Biodegradation of Xenobiotics.hydroxyacylglutathione hydrolase	moderately similar to ( 427) AT3G10850 | Symbols: GLX2-2, GLY2 | GLY2; hydroxyacylglutathione hydrolase | chr3:3397756-3399522 REVERSEmoderately similar to ( 410) loc_os03g21460 12003.m07550 protein hydroxyacylglutathione hydrolase, putative, expressed no	2694	87.9106	6345	140.395	219	30.9784	302	44.855	-0,68	-0.534007	-1,51	-1,65	1052
gnl|UG|Qro#S57095206	Biodegradation of Xenobiotics.lactoylglutathione lyase	moderately similar to ( 365) AT1G67280 | Symbols: | lactoylglutathione lyase, putative / glyoxalase I, putative | chr1:25188563-25190134 REVERSEmoderately similar to ( 295) LGUL_ORYSA Lactoylglutathione lyase (EC 4.4.1.5) (Methylglyoxalase) (Aldoketomuta	3	0.116897	6	0.15853	72	12.1615	61	10.8187	-0,44	0.168798	6,70	6,09	881
WZ0AQRAP12YO15FM1.SCF	Biodegradation of Xenobiotics.lactoylglutathione lyase	moderately similar to ( 398) AT1G11840 | Symbols: ATGLX1 | ATGLX1 (GLYOXALASE I HOMOLOG); lactoylglutathione lyase/ metal ion binding | chr1:3996045-3997290 FORWARDmoderately similar to ( 376) LGUL_ORYSA Lactoylglutathione lyase (EC 4.4.1.5) (Methylglyoxa	6	0.15134	19	0.324961	6	0.65603	9	1.03325	-1,10	-0.655352	2,12	1,67	1361
gnl|UG|Qro#S57097585	Biodegradation of Xenobiotics.lactoylglutathione lyase	moderately similar to ( 256) AT5G57040 | Symbols: | lactoylglutathione lyase family protein / glyoxalase I family protein | chr5:23084035-23085116 REVERSEmoderately similar to ( 231) loc_os07g06660 12007.m29075 protein glyoxalase/bleomycin resistance pro	5332	254.578	10083	326.435	455	94.1701	410	89.0994	-0,36	0.0798533	-1,44	-1,87	719
gnl|UG|Qro#S57096701	Biodegradation of Xenobiotics.lactoylglutathione lyase	weakly similar to ( 131) AT1G15380 | Symbols: | lactoylglutathione lyase family protein / glyoxalase I family protein | chr1:5290955-5292287 FORWARDweakly similar to ( 130) loc_os01g07850 12001.m07412 protein lactoylglutathione lyase, putative no origina	31508	1298.48	55892	1561.85	757	135.233	841	157.751	-0,27	-0.222202	-3,26	-3,31	833
gnl|UG|Qro#S57077593	Biodegradation of Xenobiotics.lactoylglutathione lyase	moderately similar to ( 279) AT1G80160 | Symbols: | lactoylglutathione lyase family protein / glyoxalase I family protein | chr1:30151280-30151930 FORWARDmoderately similar to ( 234) loc_os05g07940 12005.m27715 protein lactoylglutathione lyase, putative,	285	10.4527	573	14.25	181	28.7762	266	44.4044	-0,45	-0.625826	1,46	1,64	936
WZ0AQRAQ11YL11FM1.SCF	Biodegradation of Xenobiotics.lactoylglutathione lyase	moderately similar to ( 326) AT1G11840 | Symbols: ATGLX1 | ATGLX1 (GLYOXALASE I HOMOLOG); lactoylglutathione lyase/ metal ion binding | chr1:3996045-3997290 FORWARDmoderately similar to ( 310) LGUL_ORYSA Lactoylglutathione lyase (EC 4.4.1.5) (Methylglyoxa	1	0.0240735	1	0.0163236	101	10.5398	98	10.7381	0,56	-0.0268877	8,77	9,36	1426
WZ0AQRAP13YN01FM1.SCF	Biodegradation of Xenobiotics.lactoylglutathione lyase	moderately similar to ( 418) AT1G11840 | Symbols: ATGLX1 | ATGLX1 (GLYOXALASE I HOMOLOG); lactoylglutathione lyase/ metal ion binding | chr1:3996045-3997290 FORWARDmoderately similar to ( 391) LGUL_ORYSA Lactoylglutathione lyase (EC 4.4.1.5) (Methylglyoxa	1	0.0280236	2	0.038004	4	0.485909	8	1.02041	-0,44	-1.07039	4,12	4,75	1225
gnl|UG|Qro#S57113002	Biodegradation of Xenobiotics.lactoylglutathione lyase	weakly similar to ( 165) AT1G15380 | Symbols: | lactoylglutathione lyase family protein / glyoxalase I family protein | chr1:5290955-5292287 FORWARDweakly similar to ( 162) loc_os05g07940 12005.m27715 protein lactoylglutathione lyase, putative, expressed	4725	209.566	8377	251.932	2400	461.425	4397	887.637	-0,27	-0.943874	1,14	1,82	774
WZ0AQRAQ10YL11FM1.SCF	Biodegradation of Xenobiotics.lactoylglutathione lyase	moderately similar to ( 439) AT1G11840 | Symbols: ATGLX1 | ATGLX1 (GLYOXALASE I HOMOLOG); lactoylglutathione lyase/ metal ion binding | chr1:3996045-3997290 FORWARDmoderately similar to ( 420) LGUL_ORYSA Lactoylglutathione lyase (EC 4.4.1.5) (Methylglyoxa	1731	43.5335	1253	21.3675	1425	155.351	1492	170.788	1,03	-0.136675	1,84	3,00	1365
gnl|UG|Qro#S57121427	Biodegradation of Xenobiotics.lactoylglutathione lyase	moderately similar to ( 368) AT1G11840 | Symbols: ATGLX1 | ATGLX1 (GLYOXALASE I HOMOLOG); lactoylglutathione lyase/ metal ion binding | chr1:3996045-3997290 FORWARDmoderately similar to ( 345) LGUL_ORYSA Lactoylglutathione lyase (EC 4.4.1.5) (Methylglyoxa	14	0.516779	8	0.200236	3	0.480031	5	0.840054	1,37	-0.807355	-0,11	2,07	930
gnl|UG|Qro#S57126758	C1-metabolism	moderately similar to ( 253) AT2G16370 | Symbols: THY-1 | THY-1 (THYMIDYLATE SYNTHASE 1); dihydrofolate reductase/ thymidylate synthase | chr2:7082038-7084333 REVERSEmoderately similar to ( 275) DRTS_SOYBN Bifunctional dihydrofolate reductase-thymidylate	1	0.0278643	0	0	0	0	1	0.126826	#DIV/0!		#NUM!	#DIV/0!	1232
gnl|UG|Qro#S57147392	C1-metabolism	weakly similar to ( 145) AT4G31120 | Symbols: PRMT5 | SKB1 (SHK1 BINDING PROTEIN 1); protein methyltransferase | chr4:15132538-15136568 REVERSEweakly similar to ( 141) loc_os02g04660 12002.m100094 protein protein arginine N-methyltransferase 5, putative,	16	0.845018	45	1.61152	0	0	2	0.480769	-0,93		#NUM!	-1,75	650
gnl|UG|Qro#S57077695	C1-metabolism	moderately similar to ( 295) AT5G14780 | Symbols: FDH | FDH (FORMATE DEHYDROGENASE); NAD or NADH binding / binding / catalytic/ cofactor binding / oxidoreductase, acting on the CH-OH group of donors, NAD or NADP as acceptor | chr5:4777043-4779190 FORWARDm	5791	140.494	11884	195.498	1131	118.942	763	84.2535	-0,48	0.497455	-0,24	-1,21	1415
gnl|UG|Qro#S57112991	C1-metabolism	moderately similar to ( 296) AT5G16450 | Symbols: | dimethylmenaquinone methyltransferase family protein | chr5:5374357-5375342 FORWARDmoderately similar to ( 301) loc_os01g52460 12001.m11420 protein regulator of ribonuclease activity A, putative, expres	7111	301.002	11493	329.874	470	86.2398	525	101.148	-0,13	-0.230046	-1,80	-1,71	811
gnl|UG|Qro#S57123105	C1-metabolism	moderately similar to ( 500) AT2G44160 | Symbols: MTHFR2 | MTHFR2 (METHYLENETETRAHYDROFOLATE REDUCTASE 2); methylenetetrahydrofolate reductase (NADPH) | chr2:18262301-18265185 FORWARDhighly similar to ( 508) MTHR_ORYSA Probable methylenetetrahydrofolate r	8	0.242179	4	0.0821075	4	0.524901	3	0.41336	1,56	0.344648	1,12	2,33	1134
WZ0AQRAP14YG24FM1.SCF	C1-metabolism.5-formyltetrahydrofolate cyclo-ligase	very weakly similar to (80.9) AT5G13050 | Symbols: 5-FCL | 5-FCL (5-FORMYLTETRAHYDROFOLATE CYCLOLIGASE); 5-formyltetrahydrofolate cyclo-ligase | chr5:4137262-4138711 REVERSEvery weakly similar to (92.8) loc_os07g39070 12007.m08150 protein 5-formyltetrahyd	177	5.17124	475	9.41004	39	4.93921	51	6.78191	-0,86	-0.457412	-0,07	-0,47	1175
gnl|UG|Qro#S57143736	C1-metabolism.dihydropteridine diphosphokinase	weakly similar to ( 167) AT4G30000 | Symbols: | dihydropterin pyrophosphokinase, putative / dihydropteroate synthase, putative / DHPS, putative | chr4:14670524-14672397 REVERSEweakly similar to ( 139) loc_os07g42632 12007.m28917 protein folic acid synthe	416	24.9229	467	18.9713	24	6.23286	31	8.45332	0,39	-0.439623	-2,00	-1,17	573
gnl|UG|Qro#S57124419	C1-metabolism.GTP cyclohydrolase I	moderately similar to ( 278) AT3G07270 | Symbols: | GTP cyclohydrolase I | chr3:2314005-2317059 FORWARDmoderately similar to ( 217) loc_os04g56710 12004.m10558 protein GTP cyclohydrolase I 1, putative, expressed no original description	736	31.1158	1943	55.6997	59	10.8125	86	16.5486	-0,84	-0.614011	-1,53	-1,75	812
gnl|UG|Qro#S57129093	C1-metabolism.Methylenetetrahydrofolate dehydrogenase & Methenyltetrahydrofolate cyclohydrolase	moderately similar to ( 345) AT3G12290 | Symbols: | tetrahydrofolate dehydrogenase/cyclohydrolase, putative | chr3:3919591-3921326 FORWARDmoderately similar to ( 312) loc_os05g05830 12005.m083615 protein C-1-tetrahydrofolate synthase, cytoplasmic, putati	2	0.0945699	6	0.192376	29	5.94418	18	3.87397	-1,02	0.617667	5,97	4,33	726
WZ0AQRAP14YB02FM1.SCF	C1-metabolism.Methylenetetrahydrofolate dehydrogenase & Methenyltetrahydrofolate cyclohydrolase	moderately similar to ( 397) AT3G12290 | Symbols: | tetrahydrofolate dehydrogenase/cyclohydrolase, putative | chr3:3919591-3921326 FORWARDmoderately similar to ( 367) loc_os05g05830 12005.m083615 protein C-1-tetrahydrofolate synthase, cytoplasmic, putati	6	0.153026	5	0.086469	1204	133.11	1209	140.346	0,82	-0.0763682	9,77	10,66	1346
gnl|UG|Qro#S57138292	cell wall.cell wall proteins	moderately similar to ( 239) AT3G48530 | Symbols: KING1 | KING1 (SNF1-RELATED PROTEIN KINASE REGULATORY SUBUNIT GAMMA 1) | chr3:17987559-17989592 FORWARDmoderately similar to ( 206) loc_os04g31340 12004.m08236 protein AKIN gamma, putative, expressed no or	0	0	0	0	103	21.9276	183	40.9067	#DIV/0!	-0.899589	#DIV/0!	#DIV/0!	699
gnl|UG|Qro#S57124893	cell wall.cell wall proteins	moderately similar to ( 306) AT3G48530 | Symbols: KING1 | KING1 (SNF1-RELATED PROTEIN KINASE REGULATORY SUBUNIT GAMMA 1) | chr3:17987559-17989592 FORWARDmoderately similar to ( 296) loc_os04g31340 12004.m08236 protein AKIN gamma, putative, expressed no or	548	14.3168	1520	26.9268	480	54.3596	665	79.0763	-0,91	-0.540709	1,93	1,55	1314
WZ0AQRAL1YE19FM1.SCF	cell wall.cell wall proteins	moderately similar to ( 280) AT1G69800 | Symbols: | CBS domain-containing protein | chr1:26274416-26276325 REVERSEmoderately similar to ( 245) loc_os01g40420 12001.m97525 protein AKIN gamma, putative, expressed no original description	344	9.98236	674	13.2621	110	13.8369	124	16.3779	-0,41	-0.243226	0,47	0,30	1183
gnl|UG|Qro#S57097397	cell wall.cell wall proteins	moderately similar to ( 205) AT1G69800 | Symbols: | CBS domain-containing protein | chr1:26274416-26276325 REVERSEweakly similar to ( 180) loc_os01g40420 12001.m97525 protein AKIN gamma, putative, expressed no original description	1677	67.1756	3879	105.36	199	34.5544	264	48.133	-0,65	-0.478159	-0,96	-1,13	857
gnl|UG|Qro#S57097687	cell wall.cell wall proteins	weakly similar to ( 155) AT3G58800 | Symbols: | unknown protein | chr3:21748562-21749596 FORWARDweakly similar to ( 127) loc_os01g54440 12001.m11608 protein expressed protein no original description	1055	41.3908	1620	43.0966	37	6.29252	46	8.21429	-0,06	-0.384498	-2,72	-2,39	875
gnl|UG|Qro#S57084956	cell wall.cell wall proteins.AGPs.AGP	moderately similar to ( 236) AT5G03170 | Symbols: FLA11 | FLA11 | chr5:752898-753638 REVERSEweakly similar to ( 196) loc_os01g06580 12001.m07288 protein fasciclin-like arabinogalactan protein 7 precursor, putative, expressed no original description	1183	58.5174	2962	99.3485	37	7.93365	23	5.17831	-0,76	0.615502	-2,88	-4,26	694
gnl|UG|Qro#S57139739	cell wall.cell wall proteins.AGPs.AGP	moderately similar to ( 218) AT4G12730 | Symbols: FLA2 | FLA2 (FASCICLIN-LIKE ARABINOGALACTAN 2) | chr4:7491598-7492809 REVERSEweakly similar to ( 162) loc_os09g07350 12009.m04004 protein fasciclin-like arabinogalactan protein 8 precursor, putative, expre	1250	53.706	5485	159.796	97	18.0657	123	24.0535	-1,57	-0.412991	-1,57	-2,73	799
WZ0AQRAP13YC22FM1.SCF	cell wall.cell wall proteins.AGPs.AGP	weakly similar to ( 189) AT4G12730 | Symbols: FLA2 | FLA2 (FASCICLIN-LIKE ARABINOGALACTAN 2) | chr4:7491598-7492809 REVERSEweakly similar to ( 143) loc_os08g38270 12008.m07812 protein fasciclin-like arabinogalactan protein 10 precursor, putative, expresse	351	9.9254	1331	25.5208	51	6.25147	66	8.49465	-1,36	-0.442358	-0,67	-1,59	1214
WZ0AQRAQ13YG13FM1.SCF	cell wall.cell wall proteins.AGPs.AGP	weakly similar to ( 169) AT5G06390 | Symbols: FLA17 | FLA17 (FASCICLIN-LIKE ARABINOGALACTAN PROTEIN 17 PRECURSOR) | chr5:1952939-1955047 FORWARDweakly similar to ( 142) loc_os03g57460 12003.m10664 protein fasciclin domain, putative, expressed no original	8	0.206334	9	0.157398	82	9.16783	48	5.63486	0,39	0.7022	5,47	5,16	1331
gnl|UG|Qro#S57141138	cell wall.cell wall proteins.AGPs.AGP	moderately similar to ( 243) AT2G35860 | Symbols: FLA16 | FLA16 (FASCICLIN-LIKE ARABINOGALACTAN PROTEIN 16 PRECURSOR) | chr2:15059859-15061810 FORWARDmoderately similar to ( 232) loc_os03g57460 12003.m10664 protein fasciclin domain, putative, expressed no	8293	319.517	13739	358.933	410	68.4758	519	91.0143	-0,17	-0.4105	-2,22	-1,98	891
gnl|UG|Qro#S57098018	cell wall.cell wall proteins.AGPs.AGP	moderately similar to ( 224) AT2G04780 | Symbols: FLA7 | FLA7 (FASCICLIN-LIKE ARABINOOGALACTAN 7) | chr2:1677488-1678252 FORWARDweakly similar to ( 192) loc_os09g30486 12009.m06208 protein fasciclin-like arabinogalactan protein 7 precursor, putative, expr	2989	113.006	4206	107.825	177	29.008	223	38.3742	0,07	-0.403684	-1,96	-1,49	908
gnl|UG|Qro#S57124150	cell wall.cell wall proteins.AGPs.AGP	moderately similar to ( 229) AT5G06390 | Symbols: FLA17 | FLA17 (FASCICLIN-LIKE ARABINOGALACTAN PROTEIN 17 PRECURSOR) | chr5:1952939-1955047 FORWARDweakly similar to ( 191) loc_os03g57460 12003.m10664 protein fasciclin domain, putative, expressed no origi	2	0.0996484	1	0.0337844	3	0.647937	2	0.453556	1,56	0.514573	2,70	3,75	689
gnl|UG|Qro#S57134172	cell wall.cell wall proteins.AGPs.AGP	moderately similar to ( 235) AT5G60490 | Symbols: FLA12 | FLA12 | chr5:24325916-24326665 REVERSEweakly similar to ( 190) loc_os01g06580 12001.m07288 protein fasciclin-like arabinogalactan protein 7 precursor, putative, expressed no original description	6	0.217731	3	0.0738186	118	18.5619	145	23.9495	1,56	-0.367655	6,41	8,34	946
gnl|UG|Qro#S57144293	cell wall.cell wall proteins.HRGP	moderately similar to ( 229) AT4G14900 | Symbols: | hydroxyproline-rich glycoprotein family protein | chr4:8521759-8523607 REVERSEweakly similar to ( 154) loc_os03g58070 12003.m10719 protein hydroxyproline-rich glycoprotein, putative, expressed no origin	1	0.0317566	3	0.0645998	5	0.688296	4	0.578168	-1,02	0.251539	4,44	3,16	1081
gnl|UG|Qro#S57139366	cell wall.cell wall proteins.HRGP	weakly similar to ( 183) AT3G22440 | Symbols: | hydroxyproline-rich glycoprotein family protein | chr3:7959854-7961886 FORWARDweakly similar to ( 152) loc_os07g07680 12007.m29080 protein hydroxyproline-rich glycoprotein, putative, expressed no original d	19415	823.85	27229	783.464	1534	282.168	1760	339.926	0,07	-0.268666	-1,55	-1,21	809
WZ0AQRAP15YA14FM1.SCF	cell wall.cell wall proteins.HRGP	moderately similar to ( 396) AT3G22440 | Symbols: | hydroxyproline-rich glycoprotein family protein | chr3:7959854-7961886 FORWARDmoderately similar to ( 288) loc_os03g58070 12003.m10719 protein hydroxyproline-rich glycoprotein, putative, expressed no or	56	1.39914	58	0.982601	67	7.25636	70	7.96033	0,51	-0.133583	2,38	3,02	1374
WZ0AQRGB4YA22EM1.SCF	cell wall.cell wall proteins.LRR	weakly similar to ( 197) AT3G23450 | Symbols: | unknown protein | chr3:8410483-8411841 FORWARDmoderately similar to ( 209) GRP1_PETHY Glycine-rich cell wall structural protein 1 precursor - Petunia hybrida (Petunia)moderately similar to ( 211) loc_os03g1	0	0	0	0	0	0	0	0	#DIV/0!		#DIV/0!	#DIV/0!	1356
WZ0AQRGB4YF02EM1.SCF	cell wall.cell wall proteins.LRR	weakly similar to ( 132) AT4G13340 | Symbols: | leucine-rich repeat family protein / extensin family protein | chr4:7758610-7760892 FORWARDweakly similar to ( 132) GRP1_PETHY Glycine-rich cell wall structural protein 1 precursor - Petunia hybrida (Petuni	0	0	0	0	0	0	0	0	#DIV/0!		#DIV/0!	#DIV/0!	1290
WZ0AQRGB4YO11EM1.SCF	cell wall.cell wall proteins.LRR	weakly similar to ( 114) AT4G13340 | Symbols: | leucine-rich repeat family protein / extensin family protein | chr4:7758610-7760892 FORWARDweakly similar to ( 105) GRP1_PETHY Glycine-rich cell wall structural protein 1 precursor - Petunia hybrida (Petuni	0	0	0	0	0	0	1	0.155627	#DIV/0!		#DIV/0!	#DIV/0!	1004
gnl|UG|Qro#S57142750	cell wall.cell wall proteins.LRR	moderately similar to ( 221) AT1G49750 | Symbols: | leucine-rich repeat family protein | chr1:18411177-18412779 REVERSEweakly similar to ( 183) loc_os04g42620 12004.m09229 protein protein binding protein, putative, expressed no original description	16211	784.916	29072	954.475	643	134.957	450	99.1714	-0,28	0.444504	-2,54	-3,27	709
gnl|UG|Qro#S57142148	cell wall.cell wall proteins.RGP	no original description	2	0.0704182	4	0.0954973	5	0.763126	2	0.320513	-0,44	1.25154	3,44	1,75	975
gnl|UG|Qro#S57099059	cell wall.cell wall proteins.RGP	moderately similar to ( 204) AT5G16510 | Symbols: | reversibly glycosylated polypeptide, putative | chr5:5393296-5394342 FORWARDweakly similar to ( 132) UPTG_PEA Alpha-1,4-glucan-protein synthase [UDP-forming] (EC 2.4.1.112) (UDP-glucose:protein transglu	2450	129.393	4589	164.339	136	31.1355	176	42.3077	-0,34	-0.442358	-2,06	-1,96	650
gnl|UG|Qro#S57124028	cell wall.cell wall proteins.RGP	moderately similar to ( 489) AT5G15650 | Symbols: RGP2, ATRGP2 | RGP2 (REVERSIBLY GLYCOSYLATED POLYPEPTIDE 2); transferase, transferring hexosyl groups | chr5:5092203-5094093 FORWARDhighly similar to ( 507) UPTG2_SOLTU Alpha-1,4-glucan-protein synthase [U	245	6.97394	335	6.46596	20	2.46782	22	2.85033	0,11	-0.207893	-1,50	-1,18	1206
WZ0AQRAP11YB11FM1.SCF	cell wall.cell wall proteins.RGP	moderately similar to ( 499) AT3G02230 | Symbols: RGP1, ATRGP1 | RGP1 (REVERSIBLY GLYCOSYLATED POLYPEPTIDE 1); cellulose synthase (UDP-forming) | chr3:415463-417304 FORWARDhighly similar to ( 515) UPTG1_SOLTU Alpha-1,4-glucan-protein synthase [UDP-forming	2	0.0505208	2	0.0342568	1	0.109499	1	0.114974	0,56	-0.0703893	1,12	1,75	1359
gnl|UG|Qro#S57135993	cell wall.cell wall proteins.RGP	moderately similar to ( 276) AT3G08900 | Symbols: RGP3, RGP | RGP3 (REVERSIBLY GLYCOSYLATED POLYPEPTIDE 3); transferase, transferring hexosyl groups | chr3:2708347-2709714 REVERSEmoderately similar to ( 290) UPTG_PEA Alpha-1,4-glucan-protein synthase [UDP	9702	342.653	11704	280.288	516	78.9976	889	142.908	0,29	-0.855202	-2,12	-0,97	972
WZ0AQRAQ12YE21FM1.SCF	cell wall.cellulose synthesis	weakly similar to ( 168) AT4G30700 | Symbols: | pentatricopeptide (PPR) repeat-containing protein | chr4:14962617-14964995 REVERSEweakly similar to ( 163) loc_os06g08660 12006.m05585 protein vegetative storage protein, putative, expressed no original des	3	0.0895536	3	0.0607238	0	0	0	0	0,56		#NUM!	#NUM!	1150
gnl|UG|Qro#S57124450	cell wall.cellulose synthesis	weakly similar to ( 187) AT5G17420 | Symbols: IRX3, CESA7, ATCESA7, MUR10 | IRX3 (IRREGULAR XYLEM 3); cellulose synthase | chr5:5736859-5741407 REVERSEmoderately similar to ( 211) loc_os07g14850 12007.m05929 protein CESA6 - cellulose synthase, expressed n	14022	553.923	19485	521.935	1106	189.394	982	176.568	0,09	0.101167	-1,55	-1,56	869
WZ0AQRAP12YK04FM1.SCF	cell wall.cellulose synthesis	moderately similar to ( 258) AT4G07960 | Symbols: ATCSLC12, CSLC12 | ATCSLC12 (CELLULOSE-SYNTHASE LIKE C12); cellulose synthase/ transferase, transferring glycosyl groups | chr4:4802628-4805114 REVERSEmoderately similar to ( 259) loc_os01g56130 12001.m117	1	0.025987	1	0.0176211	4	0.450597	3	0.354845	0,56	0.344648	4,12	4,33	1321
gnl|UG|Qro#S57140683	cell wall.cellulose synthesis	weakly similar to ( 124) AT4G07960 | Symbols: ATCSLC12, CSLC12 | ATCSLC12 (CELLULOSE-SYNTHASE LIKE C12); cellulose synthase/ transferase, transferring glycosyl groups | chr4:4802628-4805114 REVERSEweakly similar to ( 125) loc_os01g56130 12001.m11769 prote	2412	72.5055	1663	33.897	272	35.4432	363	49.6662	1,10	-0.486752	-1,03	0,55	1142
gnl|UG|Qro#S57109608	cell wall.cellulose synthesis	moderately similar to ( 206) AT3G28180 | Symbols: ATCSLC04, CSLC04, ATCSLC4, CSLC4 | ATCSLC04 (CELLULOSE-SYNTHASE LIKE C4); cellulose synthase/ transferase, transferring glycosyl groups | chr3:10506110-10509067 FORWARDweakly similar to ( 187) loc_os09g259	733	32.85	268	8.14407	32	6.21659	35	7.13936	2,01	-0.199672	-2,40	-0,19	766
gnl|UG|Qro#S57122405	cell wall.cellulose synthesis.cellulose synthase	weakly similar to ( 156) AT5G17420 | Symbols: IRX3, CESA7, ATCESA7, MUR10 | IRX3 (IRREGULAR XYLEM 3); cellulose synthase | chr5:5736859-5741407 REVERSEmoderately similar to ( 218) loc_os03g62090 12003.m11087 protein CESA5 - cellulose synthase, expressed n	0	0	16	0.589303	15	3.53187	19	4.69739	#NUM!	-0.411426	#DIV/0!	3,00	632
WZ0AQRAP12YJ11FM1.SCF	cell wall.cellulose synthesis.cellulose synthase	very weakly similar to (92.8) loc_os03g62090 12003.m11087 protein CESA5 - cellulose synthase, expressed no original description	0	0	0	0	1131	121.695	1179	133.202	#DIV/0!	-0.130354	#DIV/0!	#DIV/0!	1383
WZ0AQRAP12YI12FM1.SCF	cell wall.cellulose synthesis.cellulose synthase	weakly similar to ( 171) AT5G64740 | Symbols: CESA6, IXR2, E112, PRC1 | CESA6 (CELLULOSE SYNTHASE 6); cellulose synthase/ transferase, transferring glycosyl groups | chr5:25881555-25886333 FORWARDmoderately similar to ( 266) loc_os03g62090 12003.m11087 pr	2	0.0506699	30	0.515368	17	1.86698	20	2.30627	-3,35	-0.304855	5,20	2,16	1355
gnl|UG|Qro#S57085907	cell wall.cellulose synthesis.cellulose synthase	weakly similar to ( 186) AT5G44030 | Symbols: CESA4, IRX5, NWS2 | CESA4 (CELLULOSE SYNTHASE A4); cellulose synthase/ transferase, transferring glycosyl groups | chr5:17714713-17719564 FORWARDweakly similar to ( 174) loc_os10g32980 12010.m06134 protein CES	1356	92.361	5063	233.837	236	69.6807	246	76.2649	-1,34	-0.130261	-0,41	-1,62	504
gnl|UG|Qro#S57102213	cell wall.cellulose synthesis.cellulose synthase	moderately similar to ( 239) AT4G18780 | Symbols: CESA8, IRX1, ATCESA8, LEW2 | IRX1 (IRREGULAR XYLEM 1); cellulose synthase/ transferase, transferring glycosyl groups | chr4:10312846-10316719 REVERSEmoderately similar to ( 216) loc_os01g54620 12001.m11625	6859	351.961	24930	867.425	342	76.073	457	106.736	-1,30	-0.488587	-2,21	-3,02	669
gnl|UG|Qro#S57144751	cell wall.cellulose synthesis.cellulose synthase	moderately similar to ( 275) AT5G05170 | Symbols: CESA3, IXR1, ATCESA3, ATH-B, CEV1 | CEV1 (CONSTITUTIVE EXPRESSION OF VSP 1); cellulose synthase/ transferase, transferring glycosyl groups | chr5:1530401-1535090 REVERSEmoderately similar to ( 273) loc_os0	11078	504.37	24454	754.943	907	179.006	949	196.659	-0,58	-0.135695	-1,49	-1,94	754
WZ0AQRAQ13YE21FM1.SCF	cell wall.cellulose synthesis.cellulose synthase	weakly similar to ( 178) AT5G17420 | Symbols: IRX3, CESA7, ATCESA7, MUR10 | IRX3 (IRREGULAR XYLEM 3); cellulose synthase | chr5:5736859-5741407 REVERSEweakly similar to ( 170) loc_os03g59340 12003.m10832 protein CESA2 - cellulose synthase, expressed no or	323	9.56706	497	9.9818	33	4.23703	24	3.23555	-0,06	0.389042	-1,18	-1,63	1159
gnl|UG|Qro#S57138205	cell wall.cellulose synthesis.cellulose synthase	moderately similar to ( 225) AT4G32410 | Symbols: CESA1, RSW1 | CESA1 (CELLULOSE SYNTHASE 1); cellulose synthase/ transferase, transferring glycosyl groups | chr4:15641009-15646388 REVERSEmoderately similar to ( 205) loc_os05g08370 12005.m05354 protein CE	205	10.6952	243	8.59639	2395	541.64	1745	414.371	0,32	0.386409	5,66	5,59	658
gnl|UG|Qro#S57132512	cell wall.cellulose synthesis.cellulose synthase	moderately similar to ( 298) AT4G39350 | Symbols: CESA2, ATH-A, ATCESA2 | CESA2 (CELLULOSE SYNTHASE A2); cellulose synthase/ transferase, transferring glycosyl groups | chr4:18297078-18301890 FORWARDmoderately similar to ( 334) loc_os07g14850 12007.m05929	26	1.01426	30	0.79355	113	19.1085	95	16.8679	0,35	0.179934	4,24	4,41	880
gnl|UG|Qro#S57095844	cell wall.cellulose synthesis.cellulose synthase	moderately similar to ( 254) AT5G05170 | Symbols: CESA3, IXR1, ATCESA3, ATH-B, CEV1 | CEV1 (CONSTITUTIVE EXPRESSION OF VSP 1); cellulose synthase/ transferase, transferring glycosyl groups | chr5:1530401-1535090 REVERSEmoderately similar to ( 272) loc_os0	2634	117.891	3047	92.4725	707	137.169	600	122.229	0,35	0.166358	0,22	0,40	767
WZ0AQRGA11YI03EM1.SCF	cell wall.cellulose synthesis.cellulose synthase	weakly similar to ( 146) AT4G32410 | Symbols: CESA1, RSW1 | CESA1 (CELLULOSE SYNTHASE 1); cellulose synthase/ transferase, transferring glycosyl groups | chr4:15641009-15646388 REVERSEweakly similar to ( 148) loc_os05g08370 12005.m05354 protein CESA1 - ce	8	0.199008	9	0.15181	41	4.42115	34	3.84964	0,39	0.1997	4,47	4,66	1380
gnl|UG|Qro#S57094807	cell wall.cellulose synthesis.cellulose synthase	highly similar to ( 501) AT4G39350 | Symbols: CESA2, ATH-A, ATCESA2 | CESA2 (CELLULOSE SYNTHASE A2); cellulose synthase/ transferase, transferring glycosyl groups | chr4:18297078-18301890 FORWARDmoderately similar to ( 476) loc_os07g24190 12007.m28970 pro	16	0.72462	19	0.583472	229	44.957	218	44.9373	0,31	0.000630135	5,96	6,27	758
WZ0AQRAP10YJ12FM1.SCF	cell wall.cellulose synthesis.cellulose synthase	moderately similar to ( 347) AT5G05170 | Symbols: CESA3, IXR1, ATCESA3, ATH-B, CEV1 | CEV1 (CONSTITUTIVE EXPRESSION OF VSP 1); cellulose synthase/ transferase, transferring glycosyl groups | chr5:1530401-1535090 REVERSEmoderately similar to ( 374) loc_os0	2	0.0507448	1	0.0172043	4	0.439939	2	0.230968	1,56	0.929611	3,12	3,75	1353
gnl|UG|Qro#S57100250	cell wall.cellulose synthesis.cellulose synthase	moderately similar to ( 306) AT5G44030 | Symbols: CESA4, IRX5, NWS2 | CESA4 (CELLULOSE SYNTHASE A4); cellulose synthase/ transferase, transferring glycosyl groups | chr5:17714713-17719564 FORWARDmoderately similar to ( 300) loc_os10g32980 12010.m06134 pro	1	0.0528136	1	0.0358115	15	3.43407	19	4.56731	0,56	-0.411426	6,02	7,00	650
gnl|UG|Qro#S57109679	cell wall.cellulose synthesis.cellulose synthase	moderately similar to ( 435) AT5G17420 | Symbols: IRX3, CESA7, ATCESA7, MUR10 | IRX3 (IRREGULAR XYLEM 3); cellulose synthase | chr5:5736859-5741407 REVERSEmoderately similar to ( 451) loc_os09g25490 12009.m05701 protein CESA9 - cellulose synthase, express	3	0.141855	1	0.0320626	2	0.409944	2	0.430441	2,15	-0.0703893	1,53	3,75	726
gnl|UG|Qro#S57149291	cell wall.cellulose synthesis.COBRA	moderately similar to ( 335) AT5G60920 | Symbols: COB | COB (COBRA) | chr5:24511466-24513932 REVERSEmoderately similar to ( 317) COBL3_ORYSA COBRA-like 3 protein precursor (BRITTLE CULM1-like 4 protein) - Oryza sativa (Rice)moderately similar to ( 317) lo	4	0.1826	0	0	4	0.79154	1	0.207779	#DIV/0!	1.92961	2,12	#DIV/0!	752
WZ0AQRAP14YB22FM1.SCF	cell wall.cellulose synthesis.COBRA	moderately similar to ( 398) AT5G60920 | Symbols: COB | COB (COBRA) | chr5:24511466-24513932 REVERSEmoderately similar to ( 384) COBL3_ORYSA COBRA-like 3 protein precursor (BRITTLE CULM1-like 4 protein) - Oryza sativa (Rice)moderately similar to ( 384) lo	3	0.0857507	0	0	7	0.867333	7	0.910699	#DIV/0!	-0.0703893	3,34	#DIV/0!	1201
gnl|UG|Qro#S57141708	cell wall.cellulose synthesis.COBRA	moderately similar to ( 237) AT5G60920 | Symbols: COB | COB (COBRA) | chr5:24511466-24513932 REVERSEmoderately similar to ( 225) COBL1_ORYSA COBRA-like 1 protein precursor (BRITTLE CULM1-like 6 protein) - Oryza sativa (Rice)moderately similar to ( 225) lo	8525	378.595	14603	439.742	692	133.216	590	119.259	-0,22	0.159668	-1,51	-1,88	773
gnl|UG|Qro#S57122505	cell wall.cellulose synthesis.COBRA	highly similar to ( 542) AT5G15630 | Symbols: COBL4, IRX6 | IRX6 | chr5:5084842-5086545 FORWARDmoderately similar to ( 456) COBL5_ORYSA COBRA-like 5 protein precursor (Protein BRITTLE CULM1) - Oryza sativa (Rice)moderately similar to ( 456) loc_os03g30250	2	0.0642863	3	0.0653861	1	0.139335	1	0.146301	-0,02	-0.0703893	1,12	1,16	1068
gnl|UG|Qro#S57135860	cell wall.degradation.cellulases and beta -1,4-glucanases	moderately similar to ( 322) AT3G47000 | Symbols: | glycosyl hydrolase family 3 protein | chr3:17313811-17316539 REVERSEmoderately similar to ( 291) loc_os05g37700 12005.m07949 protein periplasmic beta-glucosidase precursor, putative, expressed no origin	1	0.0487626	0	0	1	0.211377	5	1.10973	#DIV/0!	-2.39232	2,12	#DIV/0!	704
gnl|UG|Qro#S57144969	cell wall.degradation.cellulases and beta -1,4-glucanases	moderately similar to ( 341) AT4G02290 | Symbols: AtGH9B13 | AtGH9B13 (Arabidopsis thaliana glycosyl hydrolase 9B13); catalytic/ hydrolase, hydrolyzing O-glycosyl compounds | chr4:1002654-1005125 REVERSEmoderately similar to ( 317) GUN3_ORYSA Endoglucanas	0	0	0	0	0	0	0	0	#DIV/0!		#DIV/0!	#DIV/0!	926
gnl|UG|Qro#S57098608	cell wall.degradation.cellulases and beta -1,4-glucanases	moderately similar to ( 282) AT1G19940 | Symbols: AtGH9B5 | AtGH9B5 (Arabidopsis thaliana Glycosyl Hydrolase 9B5); catalytic/ hydrolase, hydrolyzing O-glycosyl compounds | chr1:6918323-6920268 REVERSEmoderately similar to ( 240) GUN24_ORYSA Endoglucanase	2140	108.354	4412	151.475	80	17.5586	98	22.5848	-0,48	-0.363171	-2,63	-2,75	678
gnl|UG|Qro#S57141643	cell wall.degradation.cellulases and beta -1,4-glucanases	moderately similar to ( 248) AT5G49720 | Symbols: ATGH9A1, DEC, KOR, RSW2, IRX2, KOR1 | ATGH9A1 (ARABIDOPSIS THALIANA GLYCOSYL HYDROLASE 9A1); cellulase/ hydrolase, hydrolyzing O-glycosyl compounds | chr5:20197765-20200168 REVERSEmoderately similar to ( 2	17319	724.168	22647	642.101	1014	183.792	877	166.908	0,17	0.13902	-1,98	-1,94	821
gnl|UG|Qro#S57139086	cell wall.degradation.cellulases and beta -1,4-glucanases	moderately similar to ( 233) AT3G47000 | Symbols: | glycosyl hydrolase family 3 protein | chr3:17313811-17316539 REVERSEmoderately similar to ( 202) loc_os05g37700 12005.m07949 protein periplasmic beta-glucosidase precursor, putative, expressed no origin	1404	57.1741	2028	55.9985	43	7.59052	43	7.97005	0,03	-0.0703893	-2,91	-2,81	843
WZ0AQRAP10YN07FM1.SCF	cell wall.degradation.cellulases and beta -1,4-glucanases	moderately similar to ( 231) AT5G66930 | Symbols: | unknown protein | chr5:26725839-26727549 FORWARDweakly similar to ( 192) loc_os12g26044 12012.m73938 protein expressed protein no original description	7	0.175147	2	0.0339322	10	1.08462	10	1.13885	2,37	-0.0703893	2,63	5,07	1372
gnl|UG|Qro#S57092763	cell wall.degradation.cellulases and beta -1,4-glucanases	moderately similar to ( 276) AT5G66930 | Symbols: | unknown protein | chr5:26725839-26727549 FORWARDmoderately similar to ( 220) loc_os12g26044 12012.m73938 protein expressed protein no original description	3	0.136768	1	0.030913	3	0.592867	7	1.45252	2,15	-1.29278	2,12	5,55	753
gnl|UG|Qro#S57097103	cell wall.degradation.cellulases and beta -1,4-glucanases	weakly similar to ( 194) AT5G20950 | Symbols: | glycosyl hydrolase family 3 protein | chr5:7107609-7110775 REVERSEweakly similar to ( 181) loc_os03g53860 12003.m35413 protein periplasmic beta-glucosidase precursor, putative, expressed no original descrip	568	38.3835	155	7.10238	28	8.2021	56	17.2244	2,43	-1.07039	-2,23	1,28	508
gnl|UG|Qro#S57095514	cell wall.degradation.cellulases and beta -1,4-glucanases	moderately similar to ( 314) AT1G70710 | Symbols: ATGH9B1, CEL1 | ATGH9B1 (ARABIDOPSIS THALIANA GLYCOSYL HYDROLASE 9B1); cellulase/ hydrolase, hydrolyzing O-glycosyl compounds | chr1:26659356-26662962 REVERSEmoderately similar to ( 280) GUN17_ORYSA Endogl	322	15.9049	6	0.200957	13	2.78349	16	3.59712	6,31	-0.36995	-2,52	4,16	695
gnl|UG|Qro#S57084394	cell wall.degradation.mannan-xylose-arabinose-fucose	moderately similar to ( 361) AT5G01930 | Symbols: | (1-4)-beta-mannan endohydrolase, putative | chr5:361189-362867 REVERSEmoderately similar to ( 309) loc_os05g25480 12005.m06841 protein hydrolase, hydrolyzing O-glycosyl compounds, putative, expressed no	0	0	1	0.0276127	4	0.706095	2	0.3707	#NUM!	0.929611	#DIV/0!	3,75	843
gnl|UG|Qro#S57125351	cell wall.degradation.mannan-xylose-arabinose-fucose	moderately similar to ( 315) AT5G64570 | Symbols: XYL4, ATBXL4 | XYL4; hydrolase, hydrolyzing O-glycosyl compounds / xylan 1,4-beta-xylosidase | chr5:25810227-25813309 REVERSEmoderately similar to ( 218) XYNB_PRUPE Putative beta-D-xylosidase (EC 3.2.1.-)	6222	287.089	5822	182.152	180	36.0023	184	38.6425	0,66	-0.102098	-3,00	-2,24	744
gnl|UG|Qro#S57101977	cell wall.degradation.mannan-xylose-arabinose-fucose	weakly similar to ( 117) AT1G78060 | Symbols: | glycosyl hydrolase family 3 protein | chr1:29349796-29352868 REVERSEweakly similar to ( 101) loc_os11g19160 12011.m05990 protein beta-D-xylosidase, putative, expressed no original description	2222	135.246	1085	44.7802	95	25.0654	93	25.7646	1,60	-0.0396925	-2,43	-0,80	564
gnl|UG|Qro#S57106029	cell wall.degradation.mannan-xylose-arabinose-fucose	moderately similar to ( 261) AT2G28100 | Symbols: ATFUC1 | ATFUC1 (alpha-L-fucosidase 1); alpha-L-fucosidase | chr2:11974803-11976489 FORWARDmoderately similar to ( 215) FUCO1_ORYSA Putative alpha-L-fucosidase 1 precursor (EC 3.2.1.51) (Alpha-L-fucoside f	9	0.411398	2	0.0619906	1	0.198149	2	0.416112	2,73	-1.07039	-1,05	2,75	751
gnl|UG|Qro#S57086721	cell wall.degradation.pectate lyases and polygalacturonases	moderately similar to ( 307) AT3G61490 | Symbols: | glycoside hydrolase family 28 protein / polygalacturonase (pectinase) family protein | chr3:22758439-22760137 FORWARDmoderately similar to ( 249) loc_os07g14160 12007.m29117 protein polygalacturonase-li	1	0.050933	0	0	1	0.220786	1	0.231825	#DIV/0!	-0.0703893	2,12	#DIV/0!	674
gnl|UG|Qro#S57145946	cell wall.degradation.pectate lyases and polygalacturonases	moderately similar to ( 340) AT1G19170 | Symbols: | glycoside hydrolase family 28 protein / polygalacturonase (pectinase) family protein | chr1:6616777-6618875 FORWARDmoderately similar to ( 266) loc_os09g26800 12009.m05832 protein polygalacturonase, put	2	0.0964294	3	0.0980792	0	0	0	0	-0,02		#NUM!	#NUM!	712
WZ0AQRGA12YO02EM1.SCF	cell wall.degradation.pectate lyases and polygalacturonases	weakly similar to ( 104) AT3G07840 | Symbols: | polygalacturonase, putative / pectinase, putative | chr3:2501893-2503475 REVERSEvery weakly similar to (97.8) PGLR_BRANA Polygalacturonase precursor (EC 3.2.1.15) (PG) (Pectinase) - Brassica napus (Rape)ver	2	0.0596505	6	0.121342	0	0	0	0	-1,02		#NUM!	#NUM!	1151
gnl|UG|Qro#S57109289	cell wall.degradation.pectate lyases and polygalacturonases	moderately similar to ( 206) AT1G09890 | Symbols: | lyase | chr1:3214237-3217386 REVERSEweakly similar to ( 188) loc_os08g44020 12008.m080048 protein lyase, putative, expressed no original description	996	54.7942	3031	113.067	112	26.7094	100	25.0401	-1,05	0.0931094	-1,04	-2,18	624
gnl|UG|Qro#S57137555	cell wall.degradation.pectate lyases and polygalacturonases	weakly similar to ( 130) AT1G70370 | Symbols: | BURP domain-containing protein / polygalacturonase, putative | chr1:26513003-26514998 REVERSEweakly similar to ( 124) loc_os08g29200 12008.m06924 protein polygalacturonase-1 non-catalytic beta subunit precu	4	0.29722	36	1.81383	28	9.01876	109	36.8642	-2,61	-2.03122	4,92	4,35	462
gnl|UG|Qro#S57122999	cell wall.degradation.pectate lyases and polygalacturonases	weakly similar to ( 174) AT3G62110 | Symbols: | glycoside hydrolase family 28 protein / polygalacturonase (pectinase) family protein | chr3:22997313-22999503 REVERSEweakly similar to ( 163) loc_os07g14160 12007.m29117 protein polygalacturonase-like prote	950	34.731	1355	33.59	59	9.35012	38	6.32322	0,05	0.564326	-1,89	-2,41	939
gnl|UG|Qro#S57103026	cell wall.degradation.pectate lyases and polygalacturonases	weakly similar to ( 110) AT5G04310 | Symbols: | pectate lyase family protein | chr5:1203356-1207352 REVERSEweakly similar to ( 109) loc_os10g31910 12010.m06042 protein pectate lyase 12 precursor, putative, expressed no original description	319	25.95	655	36.1297	42	14.8104	45	16.6617	-0,48	-0.169925	-0,81	-1,12	422
gnl|UG|Qro#S57123098	cell wall.degradation.pectate lyases and polygalacturonases	moderately similar to ( 298) AT5G25610 | Symbols: RD22 | RD22; nutrient reservoir | chr5:8914498-8916684 REVERSEvery weakly similar to ( 100) EA30_VICFA Embryonic abundant protein VF30.1 precursor - Vicia faba (Broad bean)moderately similar to ( 281) loc_	29332	1093.31	35990	909.616	3797	613.496	3841	651.635	0,27	-0.0870113	-0,83	-0,48	921
gnl|UG|Qro#S57084378	cell wall.degradation.pectate lyases and polygalacturonases	moderately similar to ( 375) AT3G55140 | Symbols: | pectate lyase family protein | chr3:20439060-20440225 FORWARDvery weakly similar to (99.8) PEL_LILLO Pectate lyase precursor (EC 4.2.2.2) - Lilium longiflorum (Trumpet lily)moderately similar to ( 310)	709	29.8274	953	27.1856	84	15.3186	124	23.7439	0,13	-0.632268	-0,96	-0,20	816
gnl|UG|Qro#S57140285	cell wall.degradation.pectate lyases and polygalacturonases	moderately similar to ( 231) AT1G23760 | Symbols: JP630 | JP630; polygalacturonase | chr1:8402142-8404147 FORWARDweakly similar to ( 191) loc_os08g29200 12008.m06924 protein polygalacturonase-1 non-catalytic beta subunit precursor, putative, expressed no	274	6.9882	1015	17.5532	50	5.52784	391	45.3891	-1,33	-3.03756	-0,34	1,37	1346
gnl|UG|Qro#S57102125	cell wall.degradation.pectate lyases and polygalacturonases	weakly similar to ( 120) AT1G05660 | Symbols: | polygalacturonase, putative / pectinase, putative | chr1:1694286-1696058 REVERSEweakly similar to ( 123) PGLR_PRUPE Polygalacturonase precursor (EC 3.2.1.15) (PG) (Pectinase) - Prunus persica (Peach)weakly	1277	68.39	1208	43.8677	15	3.48228	35	8.53159	0,64	-1.29278	-4,30	-2,36	641
gnl|UG|Qro#S57085122	cell wall.degradation.pectate lyases and polygalacturonases	weakly similar to ( 147) AT4G24780 | Symbols: | pectate lyase family protein | chr4:12770631-12772227 REVERSEvery weakly similar to (92.4) PEL_LILLO Pectate lyase precursor (EC 4.2.2.2) - Lilium longiflorum (Trumpet lily)weakly similar to ( 130) loc_os04	7278	367.42	1890	64.6977	535	117.078	443	101.792	2,51	0.201843	-1,65	0,65	680
WZ0AQRAQ11YJ01FM1.SCF	cell wall.degradation.pectate lyases and polygalacturonases	moderately similar to ( 459) AT3G61490 | Symbols: | glycoside hydrolase family 28 protein / polygalacturonase (pectinase) family protein | chr3:22758439-22760137 FORWARDmoderately similar to ( 353) loc_os03g03350 12003.m05870 protein glycoside hydrolase,	5	0.121993	1	0.016544	379	40.0844	345	38.3129	2,88	0.0652122	8,36	11,18	1407
gnl|UG|Qro#S57135281	cell wall.degradation.pectate lyases and polygalacturonases	weakly similar to ( 144) AT3G53190 | Symbols: | pectate lyase family protein | chr3:19714171-19717537 FORWARDweakly similar to ( 107) loc_os10g31910 12010.m06042 protein pectate lyase 12 precursor, putative, expressed no original description	564	39.6752	221	10.5416	5	1.52469	23	7.36424	1,91	-2.27202	-4,70	-0,52	488
gnl|UG|Qro#S57082833	cell wall.degradation.pectate lyases and polygalacturonases	weakly similar to ( 139) AT3G61490 | Symbols: | glycoside hydrolase family 28 protein / polygalacturonase (pectinase) family protein | chr3:22758439-22760137 FORWARDvery weakly similar to (94.7) loc_os03g61800 12003.m35505 protein polygalacturonase, puta	27	1.11672	7	0.196316	1	0.179289	5	0.941265	2,51	-2.39232	-2,64	2,26	830
gnl|UG|Qro#S57103109	cell wall.degradation.pectate lyases and polygalacturonases	moderately similar to ( 240) AT1G67750 | Symbols: | pectate lyase family protein | chr1:25401660-25403165 FORWARDweakly similar to ( 178) PEL_LILLO Pectate lyase precursor (EC 4.2.2.2) - Lilium longiflorum (Trumpet lily)moderately similar to ( 221) loc_o	454	22.5221	33	1.11005	3	0.645128	7	1.58056	4,34	-1.29278	-5,13	0,51	692
gnl|UG|Qro#S57102752	cell wall.hemicellulose synthesis	moderately similar to ( 377) AT5G62620 | Symbols: | galactosyltransferase family protein | chr5:25137136-25139433 FORWARDmoderately similar to ( 374) loc_os03g58920 12003.m10795 protein galactosyltransferase/ transferase, transferring hexosyl groups, put	1	0.050558	0	0	1	0.21916	1	0.230118	#DIV/0!	-0.0703893	2,12	#DIV/0!	679
gnl|UG|Qro#S57115309	cell wall.hemicellulose synthesis	moderately similar to ( 270) AT2G03220 | Symbols: FT1, ATFUT1, ATFT1, MUR2 | FT1 (FUCOSYLTRANSFERASE 1); fucosyltransferase/ transferase, transferring glycosyl groups | chr2:970401-972353 REVERSEmoderately similar to ( 314) FUT1_PEA Galactoside 2-alpha-L-	1379	68.1144	1349	45.1817	84	17.9856	77	17.3112	0,59	0.0551416	-1,92	-1,38	695
gnl|UG|Qro#S57091919	cell wall.hemicellulose synthesis.glucuronoxylan	moderately similar to ( 337) AT3G18660 | Symbols: PGSIP1 | PGSIP1 (PLANT GLYCOGENIN-LIKE STARCH INITIATION PROTEIN 1); transferase, transferring glycosyl groups | chr3:6419211-6421959 REVERSEmoderately similar to ( 310) loc_os01g65780 12001.m150444 protei	1135	48.1028	3805	109.347	62	11.3904	68	13.1173	-1,19	-0.203656	-2,08	-3,06	810
gnl|UG|Qro#S57083342	cell wall.hemicellulose synthesis.glucuronoxylan	weakly similar to ( 101) AT2G28110 | Symbols: FRA8, IRX7 | FRA8 (FRAGILE FIBER 8); glucuronosyltransferase/ transferase | chr2:11978024-11979641 REVERSEvery weakly similar to (92.0) loc_os03g01760 12003.m05720 protein transferase, putative, expressed no o	2723	122.193	5023	152.84	262	50.9648	270	55.1471	-0,32	-0.113782	-1,26	-1,47	765
gnl|UG|Qro#S57100153	cell wall.hemicellulose synthesis.xyloglucan.XXXG galactose Transferase	very weakly similar to ( 100) AT2G20370 | Symbols: KAM1, MUR3 | MUR3 (MURUS 3); catalytic/ transferase, transferring glycosyl groups | chr2:8792355-8794214 FORWARDweakly similar to ( 120) KATAM_ORYSA Xyloglucan galactosyltransferase KATAMARI1 homolog (EC	3057	185.085	4428	181.786	186	48.8158	279	76.8849	0,03	-0.655352	-1,92	-1,24	567
gnl|UG|Qro#S57086168	cell wall.modification	moderately similar to ( 342) AT1G14720 | Symbols: XTR2, EXGT-A2, ATXTH28 | XTR2 (XYLOGLUCAN ENDOTRANSGLYCOSYLASE RELATED 2); hydrolase, acting on glycosyl bonds / xyloglucan:xyloglucosyl transferase | chr1:5066806-5068466 REVERSEweakly similar to ( 164) X	8	0.43941	0	0	3	0.714286	3	0.75	#DIV/0!	-0.0703893	0,70	#DIV/0!	625
gnl|UG|Qro#S57087956	cell wall.modification	moderately similar to ( 339) AT4G25810 | Symbols: XTR6, XTH23 | XTR6 (XYLOGLUCAN ENDOTRANSGLYCOSYLASE 6); hydrolase, acting on glycosyl bonds / hydrolase, hydrolyzing O-glycosyl compounds / xyloglucan:xyloglucosyl transferase | chr4:13128694-13129715 FORW	0	0	2	0.0613372	2	0.39212	0	0	#NUM!		#DIV/0!	#NUM!	759
gnl|UG|Qro#S57092132	cell wall.modification	moderately similar to ( 358) AT4G25810 | Symbols: XTR6, XTH23 | XTR6 (XYLOGLUCAN ENDOTRANSGLYCOSYLASE 6); hydrolase, acting on glycosyl bonds / hydrolase, hydrolyzing O-glycosyl compounds / xyloglucan:xyloglucosyl transferase | chr4:13128694-13129715 FORW	4	0.176045	0	0	2	0.381563	0	0	#DIV/0!		1,12	#DIV/0!	780
gnl|UG|Qro#S57119620	cell wall.modification	moderately similar to ( 310) AT5G57550 | Symbols: XTR3 | XTR3 (XYLOGLUCAN ENDOTRANSGLYCOSYLASE 3); hydrolase, acting on glycosyl bonds / xyloglucan:xyloglucosyl transferase | chr5:23305055-23306384 REVERSEmoderately similar to ( 299) BRU1_SOYBN Brassinost	0	0	0	0	2	0.253077	1	0.132866	#DIV/0!	0.929611	#DIV/0!	#DIV/0!	1176
gnl|UG|Qro#S57128516	cell wall.modification	moderately similar to ( 310) AT4G28250 | Symbols: ATEXPB3, EXPB3, ATHEXP BETA 1.6 | ATEXPB3 (ARABIDOPSIS THALIANA EXPANSIN B3) | chr4:14000446-14001945 REVERSEmoderately similar to ( 282) EXB17_ORYSA Expansin-B17 precursor (OsEXPB17) (Beta-expansin-17) (O	1	0.045051	0	0	2	0.390576	8	1.64042	#DIV/0!	-2.07039	3,12	#DIV/0!	762
gnl|UG|Qro#S57134499	cell wall.modification	moderately similar to ( 270) AT2G03090 | Symbols: ATEXPA15, EXP15, ATEXP15, ATHEXP ALPHA 1.3 | ATEXPA15 (ARABIDOPSIS THALIANA EXPANSIN A15) | chr2:917361-918554 REVERSEmoderately similar to ( 232) EXPA5_ORYSA Expansin-A5 precursor (OsEXPA5) (Alpha-expansi	0	0	0	0	1	0.132275	0	0	#DIV/0!		#DIV/0!	#DIV/0!	1125
gnl|UG|Qro#S57138046	cell wall.modification	moderately similar to ( 353) AT4G25810 | Symbols: XTR6, XTH23 | XTR6 (XYLOGLUCAN ENDOTRANSGLYCOSYLASE 6); hydrolase, acting on glycosyl bonds / hydrolase, hydrolyzing O-glycosyl compounds / xyloglucan:xyloglucosyl transferase | chr4:13128694-13129715 FORW	0	0	0	0	0	0	0	0	#DIV/0!		#DIV/0!	#DIV/0!	801
gnl|UG|Qro#S57143807	cell wall.modification	moderately similar to ( 270) AT4G17030 | Symbols: ATEXLB1, EXPR, AT-EXPR, ATEXPR1, ATHEXP BETA 3.1 | ATEXLB1 (ARABIDOPSIS THALIANA EXPANSIN-LIKE B1) | chr4:9581817-9583181 REVERSEweakly similar to ( 183) EXLB1_ORYSA Expansin-like B1 precursor (OsEXLB1) (E	0	0	0	0	0	0	0	0	#DIV/0!		#DIV/0!	#DIV/0!	981
gnl|UG|Qro#S57155669	cell wall.modification	moderately similar to ( 341) AT2G28950 | Symbols: ATEXPA6, ATEXP6, ATHEXP ALPHA 1.8 | ATEXPA6 (ARABIDOPSIS THALIANA EXPANSIN A6) | chr2:12431840-12433482 REVERSEmoderately similar to ( 332) EXPA7_ORYSA Expansin-A7 precursor (OsEXPA7) (Alpha-expansin-7) (O	0	0	8	0.285176	1	0.227886	0	0	#NUM!		#DIV/0!	#NUM!	653
WZ0AQRAL1YM08FM1.SCF	cell wall.modification	moderately similar to ( 206) AT2G03090 | Symbols: ATEXPA15, EXP15, ATEXP15, ATHEXP ALPHA 1.3 | ATEXPA15 (ARABIDOPSIS THALIANA EXPANSIN A15) | chr2:917361-918554 REVERSEweakly similar to ( 173) EXPA4_ORYSA Expansin-A4 precursor (OsEXPA4) (Alpha-expansin-4)	0	0	0	0	0	0	5	0.601888	#DIV/0!		#DIV/0!	#DIV/0!	1298
WZ0AQRAL3YD20FM1.SCF	cell wall.modification	weakly similar to ( 156) AT1G69530 | Symbols: ATEXPA1, EXP1, AT-EXP1, ATEXP1, ATHEXP ALPHA 1.2 | ATEXPA1 (ARABIDOPSIS THALIANA EXPANSIN A1) | chr1:26142034-26143200 FORWARDweakly similar to ( 146) EXPA4_ORYSA Expansin-A4 precursor (OsEXPA4) (Alpha-expansi	4	0.120136	0	0	1	0.130192	1	0.136702	#DIV/0!	-0.0703893	0,12	#DIV/0!	1143
WZ0AQRAL3YJ17FM1.SCF	cell wall.modification	weakly similar to ( 169) AT2G03090 | Symbols: ATEXPA15, EXP15, ATEXP15, ATHEXP ALPHA 1.3 | ATEXPA15 (ARABIDOPSIS THALIANA EXPANSIN A15) | chr2:917361-918554 REVERSEweakly similar to ( 139) EXPA4_ORYSA Expansin-A4 precursor (OsEXPA4) (Alpha-expansin-4) (Os	2	0.0566951	0	0	4	0.491526	9	1.16123	#DIV/0!	-1.24031	3,12	#DIV/0!	1211
WZ0AQRAP12YA18FM1.SCF	cell wall.modification	moderately similar to ( 248) AT4G17030 | Symbols: ATEXLB1, EXPR, AT-EXPR, ATEXPR1, ATHEXP BETA 3.1 | ATEXLB1 (ARABIDOPSIS THALIANA EXPANSIN-LIKE B1) | chr4:9581817-9583181 REVERSEweakly similar to ( 178) EXLB1_ORYSA Expansin-like B1 precursor (OsEXLB1) (E	0	0	0	0	35	3.85517	35	4.04793	#DIV/0!	-0.0703893	#DIV/0!	#DIV/0!	1351
WZ0AQRAP13YD14FM1.SCF	cell wall.modification	moderately similar to ( 320) AT4G17030 | Symbols: ATEXLB1, EXPR, AT-EXPR, ATEXPR1, ATHEXP BETA 3.1 | ATEXLB1 (ARABIDOPSIS THALIANA EXPANSIN-LIKE B1) | chr4:9581817-9583181 REVERSEmoderately similar to ( 214) EXLB1_ORYSA Expansin-like B1 precursor (OsEXLB1	0	0	0	0	923	100.33	899	102.607	#DIV/0!	-0.0323798	#DIV/0!	#DIV/0!	1369
WZ0AQRAP13YL19FM1.SCF	cell wall.modification	weakly similar to ( 161) AT4G17030 | Symbols: ATEXLB1, EXPR, AT-EXPR, ATEXPR1, ATHEXP BETA 3.1 | ATEXLB1 (ARABIDOPSIS THALIANA EXPANSIN-LIKE B1) | chr4:9581817-9583181 REVERSEweakly similar to ( 117) EXLB1_ORYSA Expansin-like B1 precursor (OsEXLB1) (Expen	0	0	0	0	1	0.115267	4	0.484121	#DIV/0!	-2.07039	#DIV/0!	#DIV/0!	1291
WZ0AQRAP14YE13FM1.SCF	cell wall.modification	moderately similar to ( 348) AT4G25810 | Symbols: XTR6, XTH23 | XTR6 (XYLOGLUCAN ENDOTRANSGLYCOSYLASE 6); hydrolase, acting on glycosyl bonds / hydrolase, hydrolyzing O-glycosyl compounds / xyloglucan:xyloglucosyl transferase | chr4:13128694-13129715 FORW	0	0	0	0	7	0.82672	11	1.36409	#DIV/0!	-0.722466	#DIV/0!	#DIV/0!	1260
WZ0AQRGA11YA13EM1.SCF	cell wall.modification	moderately similar to ( 277) AT5G39270 | Symbols: ATEXPA22, EXP22, ATEXP22, ATHEXP ALPHA 1.15 | ATEXPA22 (ARABIDOPSIS THALIANA EXPANSIN A22) | chr5:15729118-15730150 REVERSEmoderately similar to ( 253) EXPA7_ORYSA Expansin-A7 precursor (OsEXPA7) (Alpha-ex	5	0.126302	0	0	0	0	0	0	#DIV/0!		#NUM!	#DIV/0!	1359
gnl|UG|Qro#S57088843	cell wall.modification	weakly similar to ( 128) AT4G30380 | Symbols: EXLB2 | EXLB2 (EXPANSIN-LIKE B2 PRECURSOR) | chr4:14860486-14860994 FORWARDweakly similar to ( 163) loc_os09g29710 12009.m06122 protein blight-associated protein p12 precursor, putative, expressed no original	31	1.70544	51	1.90249	13	3.1002	2	0.500801	-0,16	2.63005	0,86	-1,93	624
gnl|UG|Qro#S57119252	cell wall.modification	moderately similar to ( 363) AT5G65730 | Symbols: | xyloglucan:xyloglucosyl transferase, putative / xyloglucan endotransglycosylase, putative / endo-xyloglucan transferase, putative | chr5:26299080-26300290 FORWARDmoderately similar to ( 242) XTH_TOBAC P	15356	685.506	29300	886.905	757	146.487	352	71.5215	-0,37	1.03433	-2,23	-3,63	769
gnl|UG|Qro#S57129358	cell wall.modification	weakly similar to ( 128) AT5G19570 | Symbols: | unknown protein | chr5:6606739-6607152 FORWARDweakly similar to ( 103) loc_os05g09600 12005.m083642 protein expressed protein no original description	16	0.81614	40	1.3835	11	2.43225	7	1.62519	-0,76	0.581687	1,58	0,23	673
WZ0AQRAP13YN17FM1.SCF	cell wall.modification	weakly similar to ( 148) AT5G57560 | Symbols: TCH4, XTH22 | TCH4 (Touch 4); hydrolase, acting on glycosyl bonds / xyloglucan:xyloglucosyl transferase | chr5:23307296-23308235 REVERSEweakly similar to ( 121) BRU1_SOYBN Brassinosteroid-regulated protein BRU	389	10.2329	1857	33.1236	991	113.004	1346	161.159	-1,70	-0.512111	3,47	2,28	1305
gnl|UG|Qro#S57133669	cell wall.modification	moderately similar to ( 332) AT4G25810 | Symbols: XTR6, XTH23 | XTR6 (XYLOGLUCAN ENDOTRANSGLYCOSYLASE 6); hydrolase, acting on glycosyl bonds / hydrolase, hydrolyzing O-glycosyl compounds / xyloglucan:xyloglucosyl transferase | chr4:13128694-13129715 FORW	14	0.594807	48	1.38282	3	0.552511	3	0.580136	-1,22	-0.0703893	-0,11	-1,25	808
WZ0AQRAP14YG04FM1.SCF	cell wall.modification	very weakly similar to (93.6) AT4G28850 | Symbols: | xyloglucan:xyloglucosyl transferase, putative / xyloglucan endotransglycosylase, putative / endo-xyloglucan transferase, putative | chr4:14244336-14245781 FORWARDweakly similar to ( 103) loc_os05g09600	15	0.37724	43	0.733283	48	5.23286	46	5.26557	-0,96	-0.00898878	3,79	2,84	1365
gnl|UG|Qro#S57138074	cell wall.modification	moderately similar to ( 358) AT1G32170 | Symbols: XTR4, XTH30 | XTR4 (XYLOGLUCAN ENDOTRANSGLYCOSYLASE 4); hydrolase, acting on glycosyl bonds / hydrolase, hydrolyzing O-glycosyl compounds / xyloglucan:xyloglucosyl transferase | chr1:11575434-11577776 FORW	259	11.6682	576	17.5956	36	7.03037	45	9.22736	-0,59	-0.392317	-0,73	-0,93	762
WZ0AQRAP10YK11FM1.SCF	cell wall.modification	moderately similar to ( 353) AT4G03210 | Symbols: XTH9 | XTH9 (XYLOGLUCAN ENDOTRANSGLUCOSYLASE/HYDROLASE 9); hydrolase, acting on glycosyl bonds / xyloglucan:xyloglucosyl transferase | chr4:1416107-1417197 FORWARDmoderately similar to ( 265) XTH_WHEAT Pro	14	0.367154	9	0.160044	32	3.63782	29	3.46161	1,20	0.0716297	3,31	4,44	1309
gnl|UG|Qro#S57087183	cell wall.modification	moderately similar to ( 382) AT2G28950 | Symbols: ATEXPA6, ATEXP6, ATHEXP ALPHA 1.8 | ATEXPA6 (ARABIDOPSIS THALIANA EXPANSIN A6) | chr2:12431840-12433482 REVERSEmoderately similar to ( 370) EXPA7_ORYSA Expansin-A7 precursor (OsEXPA7) (Alpha-expansin-7) (O	349	17.7756	145	5.00776	25	5.51964	20	4.6365	1,83	0.251539	-1,69	-0,11	674
gnl|UG|Qro#S57103113	cell wall.modification	weakly similar to ( 159) AT2G39700 | Symbols: ATEXPA4, ATEXP4, ATHEXP ALPHA 1.6 | ATEXPA4 (ARABIDOPSIS THALIANA EXPANSIN A4) | chr2:16544246-16545434 REVERSEweakly similar to ( 157) EXPA7_ORYSA Expansin-A7 precursor (OsEXPA7) (Alpha-expansin-7) (OsEXP7) (	815	39.517	621	20.4171	34	7.14622	67	14.7864	0,95	-1.04902	-2,47	-0,47	708
WZ0AQRAQ12YI02FM1.SCF	cell wall.modification	moderately similar to ( 275) AT2G28950 | Symbols: ATEXPA6, ATEXP6, ATHEXP ALPHA 1.8 | ATEXPA6 (ARABIDOPSIS THALIANA EXPANSIN A6) | chr2:12431840-12433482 REVERSEmoderately similar to ( 263) EXPA7_ORYSA Expansin-A7 precursor (OsEXPA7) (Alpha-expansin-7) (O	58	1.51759	17	0.301614	26	2.94897	35	4.16825	2,33	-0.499233	0,96	3,79	1312
gnl|UG|Qro#S57081294	cell wall.modification	moderately similar to ( 498) AT5G13870 | Symbols: EXGT-A4 | EXGT-A4 (ENDOXYLOGLUCAN TRANSFERASE A4); hydrolase, acting on glycosyl bonds / hydrolase, hydrolyzing O-glycosyl compounds / xyloglucan:xyloglucosyl transferase | chr5:4475089-4476217 REVERSEhigh	86	3.44893	6	0.16316	6	1.04306	10	1.82535	4,40	-0.807355	-1,73	3,48	856
gnl|UG|Qro#S57114445	cell wall.pectin synthesis.rhamnogalacturonan II.Xylose Transferase with Fucose Acceptor	moderately similar to ( 276) AT4G01220 | Symbols: | FUNCTIONS IN: molecular_function unknown; INVOLVED IN: biological_process unknown; LOCATED IN: endoplasmic reticulum; EXPRESSED IN: 22 plant structures; EXPRESSED DURING: 13 growth stages; CONTAINS Inte	4	0.186824	0	0	1	0.202462	3	0.637755	#DIV/0!	-1.65535	0,12	#DIV/0!	735
gnl|UG|Qro#S57136635	cell wall.pectin*esterases.acetyl esterase	moderately similar to ( 424) AT4G19420 | Symbols: | pectinacetylesterase family protein | chr4:10587504-10589807 REVERSEmoderately similar to ( 407) loc_os02g47400 12002.m100327 protein carboxylic ester hydrolase, putative, expressed no original descript	1	0.0352091	5	0.119372	66	10.0733	65	10.4167	-1,76	-0.048363	8,16	6,45	975
gnl|UG|Qro#S57082956	cell wall.pectin*esterases.acetyl esterase	weakly similar to ( 182) AT5G26670 | Symbols: | pectinacetylesterase, putative | chr5:9319096-9320816 FORWARDweakly similar to ( 172) loc_os07g44070 12007.m29010 protein carboxylic ester hydrolase, putative, expressed no original description	14	0.645106	17	0.531164	11	2.19719	11	2.30705	0,28	-0.0703893	1,77	2,12	745
WZ0AQRAP12YM13FM1.SCF	cell wall.pectin*esterases.acetyl esterase	weakly similar to ( 117) AT4G19420 | Symbols: | pectinacetylesterase family protein | chr4:10587504-10589807 REVERSEweakly similar to ( 106) loc_os02g47400 12002.m100327 protein carboxylic ester hydrolase, putative, expressed no original description	3442	87.8513	3978	68.8459	1311	145.048	1492	173.327	0,35	-0.256969	0,72	1,33	1345
gnl|UG|Qro#S57132163	cell wall.pectin*esterases.misc	moderately similar to ( 294) AT2G45220 | Symbols: | pectinesterase family protein | chr2:18644281-18646394 REVERSEmoderately similar to ( 294) PME2_CITSI Pectinesterase-2 precursor (EC 3.1.1.11) (Pectin methylesterase) (PE) - Citrus sinensis (Sweet orang	0	0	0	0	0	0	0	0	#DIV/0!		#DIV/0!	#DIV/0!	697
gnl|UG|Qro#S57093262	cell wall.pectin*esterases.PME	weakly similar to ( 200) AT4G02330 | Symbols: ATPMEPCRB | ATPMEPCRB; pectinesterase | chr4:1032479-1034928 FORWARDweakly similar to ( 192) loc_os01g20980 12001.m08582 protein pectinesterase-1 precursor, putative, expressed no original description	1	0.0536389	0	0	0	0	0	0	#DIV/0!		#NUM!	#DIV/0!	640
gnl|UG|Qro#S57139525	cell wall.pectin*esterases.PME	moderately similar to ( 249) AT3G14310 | Symbols: ATPME3 | ATPME3; pectinesterase | chr3:4772214-4775095 REVERSEmoderately similar to ( 258) PME1_CITSI Pectinesterase-1 precursor (EC 3.1.1.11) (Pectin methylesterase) (PE) - Citrus sinensis (Sweet orange)v	0	0	0	0	6	0.961095	6	1.00915	#DIV/0!	-0.0703893	#DIV/0!	#DIV/0!	929
WZ0AQRAP12YP14FM1.SCF	cell wall.pectin*esterases.PME	moderately similar to ( 249) AT1G53830 | Symbols: ATPME2 | ATPME2; pectinesterase | chr1:20098562-20100745 FORWARDmoderately similar to ( 275) PME1_CITSI Pectinesterase-1 precursor (EC 3.1.1.11) (Pectin methylesterase) (PE) - Citrus sinensis (Sweet orange	0	0	3	0.0529434	34	3.83588	49	5.80459	#NUM!	-0.597636	#DIV/0!	6,78	1319
gnl|UG|Qro#S57089887	cell wall.pectin*esterases.PME	moderately similar to ( 264) AT3G49220 | Symbols: | pectinesterase family protein | chr3:18249840-18253647 FORWARDmoderately similar to ( 218) PME_PRUPE Pectinesterase PPE8B precursor (EC 3.1.1.11) (Pectin methylesterase) (PE) - Prunus persica (Peach)mod	7538	362.933	10999	359.087	608	126.895	353	77.358	0,02	0.714014	-1,52	-2,22	713
gnl|UG|Qro#S57095817	cell wall.pectin*esterases.PME	moderately similar to ( 448) AT5G09760 | Symbols: | pectinesterase family protein | chr5:3032446-3034364 FORWARDmoderately similar to ( 278) PME2_CITSI Pectinesterase-2 precursor (EC 3.1.1.11) (Pectin methylesterase) (PE) - Citrus sinensis (Sweet orange)	11	0.45606	6	0.168677	11	1.97694	5	0.943539	1,44	1.06711	2,12	2,48	828
gnl|UG|Qro#S57093849	cell wall.pectin*esterases.PME	moderately similar to ( 317) AT1G02810 | Symbols: | pectinesterase family protein | chr1:618284-620333 FORWARDmoderately similar to ( 271) PME2_CITSI Pectinesterase-2 precursor (EC 3.1.1.11) (Pectin methylesterase) (PE) - Citrus sinensis (Sweet orange)mo	78	3.78199	120	3.94533	10	2.10183	14	3.08969	-0,06	-0.555816	-0,85	-0,35	708
gnl|UG|Qro#S57139177	cell wall.pectin*esterases.PME	moderately similar to ( 215) AT4G02300 | Symbols: | pectinesterase family protein | chr4:1009366-1013034 REVERSEmoderately similar to ( 213) PME2_CITSI Pectinesterase-2 precursor (EC 3.1.1.11) (Pectin methylesterase) (PE) - Citrus sinensis (Sweet orange)	1836	83.4805	900	27.748	90	17.7389	89	18.4189	1,59	-0.0542697	-2,24	-0,59	755
gnl|UG|Qro#S57145715	cell wall.pectin*esterases.PME	moderately similar to ( 339) AT1G53840 | Symbols: ATPME1 | ATPME1; pectinesterase | chr1:20101533-20103458 FORWARDmoderately similar to ( 357) PME3_PHAVU Pectinesterase-3 precursor (EC 3.1.1.11) (Pectin methylesterase 3) (PE 3) - Phaseolus vulgaris (Kidne	12	0.470259	5	0.132862	1	0.169874	3	0.535103	1,82	-1.65535	-1,47	2,01	876
gnl|UG|Qro#S57122172	cell wall.precursor synthesis	moderately similar to ( 228) AT1G31070 | Symbols: | UDP-N-acetylglucosamine pyrophosphorylase-related | chr1:11084951-11088361 FORWARDmoderately similar to ( 226) loc_os08g10600 12008.m26617 protein UDP-N-acetylglucosamine pyrophosphorylase, putative, ex	37	1.76658	108	3.49648	433	89.6169	422	91.7072	-0,98	-0.0332653	5,67	4,71	719
WZ0AQRAQ11YH07FM1.SCF	cell wall.precursor synthesis	moderately similar to ( 304) AT1G17270 | Symbols: | unknown protein | chr1:5909443-5911624 REVERSEmoderately similar to ( 279) loc_os07g38490 12007.m08095 protein GDP-fucose protein-O-fucosyltransferase 2, putative, expressed no original description	2052	50.6783	3943	66.031	96	10.2775	110	12.3651	-0,38	-0.266787	-2,30	-2,42	1390
gnl|UG|Qro#S57145744	cell wall.precursor synthesis	moderately similar to ( 303) AT1G17270 | Symbols: | unknown protein | chr1:5909443-5911624 REVERSEmoderately similar to ( 278) loc_os07g38490 12007.m08095 protein GDP-fucose protein-O-fucosyltransferase 2, putative, expressed no original description	1342	69.0695	2170	75.7303	82	18.2944	80	18.7406	-0,13	-0.0347654	-1,92	-2,02	667
gnl|UG|Qro#S57131379	cell wall.precursor synthesis.AXS	moderately similar to ( 471) AT1G08200 | Symbols: AXS2 | AXS2 (UDP-D-APIOSE/UDP-D-XYLOSE SYNTHASE 2); UDP-glucuronate decarboxylase | chr1:2574259-2576609 REVERSEmoderately similar to ( 456) loc_os01g73790 12001.m13406 protein bifunctional polymyxin resis	19	0.487116	32	0.556295	7	0.777944	17	1.98376	-0,19	-1.3505	0,68	1,83	1339
WZ0AQRAP10YE11FM1.SCF	cell wall.precursor synthesis.AXS	weakly similar to ( 164) AT2G27860 | Symbols: AXS1 | AXS1 (UDP-D-apiose/UDP-D-xylose synthase 1); NAD or NADH binding / UDP-glucuronate decarboxylase | chr2:11864684-11866843 REVERSEweakly similar to ( 146) loc_os01g73790 12001.m13406 protein bifunctional	13404	347.804	7439	130.885	1361	153.084	1133	133.81	1,41	0.19413	-1,18	0,03	1323
gnl|UG|Qro#S57091804	cell wall.precursor synthesis.GAE	moderately similar to ( 397) AT4G30440 | Symbols: GAE1 | GAE1 (UDP-D-GLUCURONATE 4-EPIMERASE 1); UDP-glucuronate 4-epimerase/ catalytic | chr4:14881976-14883265 REVERSEvery weakly similar to (83.6) GALE1_PEA UDP-glucose 4-epimerase (EC 5.1.3.2) (Galactowa	0	0	0	0	33	6.15378	59	11.5523	#DIV/0!	-0.908638	#DIV/0!	#DIV/0!	798
WZ0AQRAP11YL16FM1.SCF	cell wall.precursor synthesis.GAE	moderately similar to ( 458) AT4G30440 | Symbols: GAE1 | GAE1 (UDP-D-GLUCURONATE 4-EPIMERASE 1); UDP-glucuronate 4-epimerase/ catalytic | chr4:14881976-14883265 REVERSEvery weakly similar to (88.2) GALE1_PEA UDP-glucose 4-epimerase (EC 5.1.3.2) (Galactowa	0	0	0	0	0	0	0	0	#DIV/0!		#DIV/0!	#DIV/0!	1400
gnl|UG|Qro#S57101088	cell wall.precursor synthesis.GAE	weakly similar to ( 103) AT2G45310 | Symbols: GAE4 | GAE4 (UDP-D-GLUCURONATE 4-EPIMERASE 4); binding / catalytic/ coenzyme binding / racemase and epimerase, acting on carbohydrates and derivatives | chr2:18682652-18683965 FORWARDvery weakly similar to (94	2915	152.544	5969	211.804	216	48.9983	189	45.0171	-0,47	0.122256	-1,64	-2,23	656
gnl|UG|Qro#S57102563	cell wall.precursor synthesis.GAE	moderately similar to ( 236) AT1G02000 | Symbols: GAE2 | GAE2 (UDP-D-GLUCURONATE 4-EPIMERASE 2); UDP-glucuronate 4-epimerase/ catalytic | chr1:346052-347356 FORWARDweakly similar to ( 192) loc_os03g14540 12003.m06894 protein expressed protein no original	166	9.07419	188	6.96841	17	4.02828	17	4.2297	0,38	-0.0703893	-1,17	-0,72	628
gnl|UG|Qro#S57095196	cell wall.precursor synthesis.GER	moderately similar to ( 346) AT1G17890 | Symbols: GER2 | GER2; binding / catalytic/ coenzyme binding | chr1:6154478-6155596 REVERSEmoderately similar to ( 316) FCL1_ORYSA Probable GDP-L-fucose synthase 1 (EC 1.1.1.271) (GDP-4-keto-6-deoxy-D-mannose-3, 5-e	0	0	0	0	1	0.176524	0	0	#DIV/0!		#DIV/0!	#DIV/0!	843
gnl|UG|Qro#S57131450	cell wall.precursor synthesis.GMD	moderately similar to ( 385) AT5G66280 | Symbols: GMD1 | GMD1 (GDP-D-MANNOSE 4,6-DEHYDRATASE 1); GDP-mannose 4,6-dehydratase/ binding / catalytic/ coenzyme binding | chr5:26476434-26477519 FORWARDmoderately similar to ( 360) loc_os06g04620 12006.m05192 pr	2924	121.083	2668	74.9147	128	22.9766	182	34.3034	0,69	-0.578184	-2,40	-1,13	829
gnl|UG|Qro#S57121920	cell wall.precursor synthesis.MUR4	moderately similar to ( 325) AT1G30620 | Symbols: HSR8, MUR4, UXE1 | MUR4 (MURUS 4); UDP-arabinose 4-epimerase/ catalytic | chr1:10855496-10857970 FORWARDmoderately similar to ( 314) ARAE1_ORYSA Probable UDP-arabinose 4-epimerase 1 (EC 5.1.3.5) (UDP-D-xyl	1	0.0489713	3	0.0996183	3	0.636845	0	0	-1,02		3,70	#NUM!	701
WZ0AQRAP13YC11FM1.SCF	cell wall.precursor synthesis.MUR4	moderately similar to ( 281) AT1G30620 | Symbols: HSR8, MUR4, UXE1 | MUR4 (MURUS 4); UDP-arabinose 4-epimerase/ catalytic | chr1:10855496-10857970 FORWARDmoderately similar to ( 279) ARAE1_ORYSA Probable UDP-arabinose 4-epimerase 1 (EC 5.1.3.5) (UDP-D-xyl	2497	61.8911	5413	90.9754	808	86.8145	807	91.0424	-0,56	-0.0686027	0,49	0,00	1385
gnl|UG|Qro#S57124653	cell wall.precursor synthesis.NDP sugar pyrophosphorylase.GDP mannose	moderately similar to ( 210) AT2G39770 | Symbols: CYT1, VTC1, SOZ1, EMB101, GMP1 | CYT1 (CYTOKINESIS DEFECTIVE 1); mannose-1-phosphate guanylyltransferase/ nucleotidyltransferase | chr2:16589401-16590741 FORWARDweakly similar to ( 200) loc_os03g16150 1200	8490	243.689	1830	35.6169	359	44.6677	224	29.2642	2,77	0.610096	-2,45	-0,28	1196
gnl|UG|Qro#S57083185	cell wall.precursor synthesis.phosphomannomutase	moderately similar to ( 417) AT2G45790 | Symbols: ATPMM, PMM | PMM (PHOSPHOMANNOMUTASE); phosphomannomutase | chr2:18855876-18857753 FORWARDmoderately similar to ( 431) loc_os04g58580 12004.m101698 protein phosphomannomutase, putative, expressed no origin	208	8.92551	155	4.51001	17	3.1622	17	3.32031	0,98	-0.0703893	-1,50	-0,44	800
gnl|UG|Qro#S57133325	cell wall.precursor synthesis.phosphomannose isomerase	moderately similar to ( 265) AT1G67070 | Symbols: DIN9, PMI2 | DIN9 (DARK INDUCIBLE 9); mannose-6-phosphate isomerase | chr1:25042324-25044412 FORWARDmoderately similar to ( 263) loc_os01g03710 12001.m42847 protein mannose-6-phosphate isomerase, putative,	974	44.7608	979	30.5069	43	8.56601	57	11.9227	0,55	-0.477015	-2,39	-1,36	747
gnl|UG|Qro#S57102028	cell wall.precursor synthesis.sugar kinases.galacturonic acid kinase	moderately similar to ( 330) AT3G10700 | Symbols: | GHMP kinase family protein | chr3:3346789-3350863 REVERSEmoderately similar to ( 258) loc_os04g51880 12004.m101645 protein galactokinase, putative, expressed no original description	3	0.151674	0	0	4	0.876639	1	0.230118	#DIV/0!	1.92961	2,53	#DIV/0!	679
WZ0AQRAQ12YF08FM1.SCF	cell wall.precursor synthesis.UDP-glucose 4,6-dehydratase	moderately similar to ( 325) AT1G63000 | Symbols: NRS/ER, UER1 | NRS/ER (NUCLEOTIDE-RHAMNOSE SYNTHASE/EPIMERASE-REDUCTASE); UDP-4-keto-6-deoxy-glucose-3,5-epimerase/ UDP-4-keto-rhamnose-4-keto-reductase/ dTDP-4-dehydrorhamnose 3,5-epimerase/ dTDP-4-dehydr	5588	134.996	7740	126.789	146	15.2894	170	18.6928	0,09	-0.289956	-3,14	-2,76	1421
gnl|UG|Qro#S57119174	cell wall.precursor synthesis.UDP-glucose 4,6-dehydratase	moderately similar to ( 399) AT1G63000 | Symbols: NRS/ER, UER1 | NRS/ER (NUCLEOTIDE-RHAMNOSE SYNTHASE/EPIMERASE-REDUCTASE); UDP-4-keto-6-deoxy-glucose-3,5-epimerase/ UDP-4-keto-rhamnose-4-keto-reductase/ dTDP-4-dehydrorhamnose 3,5-epimerase/ dTDP-4-dehydr	4766	203.75	6860	198.859	91	16.8638	133	25.8795	0,04	-0.617877	-3,60	-2,94	803
WZ0AQRAQ11YO13FM1.SCF	cell wall.precursor synthesis.UDP-glucose 4,6-dehydratase	moderately similar to ( 460) AT1G63000 | Symbols: NRS/ER, UER1 | NRS/ER (NUCLEOTIDE-RHAMNOSE SYNTHASE/EPIMERASE-REDUCTASE); UDP-4-keto-6-deoxy-glucose-3,5-epimerase/ UDP-4-keto-rhamnose-4-keto-reductase/ dTDP-4-dehydrorhamnose 3,5-epimerase/ dTDP-4-dehydr	1	0.0255995	1	0.0173583	3	0.332907	5	0.582588	0,56	-0.807355	3,70	5,07	1341
gnl|UG|Qro#S57084053	cell wall.precursor synthesis.UDP-glucose 4,6-dehydratase	moderately similar to ( 474) AT1G78570 | Symbols: RHM1, ROL1, ATRHM1 | RHM1 (RHAMNOSE BIOSYNTHESIS 1); UDP-L-rhamnose synthase/ UDP-glucose 4,6-dehydratase/ catalytic | chr1:29550110-29552207 FORWARDmoderately similar to ( 442) loc_os03g17000 12003.m35163	2	0.0871291	1	0.0295399	1	0.188845	2	0.396574	1,56	-1.07039	1,12	3,75	788
gnl|UG|Qro#S57124839	cell wall.precursor synthesis.UER	moderately similar to ( 313) AT3G14790 | Symbols: RHM3, ATRHM3 | RHM3 (RHAMNOSE BIOSYNTHESIS 3); UDP-L-rhamnose synthase/ catalytic | chr3:4964791-4966875 FORWARDmoderately similar to ( 316) loc_os03g17000 12003.m35163 protein RHM1, putative, expressed no	2131	91.7877	3538	103.332	113	21.0985	96	18.8206	-0,17	0.164827	-2,12	-2,46	797
gnl|UG|Qro#S57137916	cell wall.precursor synthesis.UGD	moderately similar to ( 440) AT5G39320 | Symbols: | UDP-glucose 6-dehydrogenase, putative | chr5:15743254-15744696 FORWARDmoderately similar to ( 441) UGDH_SOYBN UDP-glucose 6-dehydrogenase (EC 1.1.1.22) (UDP-Glc dehydrogenase) (UDP-GlcDH) (UDPGDH) - Gly	0	0	0	0	1	0.15001	0	0	#DIV/0!		#DIV/0!	#DIV/0!	992
gnl|UG|Qro#S57099768	cell wall.precursor synthesis.UGD	moderately similar to ( 358) AT5G39320 | Symbols: | UDP-glucose 6-dehydrogenase, putative | chr5:15743254-15744696 FORWARDmoderately similar to ( 369) UGDH_SOYBN UDP-glucose 6-dehydrogenase (EC 1.1.1.22) (UDP-Glc dehydrogenase) (UDP-GlcDH) (UDPGDH) - Gly	1900	97.642	2058	71.7141	162	36.0885	180	42.1033	0,45	-0.222392	-1,44	-0,77	668
gnl|UG|Qro#S57138581	cell wall.precursor synthesis.UGD	moderately similar to ( 322) AT5G15490 | Symbols: | UDP-glucose 6-dehydrogenase, putative | chr5:5027872-5029314 REVERSEmoderately similar to ( 324) UGDH_SOYBN UDP-glucose 6-dehydrogenase (EC 1.1.1.22) (UDP-Glc dehydrogenase) (UDP-GlcDH) (UDPGDH) - Glyci	9	0.423233	6	0.191322	1	0.203849	3	0.642123	1,15	-1.65535	-1,05	1,75	730
gnl|UG|Qro#S57105027	cell wall.precursor synthesis.UGE	moderately similar to ( 368) AT4G10960 | Symbols: UGE5 | UGE5 (UDP-D-glucose/UDP-D-galactose 4-epimerase 5); UDP-glucose 4-epimerase/ protein dimerization | chr4:6716083-6718472 REVERSEmoderately similar to ( 296) GALE1_PEA UDP-glucose 4-epimerase (EC 5.1	0	0	0	0	1	0.221773	0	0	#DIV/0!		#DIV/0!	#DIV/0!	671
gnl|UG|Qro#S57132360	cell wall.precursor synthesis.UGE	moderately similar to ( 313) AT1G63180 | Symbols: UGE3 | UGE3 (UDP-D-glucose/UDP-D-galactose 4-epimerase 3); UDP-glucose 4-epimerase/ protein dimerization | chr1:23427559-23429384 REVERSEmoderately similar to ( 308) GALE1_PEA UDP-glucose 4-epimerase (EC 5	440	17.1061	419	11.0456	47	7.92078	64	11.325	0,63	-0.5158	-1,11	0,04	883
gnl|UG|Qro#S57139674	cell wall.precursor synthesis.UXS	moderately similar to ( 487) AT2G47650 | Symbols: UXS4 | UXS4 (UDP-XYLOSE SYNTHASE 4); UDP-glucuronate decarboxylase/ catalytic | chr2:19538751-19541364 REVERSEvery weakly similar to (89.0) GME1_ORYSA GDP-mannose 3,5-epimerase 1 (EC 5.1.3.18) (GDP-Man 3,5	1	0.0309548	4	0.0839584	16	2.14694	13	1.83161	-1,44	0.229171	6,12	4,45	1109
WZ0AQRAP12YM16FM1.SCF	cell wall.precursor synthesis.UXS	moderately similar to ( 406) AT2G28760 | Symbols: UXS6 | NAD-dependent epimerase/dehydratase family protein | chr2:12336469-12338642 REVERSEmoderately similar to ( 395) loc_os03g16980 12003.m34836 protein UDP-glucuronic acid decarboxylase 1, putative, exp	13	0.332297	9	0.155992	51	5.65099	22	2.55957	1,09	1.1426	4,09	4,04	1343
gnl|UG|Qro#S57100101	cell wall.precursor synthesis.UXS	weakly similar to ( 124) AT3G53520 | Symbols: UXS1, ATUXS1 | UXS1 (UDP-GLUCURONIC ACID DECARBOXYLASE 1); UDP-glucuronate decarboxylase/ catalytic | chr3:19841635-19843520 FORWARDweakly similar to ( 110) loc_os01g62020 12001.m150769 protein UDP-glucuronic	3695	193.657	4524	160.774	241	54.7528	212	50.5725	0,27	0.11458	-1,82	-1,67	655
WZ0AQRAQ10YO18FM1.SCF	cell wall.precursor synthesis.UXS	moderately similar to ( 264) AT2G47650 | Symbols: UXS4 | UXS4 (UDP-XYLOSE SYNTHASE 4); UDP-glucuronate decarboxylase/ catalytic | chr2:19538751-19541364 REVERSEmoderately similar to ( 256) loc_os05g29990 12005.m07235 protein UDP-glucuronic acid decarboxyl	2706	69.5835	4197	73.1802	238	26.5293	367	42.9541	-0,07	-0.695208	-1,39	-0,77	1335
WZ0AQRAL2YL09FM1.SCF	cell wall.precursor synthesis.UXS	weakly similar to ( 104) AT3G62830 | Symbols: UXS2, ATUXS2 | AUD1; UDP-glucuronate decarboxylase/ catalytic/ dTDP-glucose 4,6-dehydratase | chr3:23232539-23235353 FORWARDvery weakly similar to (95.1) loc_os05g29990 12005.m07235 protein UDP-glucuronic acid	2792	67.976	3192	52.6962	347	36.6219	486	53.8564	0,37	-0.55641	-0,89	0,03	1410
WZ0AQRAP10YH12FM1.SCF	cell.cell death	no original description	0	0	1	0.0167947	91	9.77032	116	13.0772	#NUM!	-0.420576	#DIV/0!	9,61	1386
gnl|UG|Qro#S57158821	cell.cell death.plants	weakly similar to ( 172) AT5G23040 | Symbols: CDF1 | CDF1 (CELL GROWTH DEFECT FACTOR 1) | chr5:7729465-7730930 REVERSEweakly similar to ( 124) loc_os09g21250 12009.m05332 protein expressed protein no original description	2	0.102017	3	0.103763	3	0.663341	2	0.464339	-0,02	0.514573	2,70	2,16	673
gnl|UG|Qro#S57082831	cell.cell death.plants	moderately similar to ( 315) AT3G51140 | Symbols: | INVOLVED IN: biological_process unknown; LOCATED IN: chloroplast, chloroplast inner membrane, chloroplast envelope; EXPRESSED IN: 22 plant structures; EXPRESSED DURING: 13 growth stages; BEST Arabidopsi	1280	52.4982	1156	32.149	79	14.0453	85	15.8677	0,71	-0.176	-1,90	-1,02	837
gnl|UG|Qro#S57091442	cell.cycle	no original description	0	0	0	0	0	0	0	0	#DIV/0!		#DIV/0!	#DIV/0!	725
gnl|UG|Qro#S57105081	cell.cycle	no original description	0	0	0	0	0	0	0	0	#DIV/0!		#DIV/0!	#DIV/0!	812
gnl|UG|Qro#S57129174	cell.cycle	weakly similar to ( 122) AT5G45190 | Symbols: | cyclin family protein | chr5:18277808-18280733 REVERSEweakly similar to ( 124) loc_os12g30020 12012.m26915 protein cyclin-T1, putative, expressed no original description	2	0.10023	18	0.611671	32	6.95169	24	5.47445	-2,61	0.344648	6,12	3,16	685
WZ0AQRAP14YK03FM1.SCF	cell.cycle	moderately similar to ( 474) AT2G26430 | Symbols: RCY1, ATRCY1 | RCY1 (ARGININE-RICH CYCLIN 1); cyclin-dependent protein kinase regulator | chr2:11243433-11245255 REVERSEmoderately similar to ( 451) loc_os01g27940 12001.m09240 protein cyclin-L2, putative,	2	0.0535134	12	0.217716	1	0.115986	2	0.24357	-2,02	-1.07039	1,12	0,16	1283
gnl|UG|Qro#S57128523	cell.cycle	weakly similar to ( 150) AT2G27960 | Symbols: CKS1, CKS1AT | CKS1 (CYCLIN-DEPENDENT KINASE-SUBUNIT 1); cyclin-dependent protein kinase/ protein binding | chr2:11910903-11911543 REVERSEweakly similar to ( 152) loc_os03g05300 12003.m06054 protein cyclin-dep	4312	233.112	8156	298.978	370	86.7079	286	70.374	-0,36	0.301121	-1,43	-2,09	635
gnl|UG|Qro#S57097711	cell.cycle	weakly similar to ( 127) AT1G17130 | Symbols: | cell cycle control protein-related | chr1:5854264-5856472 FORWARDweakly similar to ( 115) loc_os01g40610 12001.m10332 protein coiled-coil domain-containing protein 94, putative, expressed no original descri	469	19.3513	939	26.2711	203	36.3081	180	33.8041	-0,44	0.103093	0,91	0,36	832
gnl|UG|Qro#S57140035	cell.cycle	weakly similar to ( 132) AT1G17130 | Symbols: | cell cycle control protein-related | chr1:5854264-5856472 FORWARDweakly similar to ( 107) loc_os01g40610 12001.m10332 protein coiled-coil domain-containing protein 94, putative, expressed no original descri	624	28.0016	649	19.7478	87	16.9234	61	12.4592	0,50	0.441817	-0,73	-0,66	765
gnl|UG|Qro#S57112680	cell.cycle	weakly similar to ( 108) AT1G17130 | Symbols: | cell cycle control protein-related | chr1:5854264-5856472 FORWARDvery weakly similar to (94.7) loc_os01g40610 12001.m10332 protein coiled-coil domain-containing protein 94, putative, expressed no original d	278	11.3883	371	10.3054	30	5.32731	27	5.03431	0,14	0.0816138	-1,10	-1,03	838
gnl|UG|Qro#S57147827	cell.cycle	weakly similar to ( 165) AT1G25682 | Symbols: | cell cycle control protein-related | chr1:9002532-9004550 REVERSEweakly similar to ( 170) loc_os02g21880 12002.m33662 protein coiled-coil domain-containing protein 94, putative, expressed no original descri	234	10.079	240	7.00953	46	8.58876	37	7.25376	0,52	0.243719	-0,23	0,05	797
gnl|UG|Qro#S57135852	cell.cycle	very weakly similar to (82.8) loc_os11g28350 12011.m06753 protein CDK-activating kinase assembly factor MAT1 family protein, expressed no original description	643	34.5979	750	27.3638	40	9.32975	37	9.06152	0,34	0.0420854	-1,89	-1,59	638
gnl|UG|Qro#S57141459	cell.cycle	very weakly similar to (94.4) AT5G45190 | Symbols: | cyclin family protein | chr5:18277808-18280733 REVERSEvery weakly similar to (92.0) loc_os12g30020 12012.m26915 protein cyclin-T1, putative, expressed no original description	2247	101.097	2719	82.9508	325	63.3854	375	76.7939	0,29	-0.27684	-0,67	-0,11	763
gnl|UG|Qro#S57140689	cell.cycle	weakly similar to ( 200) AT2G18040 | Symbols: PIN1AT | PIN1AT (PEPTIDYLPROLYL CIS/TRANS ISOMERASE, NIMA-INTERACTING 1); peptidyl-prolyl cis-trans isomerase | chr2:7842346-7843537 FORWARDmoderately similar to ( 212) PIN1_MALDO Peptidyl-prolyl cis-trans iso	5818	256.716	6915	206.894	246	47.0529	281	56.4348	0,31	-0.262301	-2,45	-1,87	778
gnl|UG|Qro#S57103088	cell.cycle	very weakly similar to (89.0) AT3G19650 | Symbols: | cyclin-related | chr3:6823543-6825174 FORWARDweakly similar to ( 101) loc_os03g10590 12003.m06511 protein somatic embryogenesis related protein, putative, expressed no original description	122	5.85751	87	2.83236	38	7.90876	30	6.55594	1,05	0.270648	0,43	1,21	715
gnl|UG|Qro#S57125030	cell.cycle	moderately similar to ( 352) AT4G35620 | Symbols: CYCB2;2 | CYCB2;2 (Cyclin B2;2); cyclin-dependent protein kinase regulator | chr4:16901744-16903766 FORWARDmoderately similar to ( 378) CCNB2_MEDSA G2/mitotic-specific cyclin-2 (B-like cyclin) (CycMs2) (Fr	3	0.0954464	1	0.0215732	3	0.413743	4	0.57924	2,15	-0.485427	2,12	4,75	1079
gnl|UG|Qro#S57084279	cell.cycle	weakly similar to ( 155) AT5G26850 | Symbols: | INVOLVED IN: biological_process unknown; LOCATED IN: chloroplast; EXPRESSED IN: 23 plant structures; EXPRESSED DURING: 13 growth stages; BEST Arabidopsis thaliana protein match is: cyclin-related (TAIR:AT2G	1667	76.2	457	14.1649	47	9.31298	83	17.2686	2,43	-0.89084	-3,03	0,29	751
gnl|UG|Qro#S57081178	cell.cycle	moderately similar to ( 305) AT3G11520 | Symbols: CYCB1;3, CYC2 | CYCB1;3 (CYCLIN B1;3); cyclin-dependent protein kinase regulator | chr3:3625475-3627139 REVERSEmoderately similar to ( 353) CCNB2_SOYBN G2/mitotic-specific cyclin S13-7 (B-like cyclin) (Fra	735	28.9023	125	3.33297	10	1.70458	60	10.7388	3,12	-2.65535	-4,08	1,69	873
WZ0AQRAP13YI10FM1.SCF	cell.cycle.peptidylprolyl isomerase	moderately similar to ( 244) AT5G48570 | Symbols: ROF2, ATFKBP65 | peptidyl-prolyl cis-trans isomerase, putative / FK506-binding protein, putative | chr5:19690746-19693656 REVERSEmoderately similar to ( 251) FKB70_WHEAT 70 kDa peptidyl-prolyl isomerase (E	0	0	1	0.0168555	2	0.21551	4	0.452571	#NUM!	-1.07039	#DIV/0!	4,75	1381
WZ0AQRAP10YK19FM1.SCF	cell.cycle.peptidylprolyl isomerase	moderately similar to ( 286) AT2G21130 | Symbols: | peptidyl-prolyl cis-trans isomerase / cyclophilin (CYP2) / rotamase | chr2:9055619-9056143 REVERSEmoderately similar to ( 298) CYPH_CATRO Peptidyl-prolyl cis-trans isomerase (EC 5.2.1.8) (PPIase) (Rotam	8920	251.201	26436	504.81	2019	246.47	1685	215.981	-1,01	0.190503	-0,03	-1,23	1219
gnl|UG|Qro#S57124723	cell.cycle.peptidylprolyl isomerase	moderately similar to ( 201) AT1G01940 | Symbols: | peptidyl-prolyl cis-trans isomerase cyclophilin-type family protein | chr1:323082-324719 FORWARDweakly similar to ( 189) loc_os06g04000 12006.m05131 protein peptidyl-prolyl cis-trans isomerase-like 3, p	710	26.7547	1074	27.4424	60	9.80085	40	6.86059	-0,04	0.514573	-1,45	-2,00	911
WZ0AQRAL3YN11FM1.SCF	cell.cycle.peptidylprolyl isomerase	moderately similar to ( 214) AT1G26550 | Symbols: | peptidyl-prolyl cis-trans isomerase PPIC-type family protein | chr1:9171800-9172716 FORWARDmoderately similar to ( 208) loc_os09g24540 12009.m05608 protein peptidyl-prolyl cis-trans isomerase NIMA-inter	6692	191.92	11638	226.318	353	43.8845	321	41.9016	-0,24	0.0667056	-2,13	-2,43	1197
gnl|UG|Qro#S57121200	cell.cycle.peptidylprolyl isomerase	moderately similar to ( 255) AT5G48570 | Symbols: ROF2, ATFKBP65 | peptidyl-prolyl cis-trans isomerase, putative / FK506-binding protein, putative | chr5:19690746-19693656 REVERSEmoderately similar to ( 244) FKB70_WHEAT 70 kDa peptidyl-prolyl isomerase (E	1	0.0501151	2	0.0679634	29	6.29997	39	8.89599	-0,44	-0.497811	6,97	7,03	685
gnl|UG|Qro#S57078844	cell.cycle.peptidylprolyl isomerase	moderately similar to ( 231) AT1G26550 | Symbols: | peptidyl-prolyl cis-trans isomerase PPIC-type family protein | chr1:9171800-9172716 FORWARDmoderately similar to ( 224) loc_os09g24540 12009.m05608 protein peptidyl-prolyl cis-trans isomerase NIMA-inter	811	40.4662	995	33.6644	141	30.4973	117	26.5716	0,27	0.198797	-0,41	-0,34	688
WZ0AQRAL1YH16FM1.SCF	cell.cycle.peptidylprolyl isomerase	weakly similar to ( 121) AT2G38730 | Symbols: | peptidyl-prolyl cis-trans isomerase, putative / cyclophilin, putative / rotamase, putative | chr2:16192579-16194038 REVERSEweakly similar to ( 118) loc_os03g59700 12003.m10866 protein peptidyl-prolyl cis-tr	2156	54.222	2553	43.5365	179	19.5142	171	19.5742	0,32	-0.00442607	-1,47	-1,15	1365
WZ0AQRAP13YF06FM1.SCF	cell.cycle.peptidylprolyl isomerase	moderately similar to ( 274) AT4G32420 | Symbols: | peptidyl-prolyl cis-trans isomerase cyclophilin-type family protein | chr4:15647550-15650678 REVERSEweakly similar to ( 189) CYPH_MAIZE Peptidyl-prolyl cis-trans isomerase (EC 5.2.1.8) (PPIase) (Rotamas	15	0.373953	13	0.219758	685	74.0265	524	59.459	0,77	0.316148	7,63	8,08	1377
gnl|UG|Qro#S57158430	cell.cycle.peptidylprolyl isomerase	moderately similar to ( 250) AT3G63400 | Symbols: | peptidyl-prolyl cis-trans isomerase cyclophilin-type family protein | chr3:23412449-23415435 FORWARDweakly similar to ( 170) CYPH_CATRO Peptidyl-prolyl cis-trans isomerase (EC 5.2.1.8) (PPIase) (Rotamas	79	4.02969	96	3.32041	184	40.6849	199	46.2017	0,28	-0.183452	3,34	3,80	673
gnl|UG|Qro#S57098024	cell.cycle.peptidylprolyl isomerase	moderately similar to ( 265) AT3G62030 | Symbols: ROC4 | peptidyl-prolyl cis-trans isomerase, chloroplast / cyclophilin / rotamase / cyclosporin A-binding protein (ROC4) | chr3:22973004-22975139 FORWARDmoderately similar to ( 262) CYPB_VICFA Peptidyl-prol	20585	848.331	22181	619.829	1718	306.908	1711	320.941	0,45	-0.0644991	-1,47	-0,95	833
WZ0AQRAP10YF03FM1.SCF	cell.cycle.peptidylprolyl isomerase	moderately similar to ( 285) AT2G21130 | Symbols: | peptidyl-prolyl cis-trans isomerase / cyclophilin (CYP2) / rotamase | chr2:9055619-9056143 REVERSEmoderately similar to ( 296) CYPH_CATRO Peptidyl-prolyl cis-trans isomerase (EC 5.2.1.8) (PPIase) (Rotam	3532	87.7984	3329	56.112	735	79.1999	648	73.3164	0,65	0.111361	-0,15	0,39	1381
WZ0AQRAQ10YB07FM1.SCF	cell.cycle.peptidylprolyl isomerase	moderately similar to ( 207) AT2G21130 | Symbols: | peptidyl-prolyl cis-trans isomerase / cyclophilin (CYP2) / rotamase | chr2:9055619-9056143 REVERSEmoderately similar to ( 219) CYPH_CATRO Peptidyl-prolyl cis-trans isomerase (EC 5.2.1.8) (PPIase) (Rotam	60641	1495.5	56478	944.443	6230	666.008	5771	647.786	0,66	0.0400215	-1,17	-0,54	1392
WZ0AQRAQ14YA18FM1.SCF	cell.cycle.peptidylprolyl isomerase	moderately similar to ( 219) AT3G25220 | Symbols: FKBP15-1 | FKBP15-1; FK506 binding / peptidyl-prolyl cis-trans isomerase | chr3:9182691-9184463 FORWARDmoderately similar to ( 218) FKB15_VICFA FK506-binding protein 2 precursor (EC 5.2.1.8) (Peptidyl-prol	4165	106.941	4902	85.3449	383	42.6283	456	53.2909	0,33	-0.322079	-1,33	-0,68	1337
gnl|UG|Qro#S57097421	cell.cycle.peptidylprolyl isomerase	moderately similar to ( 211) AT5G48570 | Symbols: ROF2, ATFKBP65 | peptidyl-prolyl cis-trans isomerase, putative / FK506-binding protein, putative | chr5:19690746-19693656 REVERSEmoderately similar to ( 206) FKB70_WHEAT 70 kDa peptidyl-prolyl isomerase (E	6368	287.262	6800	207.998	297	58.0768	325	66.7296	0,47	-0.200366	-2,31	-1,64	761
gnl|UG|Qro#S57131884	cell.cycle.peptidylprolyl isomerase	moderately similar to ( 253) AT1G26940 | Symbols: | peptidyl-prolyl cis-trans isomerase cyclophilin-type family protein | chr1:9343193-9344962 FORWARDmoderately similar to ( 232) loc_os11g38990 12011.m28843 protein peptidyl-prolyl cis-trans isomerase A p	780	29.3602	865	22.0779	44	7.17941	51	8.73766	0,41	-0.283383	-2,03	-1,34	912
gnl|UG|Qro#S57147245	cell.cycle.peptidylprolyl isomerase	moderately similar to ( 316) AT5G58710 | Symbols: ROC7 | ROC7; peptidyl-prolyl cis-trans isomerase | chr5:23717840-23719495 FORWARDmoderately similar to ( 223) CYPH_CATRO Peptidyl-prolyl cis-trans isomerase (EC 5.2.1.8) (PPIase) (Rotamase) (Cyclophilin) (	4795	208.1	4774	140.489	173	32.5462	183	36.1489	0,57	-0.151461	-2,68	-1,96	791
WZ0AQRAQ12YC21FM1.SCF	cell.cycle.peptidylprolyl isomerase	moderately similar to ( 286) AT3G56070 | Symbols: ROC2 | ROC2 (ROTAMASE CYCLOPHILIN 2); cyclosporin A binding / peptidyl-prolyl cis-trans isomerase | chr3:20806987-20807517 REVERSEmoderately similar to ( 262) CYPH_CATRO Peptidyl-prolyl cis-trans isomerase	1102	32.4725	1146	22.8978	59	7.53628	70	9.38841	0,50	-0.317029	-2,11	-1,29	1165
WZ0AQRAQ11YP13FM1.SCF	cell.cycle.peptidylprolyl isomerase	moderately similar to ( 207) AT2G21130 | Symbols: | peptidyl-prolyl cis-trans isomerase / cyclophilin (CYP2) / rotamase | chr2:9055619-9056143 REVERSEmoderately similar to ( 219) CYPH_CATRO Peptidyl-prolyl cis-trans isomerase (EC 5.2.1.8) (PPIase) (Rotam	14121	354.614	10004	170.35	1726	187.89	1451	165.851	1,06	0.179996	-0,92	-0,04	1367
gnl|UG|Qro#S57093646	cell.cycle.peptidylprolyl isomerase	moderately similar to ( 352) AT2G38730 | Symbols: | peptidyl-prolyl cis-trans isomerase, putative / cyclophilin, putative / rotamase, putative | chr2:16192579-16194038 REVERSEweakly similar to ( 196) CYPH_LUPLU Peptidyl-prolyl cis-trans isomerase (EC 5.2	445	22.5648	345	11.8622	31	6.81403	31	7.15473	0,93	-0.0703893	-1,73	-0,73	677
WZ0AQRAP14YI03FM1.SCF	cell.cycle.peptidylprolyl isomerase	moderately similar to ( 265) AT2G21130 | Symbols: | peptidyl-prolyl cis-trans isomerase / cyclophilin (CYP2) / rotamase | chr2:9055619-9056143 REVERSEmoderately similar to ( 282) CYPH_CATRO Peptidyl-prolyl cis-trans isomerase (EC 5.2.1.8) (PPIase) (Rotam	22251	578.237	16454	289.938	4433	499.374	4367	516.536	1,00	-0.0487485	-0,21	0,83	1321
gnl|UG|Qro#S57146117	cell.cycle.peptidylprolyl isomerase	moderately similar to ( 286) AT3G56070 | Symbols: ROC2 | ROC2 (ROTAMASE CYCLOPHILIN 2); cyclosporin A binding / peptidyl-prolyl cis-trans isomerase | chr3:20806987-20807517 REVERSEmoderately similar to ( 262) CYPH_CATRO Peptidyl-prolyl cis-trans isomerase	248	10.9148	200	5.96858	31	5.91422	42	8.41346	0,87	-0.50851	-0,88	0,50	780
WZ0AQRAQ12YB12FM1.SCF	cell.cycle.peptidylprolyl isomerase	moderately similar to ( 285) AT2G21130 | Symbols: | peptidyl-prolyl cis-trans isomerase / cyclophilin (CYP2) / rotamase | chr2:9055619-9056143 REVERSEmoderately similar to ( 296) CYPH_CATRO Peptidyl-prolyl cis-trans isomerase (EC 5.2.1.8) (PPIase) (Rotam	2543	65.3431	1233	21.4829	1771	197.262	1479	172.974	1,61	0.189553	1,59	3,01	1336
gnl|UG|Qro#S57111296	cell.cycle.peptidylprolyl isomerase	moderately similar to ( 248) AT3G55520 | Symbols: | immunophilin, putative / FKBP-type peptidyl-prolyl cis-trans isomerase, putative | chr3:20594177-20595128 FORWARDvery weakly similar to (94.4) FKB70_WHEAT 70 kDa peptidyl-prolyl isomerase (EC 5.2.1.8) (	130	6.105	46	1.46479	72	14.657	48	10.2599	2,06	0.514573	1,26	2,81	731
gnl|UG|Qro#S57150710	cell.cycle.peptidylprolyl isomerase	weakly similar to ( 175) AT2G15790 | Symbols: SQN, CYP40 | SQN (SQUINT); peptidyl-prolyl cis-trans isomerase | chr2:6878144-6880743 REVERSEweakly similar to ( 184) loc_os02g52360 12002.m33883 protein peptidyl-prolyl cis-trans isomerase CYP40, putative, ex	38	2.26869	11	0.445308	14	3.62319	20	5.43478	2,35	-0.584963	0,68	3,61	575
WZ0AQRAP12YL07FM1.SCF	cell.cycle.peptidylprolyl isomerase	moderately similar to ( 286) AT2G21130 | Symbols: | peptidyl-prolyl cis-trans isomerase / cyclophilin (CYP2) / rotamase | chr2:9055619-9056143 REVERSEmoderately similar to ( 298) CYPH_CATRO Peptidyl-prolyl cis-trans isomerase (EC 5.2.1.8) (PPIase) (Rotam	1450	35.5295	256	4.25341	195	20.7122	171	19.0712	3,06	0.119088	-0,78	2,17	1401
WZ0AQRAP10YE02FM1.SCF	cell.cycle.peptidylprolyl isomerase	moderately similar to ( 286) AT2G21130 | Symbols: | peptidyl-prolyl cis-trans isomerase / cyclophilin (CYP2) / rotamase | chr2:9055619-9056143 REVERSEmoderately similar to ( 298) CYPH_CATRO Peptidyl-prolyl cis-trans isomerase (EC 5.2.1.8) (PPIase) (Rotam	1626	41.4086	243	4.19616	343	37.8647	402	46.5968	3,30	-0.299376	-0,13	3,47	1348
WZ0AQRAP13YA21FM1.SCF	cell.cycle.peptidylprolyl isomerase	moderately similar to ( 286) AT2G21130 | Symbols: | peptidyl-prolyl cis-trans isomerase / cyclophilin (CYP2) / rotamase | chr2:9055619-9056143 REVERSEmoderately similar to ( 298) CYPH_CATRO Peptidyl-prolyl cis-trans isomerase (EC 5.2.1.8) (PPIase) (Rotam	1896	55.0191	244	4.8011	422	53.0834	440	58.115	3,52	-0.13065	-0,05	3,60	1183
gnl|UG|Qro#S57077494	cell.division	weakly similar to ( 142) AT2G38670 | Symbols: PECT1 | PECT1 (PHOSPHORYLETHANOLAMINE CYTIDYLYLTRANSFERASE 1); ethanolamine-phosphate cytidylyltransferase | chr2:16168979-16171680 FORWARDweakly similar to ( 132) loc_os11g03050 12011.m04501 protein ethanolam	0	0	13	0.439197	24	5.1835	18	4.082	#NUM!	0.344648	#DIV/0!	3,22	689
gnl|UG|Qro#S57081250	cell.division	moderately similar to ( 452) AT1G49040 | Symbols: SCD1 | SCD1 (STOMATAL CYTOKINESIS-DEFECTIVE 1); protein binding | chr1:18142007-18148826 REVERSEvery weakly similar to (82.8) GBLP_CHLRE Guanine nucleotide-binding protein subunit beta-like protein - Chlam	1	0.0426446	0	0	0	0	1	0.194099	#DIV/0!		#NUM!	#DIV/0!	805
gnl|UG|Qro#S57086939	cell.division	very weakly similar to (90.5) AT3G23270 | Symbols: | regulator of chromosome condensation (RCC1) family protein | chr3:8316436-8320337 FORWARDvery weakly similar to (87.4) loc_os05g46740 12005.m083798 protein chromosome condensation regulator-like protei	2	0.108464	3	0.11032	1	0.235086	0	0	-0,02		1,12	#NUM!	633
gnl|UG|Qro#S57092767	cell.division	weakly similar to ( 115) AT3G48750 | Symbols: CDKA;1, CDC2AAT, CDK2, CDC2, CDC2A, CDKA1 | CDC2 (CELL DIVISION CONTROL 2); cyclin-dependent protein kinase/ kinase/ protein binding / protein kinase | chr3:18072238-18074296 FORWARDweakly similar to ( 125) CD	0	0	0	0	0	0	0	0	#DIV/0!		#DIV/0!	#DIV/0!	597
gnl|UG|Qro#S57099337	cell.division	moderately similar to ( 305) AT3G54670 | Symbols: TTN8, SMC1, ATSMC1 | TTN8 (TITAN8); ATP binding / transporter | chr3:20240428-20243701 FORWARD no original description	0	0	0	0	19	4.0565	14	3.13845	#DIV/0!	0.370183	#DIV/0!	#DIV/0!	697
gnl|UG|Qro#S57109614	cell.division	no original description	0	0	0	0	0	0	0	0	#DIV/0!		#DIV/0!	#DIV/0!	783
gnl|UG|Qro#S57130345	cell.division	moderately similar to ( 427) AT5G03340 | Symbols: | cell division cycle protein 48, putative / CDC48, putative | chr5:810091-813133 REVERSEmoderately similar to ( 435) CDC48_SOYBN Cell division cycle protein 48 homolog (Valosin-containing protein homolog	9	0.425565	3	0.0961879	0	0	5	1.0761	2,15		#NUM!	3,48	726
gnl|UG|Qro#S57135862	cell.division	moderately similar to ( 337) AT5G40770 | Symbols: ATPHB3 | ATPHB3 (PROHIBITIN 3) | chr5:16315589-16316621 REVERSEmoderately similar to ( 315) loc_os02g37000 12002.m08788 protein mitochondrial prohibitin complex protein 1, putative, expressed no original d	3	0.137499	2	0.0621561	1	0.198678	0	0	1,15		0,53	#NUM!	749
gnl|UG|Qro#S57136478	cell.division	moderately similar to ( 340) AT3G19590 | Symbols: | WD-40 repeat family protein / mitotic checkpoint protein, putative | chr3:6805798-6808374 FORWARDmoderately similar to ( 343) loc_os03g33580 12003.m35290 protein mitotic checkpoint protein BUB3, putativ	0	0	0	0	0	0	0	0	#DIV/0!		#DIV/0!	#DIV/0!	639
gnl|UG|Qro#S57143324	cell.division	moderately similar to ( 436) AT5G63860 | Symbols: UVR8 | UVR8 (UVB-RESISTANCE 8); chromatin binding / guanyl-nucleotide exchange factor | chr5:25554821-25558587 REVERSEmoderately similar to ( 415) loc_os04g35570 12004.m35318 protein HECT domain and RCC1-l	1	0.031845	2	0.0431864	0	0	1	0.144944	-0,44		#NUM!	1,75	1078
gnl|UG|Qro#S57149779	cell.division	moderately similar to ( 263) AT2G27170 | Symbols: TTN7, SMC3 | TTN7 (TITAN7); ATP binding / protein binding | chr2:11609319-11617064 REVERSEmoderately similar to ( 258) loc_os02g04050 12002.m05754 protein chromosome segregation protein sudA, putative, exp	3	0.161929	0	0	75	17.5483	59	14.4949	#DIV/0!	0.275786	6,76	#DIV/0!	636
WZ0AQRAL1YO22FM1.SCF	cell.division	moderately similar to ( 257) AT3G53230 | Symbols: | cell division cycle protein 48, putative / CDC48, putative | chr3:19723416-19726489 FORWARDmoderately similar to ( 248) CDC48_SOYBN Cell division cycle protein 48 homolog (Valosin-containing protein hom	0	0	0	0	2	0.255906	8	1.07481	#DIV/0!	-2.07039	#DIV/0!	#DIV/0!	1163
WZ0AQRAP11YE15FM1.SCF	cell.division	moderately similar to ( 294) AT5G40770 | Symbols: ATPHB3 | ATPHB3 (PROHIBITIN 3) | chr5:16315589-16316621 REVERSEmoderately similar to ( 278) loc_os02g37000 12002.m08788 protein mitochondrial prohibitin complex protein 1, putative, expressed no original d	0	0	0	0	1478	160.893	1488	170.08	#DIV/0!	-0.0801176	#DIV/0!	#DIV/0!	1367
WZ0AQRAQ11YI21FM1.SCF	cell.division	weakly similar to ( 187) AT5G63860 | Symbols: UVR8 | UVR8 (UVB-RESISTANCE 8); chromatin binding / guanyl-nucleotide exchange factor | chr5:25554821-25558587 REVERSEweakly similar to ( 196) loc_os04g35570 12004.m35318 protein HECT domain and RCC1-like doma	0	0	0	0	2	0.221773	0	0	#DIV/0!		#DIV/0!	#DIV/0!	1342
WZ0AQRAQ12YI23FM1.SCF	cell.division	moderately similar to ( 360) AT5G16040 | Symbols: | regulator of chromosome condensation (RCC1) family protein | chr5:5240860-5243308 REVERSEmoderately similar to ( 343) loc_os08g33390 12008.m07329 protein HECT domain and RCC1-like domain-containing prot	0	0	0	0	0	0	1	0.139384	#DIV/0!		#DIV/0!	#DIV/0!	1121
gnl|UG|Qro#S57152171	cell.division	weakly similar to ( 187) AT3G57090 | Symbols: BIGYIN, FIS1A | BIGYIN; binding | chr3:21128627-21129981 FORWARDweakly similar to ( 193) loc_os05g31770 12005.m07411 protein mitochondria fission 1 protein, putative, expressed no original description	13	0.743792	127	4.92706	14	3.47222	41	10.6771	-2,73	-1.62059	2,22	1,12	600
gnl|UG|Qro#S57090056	cell.division	moderately similar to ( 235) AT3G26100 | Symbols: | regulator of chromosome condensation (RCC1) family protein | chr3:9538458-9540149 FORWARDmoderately similar to ( 232) loc_os12g18650 12012.m26756 protein HECT domain and RCC1-like domain-containing prot	340	21.8983	377	16.4646	186	51.9298	97	28.4357	0,41	0.868857	1,25	0,79	533
gnl|UG|Qro#S57082662	cell.division	moderately similar to ( 270) AT5G19420 | Symbols: | Ran GTPase binding / chromatin binding / zinc ion binding | chr5:6547945-6552866 REVERSEmoderately similar to ( 226) loc_os01g72320 12001.m13267 protein ran GTPase binding protein, putative, expressed n	16	0.619236	14	0.367401	6	1.0066	3	0.528467	0,75	0.929611	0,70	0,52	887
gnl|UG|Qro#S57104133	cell.division	weakly similar to ( 149) AT2G38670 | Symbols: PECT1 | PECT1 (PHOSPHORYLETHANOLAMINE CYTIDYLYLTRANSFERASE 1); ethanolamine-phosphate cytidylyltransferase | chr2:16168979-16171680 FORWARDweakly similar to ( 148) loc_os12g02820 12012.m04280 protein ethanolam	2336	112.63	4476	146.334	224	46.8165	249	54.6436	-0,38	-0.223036	-1,27	-1,42	712
gnl|UG|Qro#S57094805	cell.division	very weakly similar to (92.4) AT1G19880 | Symbols: | regulator of chromosome condensation (RCC1) family protein | chr1:6900648-6903818 REVERSEvery weakly similar to (94.7) loc_os04g56720 12004.m10559 protein protein RCC2, putative, expressed no original	3374	147.549	4161	123.385	563	106.726	481	95.7404	0,26	0.156709	-0,47	-0,37	785
WZ0AQRAL1YF07FM1.SCF	cell.division	moderately similar to ( 219) AT3G09840 | Symbols: CDC48, ATCDC48, CDC48A | CDC48 (CELL DIVISION CYCLE 48); ATPase/ identical protein binding | chr3:3019494-3022832 FORWARDmoderately similar to ( 226) CDC48_CAPAN Cell division cycle protein 48 homolog - Ca	4933	120.788	7316	121.468	309	32.7975	381	42.4617	-0,01	-0.372573	-1,88	-1,52	1402
gnl|UG|Qro#S57102886	cell.division	weakly similar to ( 129) AT3G15430 | Symbols: | regulator of chromosome condensation (RCC1) family protein | chr3:5209408-5211562 FORWARDweakly similar to ( 120) loc_os07g27490 12007.m66736 protein HECT domain and RCC1-like domain-containing protein 2, p	889	49.5428	974	36.8056	110	26.5731	103	26.1262	0,43	0.0244699	-0,90	-0,49	616
gnl|UG|Qro#S57096630	cell.division	moderately similar to ( 253) AT3G55580 | Symbols: | regulator of chromosome condensation (RCC1) family protein | chr3:20612766-20615730 FORWARDmoderately similar to ( 244) loc_os01g62810 12001.m97558 protein expressed protein no original description	211	8.45203	292	7.93118	54	9.37656	65	11.8509	0,09	-0.33787	0,15	0,58	857
gnl|UG|Qro#S57082601	cell.division	moderately similar to ( 254) AT5G49880 | Symbols: | mitotic checkpoint family protein | chr5:20282305-20287775 FORWARDmoderately similar to ( 219) loc_os01g65580 12001.m150793 protein mitotic checkpoint protein, expressed no original description	1504	67.491	1541	46.8896	72	14.0056	73	14.9101	0,53	-0.0902889	-2,27	-1,65	765
gnl|UG|Qro#S57110081	cell.division	moderately similar to ( 414) AT5G16040 | Symbols: | regulator of chromosome condensation (RCC1) family protein | chr5:5240860-5243308 REVERSEmoderately similar to ( 384) loc_os08g33390 12008.m07329 protein HECT domain and RCC1-like domain-containing prot	697	31.7337	622	19.2024	144	28.4199	152	31.4987	0,72	-0.148392	-0,16	0,71	754
WZ0AQRAL1YI16FM1.SCF	cell.division	weakly similar to ( 173) AT1G66510 | Symbols: | AAR2 protein family | chr1:24812881-24815804 FORWARDweakly similar to ( 121) loc_os04g04320 12004.m05738 protein cePP protein, putative, expressed no original description	284	7.04436	195	3.2797	26	2.79555	27	3.04823	1,10	-0.124837	-1,33	-0,11	1384
gnl|UG|Qro#S57098059	cell.division.plastid	moderately similar to ( 420) AT2G21280 | Symbols: GC1, ATSULA, SULA | SULA; binding / catalytic/ coenzyme binding | chr2:9110502-9112679 REVERSEmoderately similar to ( 355) loc_os02g58790 12002.m100430 protein expressed protein no original description	2	0.081348	0	0	2	0.352629	0	0	#DIV/0!		2,12	#DIV/0!	844
gnl|UG|Qro#S57084475	cell.division.plastid	moderately similar to ( 265) AT1G69390 | Symbols: ATMINE1 | ATMINE1 (Arabidopsis homologue of bacterial MinE 1); protein binding | chr1:26084721-26086284 FORWARDmoderately similar to ( 208) loc_os12g31450 12012.m06954 protein plastid division regulator Mi	2852	121.925	4669	135.346	87	16.1226	147	28.6037	-0,15	-0.827118	-2,92	-2,24	803
gnl|UG|Qro#S57078018	cell.organisation	weakly similar to ( 103) AT1G61415 | Symbols: | unknown protein | chr1:22659792-22660420 FORWARDvery weakly similar to (92.4) loc_os05g19470 12005.m64216 protein expressed protein no original description	2	0.110205	0	0	0	0	1	0.250803	#DIV/0!		#NUM!	#DIV/0!	623
gnl|UG|Qro#S57081277	cell.organisation	moderately similar to ( 292) AT5G45110 | Symbols: NPR3 | NPR3 (NPR1-LIKE PROTEIN 3); protein binding | chr5:18229319-18231334 FORWARDmoderately similar to ( 243) loc_os01g56200 12001.m150728 protein regulatory protein NPR1, putative, expressed no original	0	0	0	0	1	0.186478	0	0	#DIV/0!		#DIV/0!	#DIV/0!	798
gnl|UG|Qro#S57083270	cell.organisation	moderately similar to ( 325) AT1G30825 | Symbols: ARPC2A, DIS2 | DIS2 (DISTORTED TRICHOMES 2); structural molecule | chr1:10961106-10962999 FORWARDmoderately similar to ( 333) loc_os01g46580 12001.m10855 protein ARP2/3 complex 34 kDa subunit, putative, ex	0	0	0	0	0	0	0	0	#DIV/0!		#DIV/0!	#DIV/0!	783
gnl|UG|Qro#S57089300	cell.organisation	moderately similar to ( 318) AT3G16060 | Symbols: | kinesin motor family protein | chr3:5447503-5451196 FORWARDweakly similar to ( 192) loc_os01g43580 12001.m10620 protein BY-2 kinesin-like protein 10, putative, expressed no original description	4	0.178796	8	0.242474	0	0	2	0.406901	-0,44		#NUM!	0,75	768
gnl|UG|Qro#S57090092	cell.organisation	weakly similar to ( 120) AT4G10720 | Symbols: | ankyrin repeat family protein | chr4:6607879-6609358 FORWARDweakly similar to ( 101) loc_os11g08020 12011.m04998 protein protein binding protein, putative, expressed no original description	0	0	16	0.486849	3	0.583567	2	0.408497	#NUM!	0.514573	#DIV/0!	-0,25	765
gnl|UG|Qro#S57093279	cell.organisation	moderately similar to ( 406) AT5G62700 | Symbols: TUB3 | TUB3; GTP binding / GTPase/ structural molecule | chr5:25184501-25186426 FORWARDmoderately similar to ( 407) TBB9_GOSHI Tubulin beta-9 chain (Beta-9 tubulin) - Gossypium hirsutum (Upland cotton)mode	2	0.0969742	0	0	0	0	1	0.220692	#DIV/0!		#NUM!	#DIV/0!	708
gnl|UG|Qro#S57098367	cell.organisation	moderately similar to ( 277) AT4G30160 | Symbols: VLN4, ATVLN4 | VLN4 (ARABIDOPSIS THALIANA VILLIN 4); actin binding | chr4:14754528-14759511 FORWARDmoderately similar to ( 253) loc_os06g44890 12006.m09016 protein villin-4, putative, expressed no original	0	0	0	0	0	0	0	0	#DIV/0!		#DIV/0!	#DIV/0!	672
gnl|UG|Qro#S57098908	cell.organisation	moderately similar to ( 256) AT2G01910 | Symbols: ATMAP65-6, MAP65-6 | ATMAP65-6; microtubule binding | chr2:417698-420182 FORWARDweakly similar to ( 190) loc_os09g27700 12009.m22112 protein microtubule-associated protein MAP65-1a, putative, expressed no	0	0	0	0	51	11.569	49	11.6711	#DIV/0!	-0.0126738	#DIV/0!	#DIV/0!	656
gnl|UG|Qro#S57100622	cell.organisation	weakly similar to ( 191) AT3G24530 | Symbols: | AAA-type ATPase family protein / ankyrin repeat family protein | chr3:8945678-8947786 REVERSEweakly similar to ( 186) loc_os02g16660 12002.m33635 protein protein cbxX, chromosomal, putative, expressed no or	0	0	5	0.174756	27	6.03282	89	20.8803	#NUM!	-1.79124	#DIV/0!	6,90	666
gnl|UG|Qro#S57101099	cell.organisation	moderately similar to ( 356) AT5G06700 | Symbols: | unknown protein | chr5:2063638-2065810 FORWARDmoderately similar to ( 331) loc_os06g10560 12006.m05774 protein expressed protein no original description	2	0.113484	0	0	0	0	1	0.258264	#DIV/0!		#NUM!	#DIV/0!	605
gnl|UG|Qro#S57104233	cell.organisation	moderately similar to ( 311) AT5G43900 | Symbols: MYA2, ATMYA2, XI-2, XI-6 | MYA2 (ARABIDOPSIS MYOSIN 2); GTP-dependent protein binding / Rab GTPase binding / motor | chr5:17657241-17666653 REVERSEmoderately similar to ( 295) loc_os02g57190 12002.m10741 p	1	0.0482147	0	0	0	0	2	0.438904	#DIV/0!		#NUM!	#DIV/0!	712
gnl|UG|Qro#S57104324	cell.organisation	moderately similar to ( 399) AT3G16630 | Symbols: ATKINESIN-13A, KINESIN-13A | KINESIN-13A; ATP binding / microtubule motor | chr3:5662660-5667261 REVERSEweakly similar to ( 117) K125_TOBAC 125 kDa kinesin-related protein - Nicotiana tabacum (Common tobac	4	0.194774	0	0	1	0.211077	1	0.221631	#DIV/0!	-0.0703893	0,12	#DIV/0!	705
gnl|UG|Qro#S57107572	cell.organisation	moderately similar to ( 374) AT3G53750 | Symbols: ACT3 | ACT3 (actin 3); structural constituent of cytoskeleton | chr3:19915924-19917371 FORWARDmoderately similar to ( 372) ACT_VOLCA Actin - Volvox carterimoderately similar to ( 372) loc_os01g73310 12001.	0	0	0	0	0	0	0	0	#DIV/0!		#DIV/0!	#DIV/0!	773
gnl|UG|Qro#S57109642	cell.organisation	moderately similar to ( 282) AT1G07710 | Symbols: | ankyrin repeat family protein | chr1:2386275-2387986 REVERSEmoderately similar to ( 272) loc_os03g17250 12003.m07155 protein protein binding protein, putative, expressed no original description	1	0.0454086	0	0	0	0	1	0.20668	#DIV/0!		#NUM!	#DIV/0!	756
gnl|UG|Qro#S57110112	cell.organisation	weakly similar to ( 117) AT5G04700 | Symbols: | FUNCTIONS IN: molecular_function unknown; INVOLVED IN: biological_process unknown; LOCATED IN: cellular_component unknown; CONTAINS InterPro DOMAIN/s: Ankyrin (InterPro:IPR002110); BEST Arabidopsis thaliana	3	0.171074	0	0	0	0	0	0	#DIV/0!		#NUM!	#DIV/0!	602
gnl|UG|Qro#S57114517	cell.organisation	moderately similar to ( 376) AT5G18580 | Symbols: FASS, TON2, EMB40, FS1, GDO, FASS 2 | FASS (FASS 1); protein phosphatase type 2B regulator | chr5:6175154-6178214 FORWARDmoderately similar to ( 350) loc_os05g05710 12005.m05098 protein phosphatase subunit	0	0	4	0.134552	3	0.645128	4	0.903179	#NUM!	-0.485427	#DIV/0!	2,75	692
gnl|UG|Qro#S57115089	cell.organisation	moderately similar to ( 261) AT1G04190 | Symbols: | tetratricopeptide repeat (TPR)-containing protein | chr1:1106617-1108557 REVERSEvery weakly similar to (92.0) STIP_SOYBN Heat shock protein STI (Stress-inducible protein) (GmSTI) - Glycine max (Soybean)	0	0	0	0	17	3.60365	21	4.67415	#DIV/0!	-0.375244	#DIV/0!	#DIV/0!	702
gnl|UG|Qro#S57121709	cell.organisation	weakly similar to ( 116) AT2G32240 | Symbols: | FUNCTIONS IN: molecular_function unknown; INVOLVED IN: response to cadmium ion; LOCATED IN: plasma membrane; EXPRESSED IN: 25 plant structures; EXPRESSED DURING: 13 growth stages; CONTAINS InterPro DOMAIN/s	0	0	3	0.0942408	8	1.60658	7	1.47605	#NUM!	0.122256	#DIV/0!	3,97	741
gnl|UG|Qro#S57121857	cell.organisation	moderately similar to ( 339) AT3G05520 | Symbols: | F-actin capping protein alpha subunit family protein | chr3:1598611-1601437 FORWARDmoderately similar to ( 324) loc_os07g23200 12007.m06602 protein F-actin capping protein alpha subunit, putative, expre	0	0	0	0	1	0.209591	1	0.22007	#DIV/0!	-0.0703893	#DIV/0!	#DIV/0!	710
gnl|UG|Qro#S57123185	cell.organisation	weakly similar to ( 193) AT2G02230 | Symbols: AtPP2-B1 | AtPP2-B1 (Phloem protein 2-B1); carbohydrate binding | chr2:590393-591595 REVERSEweakly similar to ( 191) loc_os12g03740 12012.m04371 protein ATPP2-B10, putative, expressed no original description	0	0	1	0.0357016	0	0	0	0	#NUM!		#DIV/0!	#NUM!	652
gnl|UG|Qro#S57126821	cell.organisation	moderately similar to ( 419) AT2G35630 | Symbols: MOR1, GEM1 | MOR1 (MICROTUBULE ORGANIZATION 1); microtubule binding | chr2:14966828-14980361 FORWARDmoderately similar to ( 436) loc_os01g60040 12001.m12135 protein cytoskeleton-associated protein 5, putat	0	0	8	0.197896	1	0.15814	0	0	#NUM!		#DIV/0!	#NUM!	941
gnl|UG|Qro#S57135227	cell.organisation	moderately similar to ( 451) AT3G12110 | Symbols: ACT11 | ACT11 (actin-11); structural constituent of cytoskeleton | chr3:3858116-3859609 FORWARDmoderately similar to ( 454) ACT1_ORYSA Actin-1 - Oryza sativa (Rice)moderately similar to ( 459) loc_os12g443	0	0	0	0	0	0	0	0	#DIV/0!		#DIV/0!	#DIV/0!	722
gnl|UG|Qro#S57141565	cell.organisation	moderately similar to ( 387) AT5G09810 | Symbols: ACT2, ACT7 | ACT7 (ACTIN 7); structural constituent of cytoskeleton | chr5:3052809-3054220 FORWARDmoderately similar to ( 387) ACT3_PEA Actin-3 - Pisum sativum (Garden pea)moderately similar to ( 387) loc_	0	0	0	0	1	0.135775	0	0	#DIV/0!		#DIV/0!	#DIV/0!	1096
gnl|UG|Qro#S57142978	cell.organisation	moderately similar to ( 221) AT4G22240 | Symbols: | plastid-lipid associated protein PAP, putative | chr4:11766090-11767227 REVERSEmoderately similar to ( 237) LIPC_SOLTU Light-induced protein, chloroplast precursor (Chloroplastic drought-induced stress	6	0.195606	0	0	0	0	2	0.296771	#DIV/0!		#NUM!	#DIV/0!	1053
gnl|UG|Qro#S57143206	cell.organisation	moderately similar to ( 210) AT5G59210 | Symbols: | myosin heavy chain-related | chr5:23890802-23893619 REVERSEweakly similar to ( 117) loc_os03g16120 12003.m35146 protein t-snare, putative, expressed no original description	3	0.13695	4	0.123816	0	0	3	0.623338	0,15		#NUM!	2,33	752
gnl|UG|Qro#S57143281	cell.organisation	weakly similar to ( 159) AT3G16060 | Symbols: | kinesin motor family protein | chr3:5447503-5451196 FORWARDweakly similar to ( 134) loc_os01g43580 12001.m10620 protein BY-2 kinesin-like protein 10, putative, expressed no original description	3	0.0884005	1	0.0199807	0	0	1	0.13412	2,15		#NUM!	2,75	1165
gnl|UG|Qro#S57143712	cell.organisation	weakly similar to ( 183) AT1G60430 | Symbols: ARPC3 | ARPC3 (actin-related protein C3); structural molecule | chr1:22264797-22265682 REVERSEweakly similar to ( 177) loc_os02g14000 12002.m34005 protein actin-related protein 2/3 complex subunit 3, putative,	1	0.0511608	0	0	1	0.221773	1	0.232861	#DIV/0!	-0.0703893	2,12	#DIV/0!	671
gnl|UG|Qro#S57144941	cell.organisation	moderately similar to ( 456) AT5G09810 | Symbols: ACT2, ACT7 | ACT7 (ACTIN 7); structural constituent of cytoskeleton | chr5:3052809-3054220 FORWARDmoderately similar to ( 457) ACT_GOSHI Actin - Gossypium hirsutum (Upland cotton)moderately similar to ( 45	0	0	0	0	6	0.828253	1	0.144944	#DIV/0!	2.51457	#DIV/0!	#DIV/0!	1078
gnl|UG|Qro#S57145348	cell.organisation	moderately similar to ( 295) AT5G06680 | Symbols: SPC98, ATGCP3, ATSPC98, GCP3 | SPC98 (SPINDLE POLE BODY COMPONENT 98); tubulin binding | chr5:2056741-2059369 FORWARDmoderately similar to ( 249) loc_os09g27370 12009.m059989 protein gamma-tubulin complex	2	0.108808	1	0.0368898	1	0.235831	0	0	1,56		1,12	#NUM!	631
gnl|UG|Qro#S57146363	cell.organisation	moderately similar to ( 483) AT5G23860 | Symbols: TUB8 | TUB8; structural constituent of cytoskeleton | chr5:8042962-8044528 FORWARDmoderately similar to ( 478) TBB9_GOSHI Tubulin beta-9 chain (Beta-9 tubulin) - Gossypium hirsutum (Upland cotton)moderatel	1	0.0262453	0	0	0	0	0	0	#DIV/0!		#NUM!	#DIV/0!	1308
gnl|UG|Qro#S57151291	cell.organisation	very weakly similar to (94.4) AT3G58840 | Symbols: | LOCATED IN: mitochondrion, plastid; EXPRESSED IN: 20 plant structures; EXPRESSED DURING: 9 growth stages; BEST Arabidopsis thaliana protein match is: myosin heavy chain-related (TAIR:AT1G06530.1); Has	0	0	0	0	31	9.98505	24	8.11688	#DIV/0!	0.298844	#DIV/0!	#DIV/0!	462
WZ0AQRAL3YI13FM1.SCF	cell.organisation	very weakly similar to (87.0) AT5G19940 | Symbols: | plastid-lipid associated protein PAP-related / fibrillin-related | chr5:6739693-6740747 FORWARD no original description	0	0	3	0.054514	12	1.394	10	1.21975	#NUM!	0.192645	#DIV/0!	4,48	1281
WZ0AQRAP12YF24FM1.SCF	cell.organisation	highly similar to ( 501) AT3G53750 | Symbols: ACT3 | ACT3 (actin 3); structural constituent of cytoskeleton | chr3:19915924-19917371 FORWARDmoderately similar to ( 495) ACT3_PEA Actin-3 - Pisum sativum (Garden pea)moderately similar to ( 494) loc_os11g063	0	0	2	0.0387635	5	0.619523	3	0.3903	#NUM!	0.666576	#DIV/0!	3,33	1201
WZ0AQRAP12YI05FM1.SCF	cell.organisation	moderately similar to ( 431) AT2G41370 | Symbols: BOP2 | BOP2 (BLADE ON PETIOLE2); protein binding | chr2:17238019-17240203 REVERSEmoderately similar to ( 403) loc_os01g72020 12001.m43379 protein BOP2, putative, expressed no original description	0	0	0	0	0	0	0	0	#DIV/0!		#DIV/0!	#DIV/0!	1369
WZ0AQRAP12YN14FM1.SCF	cell.organisation	moderately similar to ( 380) AT1G01950 | Symbols: ARK2 | armadillo/beta-catenin repeat family protein / kinesin motor family protein | chr1:325473-330403 FORWARDmoderately similar to ( 357) loc_os06g04560 12006.m091593 protein PAK, putative, expressed no	3	0.0756143	0	0	1	0.109258	0	0	#DIV/0!		0,53	#DIV/0!	1362
WZ0AQRAP13YI24FM1.SCF	cell.organisation	weakly similar to ( 118) AT2G26210 | Symbols: | ankyrin repeat family protein | chr2:11157723-11159016 FORWARDweakly similar to ( 196) loc_os07g42640 12007.m29005 protein FYVE zinc finger family protein, expressed no original description	1	0.029366	0	0	1	0.127296	1	0.133661	#DIV/0!	-0.0703893	2,12	#DIV/0!	1169
WZ0AQRAP13YM10FM1.SCF	cell.organisation	moderately similar to ( 404) AT4G14960 | Symbols: TUA6 | TUA6; structural constituent of cytoskeleton | chr4:8548769-8550319 REVERSEmoderately similar to ( 409) TBA3_HORVU Tubulin alpha-3 chain - Hordeum vulgare (Barley)moderately similar to ( 406) loc_os	0	0	1	0.0166983	1	0.10675	1	0.112088	#NUM!	-0.0703893	#DIV/0!	2,75	1394
WZ0AQRAP13YM19FM1.SCF	cell.organisation	moderately similar to ( 426) AT3G53750 | Symbols: ACT3 | ACT3 (actin 3); structural constituent of cytoskeleton | chr3:19915924-19917371 FORWARDmoderately similar to ( 430) ACT_MESVI Actin - Mesostigma viridemoderately similar to ( 426) loc_os12g44350 120	0	0	0	0	0	0	0	0	#DIV/0!		#DIV/0!	#DIV/0!	1318
WZ0AQRAP14YM10FM1.SCF	cell.organisation	moderately similar to ( 330) AT1G50010 | Symbols: TUA2 | TUA2; structural constituent of cytoskeleton | chr1:18517737-18519729 FORWARDmoderately similar to ( 332) TBA3_HORVU Tubulin alpha-3 chain - Hordeum vulgare (Barley)moderately similar to ( 330) loc_	0	0	0	0	2	0.214269	2	0.224982	#DIV/0!	-0.0703893	#DIV/0!	#DIV/0!	1389
WZ0AQRAQ10YD18FM1.SCF	cell.organisation	very weakly similar to (86.7) AT3G51930 | Symbols: | transducin family protein / WD-40 repeat family protein | chr3:19271672-19272919 FORWARD no original description	0	0	0	0	12	1.31787	9	1.03782	#DIV/0!	0.344648	#DIV/0!	#DIV/0!	1355
WZ0AQRAQ10YD23FM1.SCF	cell.organisation	weakly similar to ( 183) AT5G07890 | Symbols: | myosin heavy chain-related | chr5:2517718-2519493 REVERSEweakly similar to ( 106) loc_os07g40770 12007.m08317 protein expressed protein no original description	2	0.0525308	0	0	441	50.2104	395	47.2217	#DIV/0!	0.0885367	9,90	#DIV/0!	1307
WZ0AQRAQ11YE16FM1.SCF	cell.organisation	moderately similar to ( 362) AT3G05520 | Symbols: | F-actin capping protein alpha subunit family protein | chr3:1598611-1601437 FORWARDmoderately similar to ( 345) loc_os07g23200 12007.m06602 protein F-actin capping protein alpha subunit, putative, expre	0	0	0	0	2	0.218838	1	0.11489	#DIV/0!	0.929611	#DIV/0!	#DIV/0!	1360
WZ0AQRAQ11YG18FM1.SCF	cell.organisation	weakly similar to ( 129) AT5G19780 | Symbols: TUA5 | TUA5; structural constituent of cytoskeleton | chr5:6687212-6688926 FORWARDweakly similar to ( 132) TBA6_MAIZE Tubulin alpha-6 chain (Alpha-6 tubulin) - Zea mays (Maize)weakly similar to ( 129) loc_os07	0	0	0	0	92	9.50068	74	8.02394	#DIV/0!	0.243719	#DIV/0!	#DIV/0!	1441
WZ0AQRAQ12YD17FM1.SCF	cell.organisation	weakly similar to ( 107) loc_os08g08230 12008.m04958 protein kinesin-like protein, putative, expressed no original description	1	0.0245031	0	0	0	0	0	0	#DIV/0!		#NUM!	#DIV/0!	1401
WZ0AQRAQ12YD18FM1.SCF	cell.organisation	weakly similar to ( 108) loc_os08g08230 12008.m04958 protein kinesin-like protein, putative, expressed no original description	3	0.0742513	0	0	1	0.107289	0	0	#DIV/0!		0,53	#DIV/0!	1387
WZ0AQRAQ12YH17FM1.SCF	cell.organisation	moderately similar to ( 457) AT5G09810 | Symbols: ACT2, ACT7 | ACT7 (ACTIN 7); structural constituent of cytoskeleton | chr5:3052809-3054220 FORWARDmoderately similar to ( 459) ACT_GOSHI Actin - Gossypium hirsutum (Upland cotton)moderately similar to ( 46	0	0	0	0	5	0.570151	5	0.598659	#DIV/0!	-0.0703893	#DIV/0!	#DIV/0!	1305
WZ0AQRAQ12YK05FM1.SCF	cell.organisation	moderately similar to ( 216) AT3G12110 | Symbols: ACT11 | ACT11 (actin-11); structural constituent of cytoskeleton | chr3:3858116-3859609 FORWARDmoderately similar to ( 216) ACT9_SOLTU Actin-82 (Fragment) - Solanum tuberosum (Potato)moderately similar to	0	0	1	0.0168677	0	0	0	0	#NUM!		#DIV/0!	#NUM!	1380
WZ0AQRAQ12YK09FM1.SCF	cell.organisation	weakly similar to ( 109) AT5G08120 | Symbols: MBP2C, ATMBP2C | MBP2C (MICROTUBULE BINDING PROTEIN 2C); protein binding | chr5:2600743-2602678 REVERSEweakly similar to ( 109) loc_os06g17440 12006.m06456 protein TMV-MP30 binding protein 2C, putative, expres	0	0	0	0	11	1.17173	11	1.23031	#DIV/0!	-0.0703893	#DIV/0!	#DIV/0!	1397
WZ0AQRAQ12YK10FM1.SCF	cell.organisation	very weakly similar to (90.5) AT5G08120 | Symbols: MBP2C, ATMBP2C | MBP2C (MICROTUBULE BINDING PROTEIN 2C); protein binding | chr5:2600743-2602678 REVERSEvery weakly similar to (80.1) loc_os06g17440 12006.m06456 protein TMV-MP30 binding protein 2C, putati	1	0.0246262	0	0	2	0.2135	2	0.224175	#DIV/0!	-0.0703893	3,12	#DIV/0!	1394
WZ0AQRAQ12YL06FM1.SCF	cell.organisation	moderately similar to ( 426) AT1G20010 | Symbols: TUB5 | TUB5; structural constituent of cytoskeleton | chr1:6938033-6940481 REVERSEmoderately similar to ( 427) TBB_CICAR Tubulin beta chain (Beta tubulin) - Cicer arietinum (Chickpea) (Garbanzo)moderately	0	0	0	0	0	0	0	0	#DIV/0!		#DIV/0!	#DIV/0!	1375
WZ0AQRAQ13YP16FM1.SCF	cell.organisation	moderately similar to ( 338) AT4G14960 | Symbols: TUA6 | TUA6; structural constituent of cytoskeleton | chr4:8548769-8550319 REVERSEmoderately similar to ( 338) TBA3_HORVU Tubulin alpha-3 chain - Hordeum vulgare (Barley)moderately similar to ( 335) loc_os	8	0.204491	0	0	0	0	3	0.349032	#DIV/0!		#NUM!	#DIV/0!	1343
gnl|UG|Qro#S57077753	cell.organisation	moderately similar to ( 380) AT5G12380 | Symbols: | annexin, putative | chr5:4009223-4010687 FORWARDmoderately similar to ( 471) ANX4_FRAAN Annexin-like protein RJ4 - Fragaria ananassa (Strawberry)moderately similar to ( 335) loc_os02g51750 12002.m10206	44	1.30664	5151	103.722	151	19.4379	52	7.02855	-6,31	1.46758	3,90	-3,88	1156
gnl|UG|Qro#S57092407	cell.organisation	moderately similar to ( 239) AT5G01360 | Symbols: | EXPRESSED IN: 13 plant structures; EXPRESSED DURING: 4 anthesis, petal differentiation and expansion stage; CONTAINS InterPro DOMAIN/s: Protein of unknown function DUF231, plant (InterPro:IPR004253); BE	2	0.103556	17	0.596858	9	2.02004	2	0.471342	-2,53	2.09954	4,29	-0,34	663
WZ0AQRAQ11YN22FM1.SCF	cell.organisation	moderately similar to ( 268) AT1G68090 | Symbols: ANNAT5, ANN5 | ANN5; calcium ion binding / calcium-dependent phospholipid binding | chr1:25519442-25520774 REVERSEweakly similar to ( 147) ANX4_FRAAN Annexin-like protein RJ4 - Fragaria ananassa (Strawberr	1	0.0246793	5	0.0836717	10	1.0698	9	1.01096	-1,76	0.0816138	5,44	3,60	1391
gnl|UG|Qro#S57146971	cell.organisation	weakly similar to ( 140) AT2G01910 | Symbols: ATMAP65-6, MAP65-6 | ATMAP65-6; microtubule binding | chr2:417698-420182 FORWARDweakly similar to ( 124) loc_os03g13460 12003.m35116 protein microtubule-associated protein MAP65-1a, putative, expressed no orig	77	3.23937	245	6.98895	38	6.92986	32	6.12745	-1,11	0.177538	1,10	-0,19	816
gnl|UG|Qro#S57086854	cell.organisation	moderately similar to ( 315) AT4G21270 | Symbols: ATK1, KATA, KATAP | ATK1 (ARABIDOPSIS THALIANA KINESIN 1); microtubule motor/ minus-end-directed microtubule motor | chr4:11329579-11333884 REVERSEweakly similar to ( 131) KLP1_CHLRE Kinesin-like protein K	2016	104.859	6134	216.339	351	79.1396	328	77.6515	-1,05	0.0273859	-0,41	-1,48	660
gnl|UG|Qro#S57135821	cell.organisation	weakly similar to ( 108) AT3G01750 | Symbols: | ankyrin repeat family protein | chr3:270615-272691 FORWARDweakly similar to ( 105) loc_os05g23320 12005.m06627 protein expressed protein no original description	24	1.2934	63	2.30217	30	7.0083	25	6.13226	-0,83	0.192645	2,44	1,41	637
WZ0AQRAP14YO24FM1.SCF	cell.organisation	moderately similar to ( 251) AT3G55000 | Symbols: TON1A, TON1 | TON1A (TONNEAU 1) | chr3:20381612-20383577 FORWARDmoderately similar to ( 234) loc_os12g01170 12012.m04121 protein tonneau 1b, putative, expressed no original description	1	0.0296194	3	0.0602523	21	2.69629	20	2.69629	-1,02	3.20343e-16	6,51	5,48	1159
gnl|UG|Qro#S57140700	cell.organisation	moderately similar to ( 306) AT1G29050 | Symbols: | unknown protein | chr1:10136376-10139082 REVERSEmoderately similar to ( 276) loc_os01g46350 12001.m10833 protein expressed protein no original description	101	4.58021	271	8.33315	158	31.0593	140	28.897	-0,86	0.104108	2,76	1,79	757
gnl|UG|Qro#S57121064	cell.organisation	moderately similar to ( 452) AT5G12250 | Symbols: TUB6 | TUB6 (BETA-6 TUBULIN); structural constituent of cytoskeleton | chr5:3961317-3962971 REVERSEmoderately similar to ( 453) TBB6_MAIZE Tubulin beta-6 chain (Beta-6 tubulin) - Zea mays (Maize)moderately	1	0.0320831	3	0.0652639	2	0.278149	2	0.292056	-1,02	-0.0703893	3,12	2,16	1070
WZ0AQRAQ11YK19FM1.SCF	cell.organisation	moderately similar to ( 439) AT2G41740 | Symbols: VLN2, ATVLN2 | VLN2 (VILLIN 2); actin binding | chr2:17410962-17416878 REVERSEmoderately similar to ( 390) loc_os03g24220 12003.m34866 protein villin-3, putative, expressed no original description	1	0.025335	2	0.0343579	4	0.43929	3	0.345941	-0,44	0.344648	4,12	3,33	1355
gnl|UG|Qro#S57108177	cell.organisation	weakly similar to ( 137) AT3G23280 | Symbols: | zinc finger (C3HC4-type RING finger) family protein / ankyrin repeat family protein | chr3:8321588-8324109 FORWARDweakly similar to ( 140) loc_os07g26490 12007.m079670 protein protein binding protein, putat	1970	92.6409	5489	175.027	134	27.3157	144	30.8219	-0,92	-0.174225	-1,76	-2,51	730
gnl|UG|Qro#S57143279	cell.organisation	weakly similar to ( 199) AT3G25500 | Symbols: AFH1, FH1, AHF1, ATFH1 | AFH1 (FORMIN HOMOLOGY 1); actin binding / actin filament binding / protein binding | chr3:9251320-9254826 REVERSEmoderately similar to ( 204) loc_os01g67240 12001.m12827 protein AFH1,	864	42.738	1467	49.2047	41	8.79134	28	6.30403	-0,20	0.479808	-2,28	-2,96	694
WZ0AQRAQ13YM05FM1.SCF	cell.organisation	weakly similar to ( 105) AT1G47200 | Symbols: WPP2 | WPP2 | chr1:17298181-17298723 REVERSEvery weakly similar to (87.8) loc_os03g11060 12003.m06558 protein MFP1 attachment factor 1, putative, expressed no original description	3562	87.0936	7385	122.439	315	33.3868	267	29.7142	-0,49	0.168123	-1,38	-2,04	1404
gnl|UG|Qro#S57097894	cell.organisation	moderately similar to ( 224) AT2G31200 | Symbols: ADF6, ATADF6 | ADF6 (ACTIN DEPOLYMERIZING FACTOR 6); actin binding | chr2:13294171-13294948 FORWARDmoderately similar to ( 239) ADF_VITVI Actin-depolymerizing factor (ADF) - Vitis vinifera (Grape)moderatel	7344	316.325	18108	528.869	425	79.3526	429	84.1045	-0,74	-0.0839041	-2,00	-2,65	797
gnl|UG|Qro#S57132867	cell.organisation	weakly similar to ( 141) AT1G54460 | Symbols: | FUNCTIONS IN: molecular_function unknown; INVOLVED IN: biological_process unknown; LOCATED IN: cellular_component unknown; EXPRESSED IN: 24 plant structures; EXPRESSED DURING: 15 growth stages; CONTAINS Int	3895	179.237	7833	244.413	366	73.0084	306	64.0918	-0,45	0.187923	-1,30	-1,93	746
gnl|UG|Qro#S57113542	cell.organisation	weakly similar to ( 193) AT5G56600 | Symbols: PFN3, PRF3 | PRF3 (PROFILIN 3); actin binding | chr5:22910017-22910821 REVERSEmoderately similar to ( 228) PROF1_RICCO Profilin-1 - Ricinus communis (Castor bean)moderately similar to ( 214) loc_os06g05880 120	1685	78.5926	3669	116.039	156	31.5411	146	30.9952	-0,56	0.0251883	-1,32	-1,90	736
gnl|UG|Qro#S57103970	cell.organisation	moderately similar to ( 228) AT2G16700 | Symbols: ADF5, ATADF5 | ADF5 (ACTIN DEPOLYMERIZING FACTOR 5); actin binding | chr2:7244717-7245467 FORWARDweakly similar to ( 194) ADF_VITVI Actin-depolymerizing factor (ADF) - Vitis vinifera (Grape)moderately simi	1026	52.6479	2694	93.7362	197	43.8198	228	53.2511	-0,83	-0.281228	-0,26	-0,82	669
WZ0AQRAP13YB06FM1.SCF	cell.organisation	weakly similar to ( 137) AT4G03500 | Symbols: | ankyrin repeat family protein | chr4:1553453-1556571 FORWARD no original description	120	3.19338	272	4.90812	21	2.42248	21	2.5436	-0,62	-0.0703893	-0,40	-0,95	1290
gnl|UG|Qro#S57077669	cell.organisation	moderately similar to ( 381) AT1G01820 | Symbols: PEX11C | PEX11C (PEROXIN 11C) | chr1:296213-297723 REVERSEmoderately similar to ( 343) loc_os03g02590 12003.m101159 protein peroxisomal membrane protein PEX11-1, putative, expressed no original description	8569	264.298	18581	388.606	961	128.487	978	137.298	-0,56	-0.0956874	-1,04	-1,50	1113
gnl|UG|Qro#S57119135	cell.organisation	weakly similar to ( 137) AT1G52240 | Symbols: ATROPGEF11, ROPGEF11 | ROPGEF11 (RHO GUANYL-NUCLEOTIDE EXCHANGE FACTOR 11); Rho guanyl-nucleotide exchange factor | chr1:19458844-19459235 REVERSEweakly similar to ( 135) loc_os01g55510 12001.m11709 protein dy	628	34.66	1183	44.2721	592	141.632	523	131.381	-0,35	0.108397	2,03	1,57	622
WZ0AQRAP11YM07FM1.SCF	cell.organisation	weakly similar to ( 127) AT3G23280 | Symbols: | zinc finger (C3HC4-type RING finger) family protein / ankyrin repeat family protein | chr3:8321588-8324109 FORWARDweakly similar to ( 123) loc_os07g26490 12007.m079670 protein protein binding protein, putat	1989	51.924	5346	94.6322	117	13.2401	149	17.7044	-0,87	-0.419193	-1,97	-2,42	1315
gnl|UG|Qro#S57134326	cell.organisation	moderately similar to ( 330) AT3G55000 | Symbols: TON1A, TON1 | TON1A (TONNEAU 1) | chr3:20381612-20383577 FORWARDmoderately similar to ( 322) loc_os12g01170 12012.m04121 protein tonneau 1b, putative, expressed no original description	9	0.335097	15	0.378701	103	16.6241	91	15.4216	-0,18	0.108317	5,63	5,35	922
gnl|UG|Qro#S57143973	cell.organisation	weakly similar to ( 112) AT3G12360 | Symbols: ITN1 | ITN1 (INCREASED TOLERANCE TO NACL); protein binding | chr3:3934146-3936495 FORWARDweakly similar to ( 107) loc_os03g17240 12003.m07154 protein protein binding protein, putative, expressed no original de	5719	342.63	9475	384.911	585	151.926	525	143.161	-0,17	0.0857299	-1,17	-1,43	573
gnl|UG|Qro#S57123294	cell.organisation	moderately similar to ( 238) AT5G59890 | Symbols: ADF4, ATADF4 | ADF4 (ACTIN DEPOLYMERIZING FACTOR 4); actin binding | chr5:24123107-24123596 FORWARDmoderately similar to ( 248) ADF2_PETHY Actin-depolymerizing factor 2 (ADF 2) - Petunia hybrida (Petunia)m	10883	507.61	19036	602.051	925	187.023	887	188.307	-0,25	-0.00987007	-1,44	-1,68	736
gnl|UG|Qro#S57087401	cell.organisation	weakly similar to ( 196) AT2G21300 | Symbols: | kinesin motor family protein | chr2:9114396-9118292 REVERSEweakly similar to ( 137) loc_os04g45580 12004.m09511 protein kinesin heavy chain, putative, expressed no original description	3129	155.9	5047	170.51	284	61.338	253	57.3748	-0,13	0.0963642	-1,35	-1,57	689
gnl|UG|Qro#S57088487	cell.organisation	weakly similar to ( 174) AT5G45110 | Symbols: NPR3 | NPR3 (NPR1-LIKE PROTEIN 3); protein binding | chr5:18229319-18231334 FORWARDmoderately similar to ( 211) loc_os01g56200 12001.m150728 protein regulatory protein NPR1, putative, expressed no original des	1337	58.4684	2572	76.2671	141	26.7288	155	30.8519	-0,38	-0.206962	-1,13	-1,31	785
WZ0AQRAP13YF13FM1.SCF	cell.organisation	moderately similar to ( 238) AT5G59890 | Symbols: ADF4, ATADF4 | ADF4 (ACTIN DEPOLYMERIZING FACTOR 4); actin binding | chr5:24123107-24123596 FORWARDmoderately similar to ( 248) ADF2_PETHY Actin-depolymerizing factor 2 (ADF 2) - Petunia hybrida (Petunia)m	18590	461.775	34224	576.446	1447	155.809	1520	171.852	-0,32	-0.141396	-1,57	-1,75	1382
WZ0AQRAP12YH07FM1.SCF	cell.organisation	moderately similar to ( 218) AT2G28840 | Symbols: | ankyrin repeat family protein | chr2:12378672-12380474 FORWARDmoderately similar to ( 211) loc_os05g02130 12005.m04749 protein ankyrin repeat domain-containing protein 28, putative, expressed no origina	703	17.4499	1096	18.4469	124	13.3423	113	12.7666	-0,08	0.063628	-0,39	-0,53	1383
gnl|UG|Qro#S57103195	cell.organisation	weakly similar to ( 164) AT4G15930 | Symbols: | microtubule motor | chr4:9036344-9037825 FORWARDweakly similar to ( 133) DYL1_CHLRE Dynein 8 kDa light chain, flagellar outer arm - Chlamydomonas reinhardtiiweakly similar to ( 143) loc_os01g15260 12001.m08	3560	167.183	5646	179.787	213	43.3604	198	42.3222	-0,10	0.0349637	-1,95	-2,09	731
gnl|UG|Qro#S57100956	cell.organisation	weakly similar to ( 182) AT3G53000 | Symbols: AtPP2-A15 | AtPP2-A15 (Phloem protein 2-A15); carbohydrate binding | chr3:19654278-19655801 FORWARDweakly similar to ( 129) loc_os10g37830 12010.m06569 protein ATPP2-A13, putative, expressed no original descri	802	46.9025	1390	55.1204	66	16.7316	68	18.1005	-0,23	-0.113458	-1,49	-1,61	587
WZ0AQRAP10YB11FM1.SCF	cell.organisation	weakly similar to ( 168) AT5G41790 | Symbols: CIP1 | CIP1 (COP1-INTERACTIVE PROTEIN 1); protein binding | chr5:16727530-16732391 FORWARD no original description	326	8.19269	550	9.37233	282	30.7206	283	32.371	-0,19	-0.0754962	1,91	1,79	1366
WZ0AQRAP13YK23FM1.SCF	cell.organisation	moderately similar to ( 423) AT4G14960 | Symbols: TUA6 | TUA6; structural constituent of cytoskeleton | chr4:8548769-8550319 REVERSEmoderately similar to ( 428) TBA3_HORVU Tubulin alpha-3 chain - Hordeum vulgare (Barley)moderately similar to ( 426) loc_os	3	0.0891659	5	0.100768	3	0.386518	3	0.405844	-0,18	-0.0703893	2,12	2,01	1155
gnl|UG|Qro#S57122313	cell.organisation	very weakly similar to (89.7) AT2G46225 | Symbols: ABIL1 | ABIL1 (Abi-1-like 1) | chr2:18982113-18984074 FORWARD no original description	2928	103.624	4288	102.901	218	33.4438	192	30.9278	0,01	0.112832	-1,63	-1,73	970
WZ0AQRAQ13YN17FM1.SCF	cell.organisation	moderately similar to ( 262) AT2G21300 | Symbols: | kinesin motor family protein | chr2:9114396-9118292 REVERSEmoderately similar to ( 214) loc_os04g45580 12004.m09511 protein kinesin heavy chain, putative, expressed no original description	948	25.5245	1373	25.0666	128	14.9393	114	13.9706	0,03	0.0967207	-0,77	-0,84	1275
WZ0AQRAQ13YD18FM1.SCF	cell.organisation	weakly similar to ( 147) AT3G51930 | Symbols: | transducin family protein / WD-40 repeat family protein | chr3:19271672-19272919 FORWARDweakly similar to ( 112) loc_os01g71780 12001.m13217 protein nucleotide binding protein, putative, expressed no origin	50	1.28765	151	2.63683	8	0.89308	15	1.75825	-1,03	-0.97728	-0,53	-0,58	1333
gnl|UG|Qro#S57098795	cell.organisation	moderately similar to ( 228) AT1G26520 | Symbols: | FUNCTIONS IN: molecular_function unknown; INVOLVED IN: biological_process unknown; LOCATED IN: cellular_component unknown; EXPRESSED IN: 22 plant structures; EXPRESSED DURING: 13 growth stages; CONTAINS	366	18.5042	584	20.0207	61	13.3687	61	14.0372	-0,11	-0.0703893	-0,47	-0,51	679
gnl|UG|Qro#S57143806	cell.organisation	moderately similar to ( 251) AT3G23400 | Symbols: | plastid-lipid associated protein PAP / fibrillin family protein | chr3:8376636-8378225 REVERSEmoderately similar to ( 258) loc_os11g38260 12011.m07673 protein harpin binding protein 1, putative, express	4695	211.514	5728	174.978	494	96.4723	390	79.9705	0,27	0.270648	-1,13	-1,13	762
gnl|UG|Qro#S57140937	cell.organisation	moderately similar to ( 207) AT5G59890 | Symbols: ADF4, ATADF4 | ADF4 (ACTIN DEPOLYMERIZING FACTOR 4); actin binding | chr5:24123107-24123596 FORWARDmoderately similar to ( 218) ADF2_PETHY Actin-depolymerizing factor 2 (ADF 2) - Petunia hybrida (Petunia)m	28082	1020.13	43950	1082.59	1000	157.47	1015	167.824	-0,09	-0.0918691	-2,70	-2,69	945
gnl|UG|Qro#S57131957	cell.organisation	moderately similar to ( 403) AT5G23860 | Symbols: TUB8 | TUB8; structural constituent of cytoskeleton | chr5:8042962-8044528 FORWARDmoderately similar to ( 405) TBB5_ORYSA Tubulin beta-5 chain (Beta-5 tubulin) - Oryza sativa (Rice)moderately similar to (	4759	142.309	6590	133.622	189	24.4991	177	24.0908	0,09	0.0242475	-2,54	-2,47	1148
gnl|UG|Qro#S57088148	cell.organisation	weakly similar to ( 193) AT5G48160 | Symbols: OBE2 | OBE2 (OBERON2); protein binding / zinc ion binding | chr5:19528019-19529820 REVERSEweakly similar to ( 150) loc_os12g32980 12012.m07096 protein potyvirus VPg interacting protein, putative, expressed no	3128	148.933	5027	162.297	385	79.4614	425	92.103	-0,12	-0.212994	-0,91	-0,82	721
gnl|UG|Qro#S57083671	cell.organisation	moderately similar to ( 397) AT5G62700 | Symbols: TUB3 | TUB3; GTP binding / GTPase/ structural molecule | chr5:25184501-25186426 FORWARDmoderately similar to ( 399) TBB5_ORYSA Tubulin beta-5 chain (Beta-5 tubulin) - Oryza sativa (Rice)moderately similar	12178	483.303	17122	460.759	853	146.745	839	151.553	0,07	-0.0465144	-1,72	-1,60	865
gnl|UG|Qro#S57087974	cell.organisation	weakly similar to ( 197) AT2G31200 | Symbols: ADF6, ATADF6 | ADF6 (ACTIN DEPOLYMERIZING FACTOR 6); actin binding | chr2:13294171-13294948 FORWARDmoderately similar to ( 221) ADF_VITVI Actin-depolymerizing factor (ADF) - Vitis vinifera (Grape)weakly simila	2110	95.0576	3218	98.303	115	22.4581	123	25.2215	-0,05	-0.167414	-2,08	-1,96	762
WZ0AQRAP14YK05FM1.SCF	cell.organisation	moderately similar to ( 201) AT3G25500 | Symbols: AFH1, FH1, AHF1, ATFH1 | AFH1 (FORMIN HOMOLOGY 1); actin binding / actin filament binding / protein binding | chr3:9251320-9254826 REVERSEmoderately similar to ( 206) loc_os01g67240 12001.m12827 protein AF	2294	62.0571	3147	57.7259	88	10.3193	87	10.7122	0,10	-0.0539012	-2,59	-2,43	1269
gnl|UG|Qro#S57082868	cell.organisation	weakly similar to ( 124) AT2G38440 | Symbols: ITB1, SCAR2, DIS3, WAVE4, ATSCAR2 | SCAR2 (SCAR HOMOLOG 2) | chr2:16095550-16100851 FORWARDvery weakly similar to (89.4) SCRL1_ORYSA SCAR-like protein 1 - Oryza sativa (Rice)very weakly similar to (89.4) loc_o	3095	129.729	3738	106.241	163	29.6165	142	27.091	0,29	0.128592	-2,13	-1,97	819
WZ0AQRAP14YM12FM1.SCF	cell.organisation	moderately similar to ( 238) AT5G59890 | Symbols: ADF4, ATADF4 | ADF4 (ACTIN DEPOLYMERIZING FACTOR 4); actin binding | chr5:24123107-24123596 FORWARDmoderately similar to ( 248) ADF2_PETHY Actin-depolymerizing factor 2 (ADF 2) - Petunia hybrida (Petunia)m	3537	87.8591	5131	86.4231	746	80.327	785	88.7527	0,02	-0.143906	-0,13	0,04	1382
gnl|UG|Qro#S57097992	cell.organisation	moderately similar to ( 315) AT5G47820 | Symbols: FRA1 | FRA1 (FRAGILE FIBER 1); microtubule motor | chr5:19366505-19372229 FORWARDmoderately similar to ( 275) loc_os09g02650 12009.m03637 protein chromosome-associated kinesin KLP1, putative, expressed no	13	0.518925	12	0.324802	93	16.0922	65	11.8096	0,68	0.446402	4,96	5,18	860
gnl|UG|Qro#S57087876	cell.organisation	moderately similar to ( 233) AT1G68090 | Symbols: ANNAT5, ANN5 | ANN5; calcium ion binding / calcium-dependent phospholipid binding | chr1:25519442-25520774 REVERSEweakly similar to ( 130) ANX4_FRAAN Annexin-like protein RJ4 - Fragaria ananassa (Strawberr	4014	185.709	4790	150.268	233	46.7286	211	44.4323	0,31	0.0726976	-1,99	-1,76	742
gnl|UG|Qro#S57106516	cell.organisation	moderately similar to ( 222) AT3G12020 | Symbols: | kinesin motor protein-related | chr3:3827016-3834146 FORWARDweakly similar to ( 188) loc_os02g53520 12002.m10381 protein ATP binding protein, putative, expressed no original description	1242	60.5631	1886	62.3598	190	40.1617	221	49.0501	-0,04	-0.288436	-0,59	-0,35	704
Standard_int_ARP4_S57081658_Contig_QuA_B	cell.organisation	weakly similar to ( 106) AT1G18450 | Symbols: ATARP4, ARP4 | ATARP4; structural constituent of cytoskeleton | chr1:6348199-6351766 FORWARDweakly similar to ( 102) loc_os08g04280 12008.m04572 protein actin-like protein 6A, putative, expressed no original d	1747	137.868	2554	136.668	159	54.3924	182	65.3736	0,01	-0.265301	-1,34	-1,06	435
gnl|UG|Qro#S57083821	cell.organisation	moderately similar to ( 238) AT4G29340 | Symbols: PRF4 | PRF4 (PROFILIN 4); actin binding | chr4:14447718-14448467 FORWARDmoderately similar to ( 252) PROF_BETVE Profilin (Pollen allergen Bet v 2) (Bet v II) - Betula verrucosa (White birch) (Betula pendul	2685	106.805	5389	145.356	59	10.1735	93	16.8381	-0,44	-0.726905	-3,39	-3,11	863
gnl|UG|Qro#S57094753	cell.organisation	moderately similar to ( 239) AT4G01710 | Symbols: CRK, ARPC5 | CRK (CROOKED); actin binding | chr4:735776-736450 FORWARDmoderately similar to ( 226) loc_os11g35360 12011.m28830 protein actin polymerization factor, putative, expressed no original descripti	1931	80.2531	2800	78.9067	109	19.6371	125	23.6456	0,02	-0.267989	-2,03	-1,74	826
gnl|UG|Qro#S57135852	cell.organisation	very weakly similar to (82.8) loc_os11g28350 12011.m06753 protein CDK-activating kinase assembly factor MAT1 family protein, expressed no original description	643	34.5979	750	27.3638	40	9.32975	37	9.06152	0,34	0.0420854	-1,89	-1,59	638
gnl|UG|Qro#S57081447	cell.organisation	no original description	490	20.5386	793	22.5385	61	11.0835	79	15.0717	-0,13	-0.443433	-0,89	-0,58	819
WZ0AQRAQ13YP15FM1.SCF	cell.organisation	moderately similar to ( 228) AT1G24460 | Symbols: | unknown protein | chr1:8666072-8672338 FORWARDweakly similar to ( 172) loc_os02g38480 12002.m08936 protein expressed protein no original description	326	8.70234	337	6.09993	73	8.4472	62	7.53305	0,51	0.165239	-0,04	0,30	1286
gnl|UG|Qro#S57085859	cell.organisation	moderately similar to ( 218) AT5G07840 | Symbols: | ankyrin repeat family protein | chr5:2506764-2507291 REVERSEmoderately similar to ( 223) loc_os02g01240 12002.m05474 protein ankyrin-3, putative, expressed no original description	1418	75.5875	1587	57.3623	121	27.9596	113	27.4165	0,40	0.0282949	-1,44	-1,07	644
gnl|UG|Qro#S57132378	cell.organisation	moderately similar to ( 255) AT5G23860 | Symbols: TUB8 | TUB8; structural constituent of cytoskeleton | chr5:8042962-8044528 FORWARDmoderately similar to ( 258) TBB_HORVU Tubulin beta chain (Beta tubulin) - Hordeum vulgare (Barley)moderately similar to (	10048	451.488	13488	410.951	436	84.9227	490	100.213	0,14	-0.238843	-2,41	-2,04	764
gnl|UG|Qro#S57140301	cell.organisation	moderately similar to ( 248) AT3G09890 | Symbols: | ankyrin repeat family protein | chr3:3032678-3033849 FORWARDmoderately similar to ( 203) loc_os03g05260 12003.m06050 protein tankyrase 1, putative, expressed no original description	1420	55.0814	1923	50.5792	120	20.1776	140	24.7175	0,12	-0.292782	-1,45	-1,03	885
gnl|UG|Qro#S57089806	cell.organisation	weakly similar to ( 119) AT5G08120 | Symbols: MBP2C, ATMBP2C | MBP2C (MICROTUBULE BINDING PROTEIN 2C); protein binding | chr5:2600743-2602678 REVERSEvery weakly similar to (97.4) loc_os06g17440 12006.m06456 protein TMV-MP30 binding protein 2C, putative, e	308	14.7878	374	12.1759	18	3.74625	19	4.1521	0,28	-0.148392	-1,98	-1,55	715
WZ0AQRAP10YD09FM1.SCF	cell.organisation	moderately similar to ( 238) AT4G29340 | Symbols: PRF4 | PRF4 (PROFILIN 4); actin binding | chr4:14447718-14448467 FORWARDmoderately similar to ( 252) PROF_BETVE Profilin (Pollen allergen Bet v 2) (Bet v II) - Betula verrucosa (White birch) (Betula pendul	948	23.3791	1157	19.3477	300	32.071	320	35.9195	0,27	-0.163499	0,46	0,89	1392
WZ0AQRAP11YO06FM1.SCF	cell.organisation	weakly similar to ( 199) AT1G13180 | Symbols: DIS1, ARP3, ATARP3 | DIS1 (DISTORTED TRICHOMES 1); ATP binding / actin binding / protein binding / structural constituent of cytoskeleton | chr1:4495394-4498204 FORWARDmoderately similar to ( 203) loc_os02g383	1923	50.547	2299	40.9762	79	9.00149	83	9.93013	0,30	-0.141648	-2,49	-2,05	1306
gnl|UG|Qro#S57082930	cell.organisation	weakly similar to ( 182) AT5G66410 | Symbols: PLP3b | PLP3b (Phosducin-like protein 3 homolog); beta-tubulin binding | chr5:26519909-26521459 FORWARDweakly similar to ( 178) loc_os11g39140 12011.m07762 protein thioredoxin domain-containing protein 9, puta	800	32.1582	1450	39.5226	75	13.0688	123	22.5044	-0,30	-0.784085	-1,30	-0,81	854
WZ0AQRAP13YK12FM1.SCF	cell.organisation	moderately similar to ( 443) AT5G09810 | Symbols: ACT2, ACT7 | ACT7 (ACTIN 7); structural constituent of cytoskeleton | chr5:3052809-3054220 FORWARDmoderately similar to ( 439) ACT13_SOLTU Actin-101 - Solanum tuberosum (Potato)moderately similar to ( 438)	115	2.84425	151	2.53235	39	4.18125	47	5.29089	0,17	-0.339576	0,56	1,06	1388
WZ0AQRAL2YA23FM1.SCF	cell.organisation	weakly similar to ( 155) AT2G03430 | Symbols: | ankyrin repeat family protein | chr2:1036192-1037536 REVERSEweakly similar to ( 156) loc_os03g55110 12003.m35422 protein 26S proteasome non-ATPase regulatory subunit 10, putative, expressed no original desc	146	4.56468	141	2.98918	18	2.4395	16	2.27687	0,61	0.0995357	-0,90	-0,39	1098
gnl|UG|Qro#S57114909	cell.organisation	weakly similar to ( 186) AT2G26210 | Symbols: | ankyrin repeat family protein | chr2:11157723-11159016 FORWARDweakly similar to ( 194) loc_os07g42640 12007.m29005 protein FYVE zinc finger family protein, expressed no original description	2452	118.389	2475	81.0292	130	27.2085	122	26.8108	0,55	0.0212411	-2,12	-1,60	711
gnl|UG|Qro#S57081957	cell.organisation	moderately similar to ( 304) AT5G18580 | Symbols: FASS, TON2, EMB40, FS1, GDO, FASS 2 | FASS (FASS 1); protein phosphatase type 2B regulator | chr5:6175154-6178214 FORWARDmoderately similar to ( 308) loc_os05g05710 12005.m05098 protein phosphatase subunit	5431	257.514	6992	224.801	283	58.1673	339	73.1613	0,20	-0.330873	-2,15	-1,62	724
gnl|UG|Qro#S57141151	cell.organisation	moderately similar to ( 416) AT5G23860 | Symbols: TUB8 | TUB8; structural constituent of cytoskeleton | chr5:8042962-8044528 FORWARDmoderately similar to ( 416) TBB2_ORYSA Tubulin beta-2 chain (Beta-2 tubulin) - Oryza sativa (Rice)moderately similar to (	18500	534.583	25427	498.212	333	41.7118	432	56.8182	0,10	-0.445898	-3,68	-3,13	1188
gnl|UG|Qro#S57120156	cell.organisation	moderately similar to ( 301) AT5G53400 | Symbols: | nuclear movement family protein | chr5:21661588-21663383 FORWARDmoderately similar to ( 299) loc_os06g12530 12006.m32023 protein nuclear migration protein nudC, putative, expressed no original descripti	602	28.1937	726	23.0552	70	14.211	82	17.4795	0,29	-0.298658	-0,99	-0,40	733
WZ0AQRAQ10YF12FM1.SCF	cell.organisation	moderately similar to ( 227) AT2G19770 | Symbols: PRF5 | PRF5 (PROFILIN5); actin binding / actin monomer binding | chr2:8519885-8521119 REVERSEmoderately similar to ( 253) PROF3_HEVBR Profilin-3 (Pollen allergen Hev b 8.0201) - Hevea brasiliensis (Para ru	16560	407.517	19634	327.62	1288	137.395	1505	168.571	0,31	-0.29502	-1,57	-0,96	1395
gnl|UG|Qro#S57081689	cell.organisation	moderately similar to ( 248) AT2G28840 | Symbols: | ankyrin repeat family protein | chr2:12378672-12380474 FORWARDmoderately similar to ( 232) loc_os05g02130 12005.m04749 protein ankyrin repeat domain-containing protein 28, putative, expressed no origina	1	0.0486245	1	0.0329709	1	0.210778	1	0.221317	0,56	-0.0703893	2,12	2,75	706
gnl|UG|Qro#S57086306	cell.organisation	very weakly similar to (88.6) AT3G18670 | Symbols: | ankyrin repeat family protein | chr3:6424135-6426471 REVERSE no original description	12	0.59789	12	0.405413	1	0.215979	1	0.226778	0,56	-0.0703893	-1,47	-0,84	689
WZ0AQRAL2YO18FM1.SCF	cell.organisation	weakly similar to ( 140) AT1G64740 | Symbols: TUA1 | TUA1 (ALPHA-1 TUBULIN); structural constituent of cytoskeleton | chr1:24050114-24052296 FORWARDweakly similar to ( 139) TBA6_MAIZE Tubulin alpha-6 chain (Alpha-6 tubulin) - Zea mays (Maize)weakly simila	27299	775.781	28121	541.876	782	96.332	813	105.158	0,52	-0.126476	-3,01	-2,37	1208
WZ0AQRAP13YG12FM1.SCF	cell.organisation	moderately similar to ( 310) AT5G09810 | Symbols: ACT2, ACT7 | ACT7 (ACTIN 7); structural constituent of cytoskeleton | chr5:3052809-3054220 FORWARDmoderately similar to ( 308) ACT13_SOLTU Actin-101 - Solanum tuberosum (Potato)moderately similar to ( 309)	32	0.786908	34	0.56693	1220	130.048	1305	146.065	0,47	-0.167558	7,37	8,01	1396
WZ0AQRAQ11YD11FM1.SCF	cell.organisation	moderately similar to ( 238) AT4G29340 | Symbols: PRF4 | PRF4 (PROFILIN 4); actin binding | chr4:14447718-14448467 FORWARDmoderately similar to ( 252) PROF_BETVE Profilin (Pollen allergen Bet v 2) (Bet v II) - Betula verrucosa (White birch) (Betula pendul	275	6.72396	342	5.67015	51	5.40547	65	7.2338	0,25	-0.420332	-0,31	0,35	1404
WZ0AQRAP12YI08FM1.SCF	cell.organisation	moderately similar to ( 407) AT1G50010 | Symbols: TUA2 | TUA2; structural constituent of cytoskeleton | chr1:18517737-18519729 FORWARDmoderately similar to ( 409) TBA4_GOSHI Tubulin alpha-4 chain (Alpha-4 tubulin) - Gossypium hirsutum (Upland cotton)moder	8	0.201935	9	0.154042	7	0.765931	8	0.919118	0,39	-0.263034	1,92	2,58	1360
gnl|UG|Qro#S57081120	cell.organisation	weakly similar to ( 143) AT4G31340 | Symbols: | myosin heavy chain-related | chr4:15205662-15208895 FORWARDweakly similar to ( 131) loc_os08g40790 12008.m26747 protein expressed protein no original description	8183	356.037	11078	326.829	309	58.279	434	85.9474	0,12	-0.560478	-2,61	-1,93	789
WZ0AQRAP11YF24FM1.SCF	cell.organisation	moderately similar to ( 227) AT2G19770 | Symbols: PRF5 | PRF5 (PROFILIN5); actin binding / actin monomer binding | chr2:8519885-8521119 REVERSEmoderately similar to ( 253) PROF3_HEVBR Profilin-3 (Pollen allergen Hev b 8.0201) - Hevea brasiliensis (Para ru	1859	53.4932	1730	33.7553	361	45.0295	355	46.4952	0,66	-0.0462095	-0,25	0,46	1193
gnl|UG|Qro#S57095665	cell.organisation	moderately similar to ( 291) AT5G45110 | Symbols: NPR3 | NPR3 (NPR1-LIKE PROTEIN 3); protein binding | chr5:18229319-18231334 FORWARDmoderately similar to ( 329) loc_os01g56200 12001.m150728 protein regulatory protein NPR1, putative, expressed no original	742	29.9671	1071	29.3296	172	30.112	264	48.5294	0,03	-0.688519	0,01	0,73	850
gnl|UG|Qro#S57095445	cell.organisation	weakly similar to ( 112) AT1G23220 | Symbols: | dynein light chain type 1 family protein | chr1:8242614-8244136 FORWARDweakly similar to ( 108) loc_os04g38880 12004.m08877 protein microtubule motor, putative, expressed no original description	1	0.0578902	1	0.0392537	13	3.26227	14	3.68887	0,56	-0.177305	5,82	6,55	593
gnl|UG|Qro#S57110801	cell.organisation	weakly similar to ( 167) AT5G12320 | Symbols: | ankyrin repeat family protein | chr5:3982762-3983899 FORWARDweakly similar to ( 170) loc_os07g46500 12007.m29297 protein tankyrase 2, putative, expressed no original description	784	39.3477	928	31.5811	56	12.1832	74	16.9042	0,32	-0.472488	-1,69	-0,90	684
WZ0AQRAQ11YO02FM1.SCF	cell.organisation	moderately similar to ( 348) AT1G18450 | Symbols: ATARP4, ARP4 | ATARP4; structural constituent of cytoskeleton | chr1:6348199-6351766 FORWARDweakly similar to ( 137) ACT_VOLCA Actin - Volvox carterimoderately similar to ( 324) loc_os08g04280 12008.m04572	4	0.102245	4	0.0693298	15	1.66206	17	1.97785	0,56	-0.250962	4,02	4,83	1343
WZ0AQRAQ11YG01FM1.SCF	cell.organisation	moderately similar to ( 213) AT4G14960 | Symbols: TUA6 | TUA6; structural constituent of cytoskeleton | chr4:8548769-8550319 REVERSEmoderately similar to ( 215) TBA1_PEA Tubulin alpha-1 chain - Pisum sativum (Garden pea)moderately similar to ( 211) loc_os	19105	479.425	22606	384.657	556	60.4811	747	85.3207	0,32	-0.496413	-2,99	-2,17	1368
gnl|UG|Qro#S57097692	cell.organisation	very weakly similar to (99.8) AT3G47690 | Symbols: ATEB1A, EB1A, ATEB1H2 | ATEB1A; microtubule binding | chr3:17581353-17583346 FORWARDvery weakly similar to (81.3) loc_os04g54940 12004.m10386 protein ATEB1A, putative, expressed no original description	3451	137.595	4308	116.468	245	42.3442	350	63.5163	0,24	-0.584963	-1,70	-0,87	861
WZ0AQRAQ11YA02FM1.SCF	cell.organisation	moderately similar to ( 225) AT2G19770 | Symbols: PRF5 | PRF5 (PROFILIN5); actin binding / actin monomer binding | chr2:8519885-8521119 REVERSEmoderately similar to ( 251) PROF3_HEVBR Profilin-3 (Pollen allergen Hev b 8.0201) - Hevea brasiliensis (Para ru	1921	46.6377	1696	27.9198	275	28.941	283	31.2721	0,74	-0.11176	-0,69	0,16	1414
gnl|UG|Qro#S57099676	cell.organisation	very weakly similar to (82.4) AT5G07270 | Symbols: | ankyrin repeat family protein | chr5:2280821-2283384 FORWARD no original description	1147	59.5692	1307	46.0267	91	20.4866	121	28.6025	0,37	-0.481458	-1,54	-0,69	661
gnl|UG|Qro#S57125134	cell.organisation	moderately similar to ( 306) AT2G46910 | Symbols: | plastid-lipid associated protein PAP / fibrillin family protein | chr2:19272427-19273856 FORWARD no original description	273	12.3151	239	7.31053	49	9.58169	51	10.4714	0,75	-0.128105	-0,36	0,52	761
WZ0AQRAQ11YG17FM1.SCF	cell.organisation	moderately similar to ( 309) AT5G19780 | Symbols: TUA5 | TUA5; structural constituent of cytoskeleton | chr5:6687212-6688926 FORWARDmoderately similar to ( 313) TBA6_MAIZE Tubulin alpha-6 chain (Alpha-6 tubulin) - Zea mays (Maize)moderately similar to ( 3	15	0.377517	19	0.324246	128	13.9645	197	22.5669	0,22	-0.692441	5,21	6,12	1364
gnl|UG|Qro#S57078614	cell.organisation	weakly similar to ( 164) AT1G04160 | Symbols: XIB, ATXIB, XI-8, XI-B | XIB (MYOSIN XI B); motor | chr1:1086495-1096146 FORWARDweakly similar to ( 171) loc_os02g57190 12002.m10741 protein myosin XI, putative, expressed no original description	930	43.143	1056	33.2176	59	11.8645	84	17.7365	0,38	-0.580064	-1,86	-0,91	740
gnl|UG|Qro#S57156128	cell.organisation	moderately similar to ( 321) AT3G61060 | Symbols: AtPP2-A13 | AtPP2-A13 (Arabidopsis thaliana phloem protein 2-A13); carbohydrate binding | chr3:22603166-22604336 FORWARDmoderately similar to ( 283) loc_os03g02550 12003.m05796 protein ATPP2-A13, putative,	4	0.19872	2	0.0673733	3	0.646062	2	0.452243	1,56	0.514573	1,70	2,75	691
WZ0AQRAQ13YH11FM1.SCF	cell.organisation	moderately similar to ( 416) AT5G23860 | Symbols: TUB8 | TUB8; structural constituent of cytoskeleton | chr5:8042962-8044528 FORWARDmoderately similar to ( 415) TBB2_ORYSA Tubulin beta-2 chain (Beta-2 tubulin) - Oryza sativa (Rice)moderately similar to (	492	12.419	425	7.27421	96	10.5042	111	12.7528	0,77	-0.279843	-0,24	0,81	1360
gnl|UG|Qro#S57143814	cell.organisation	weakly similar to ( 196) AT2G02240 | Symbols: MEE66 | MEE66 (maternal effect embryo arrest 66) | chr2:592359-593602 REVERSEweakly similar to ( 181) loc_os12g03740 12012.m04371 protein ATPP2-B10, putative, expressed no original description	4	0.137178	2	0.0465084	15	2.22991	10	1.56094	1,56	0.514573	4,02	5,07	1001
gnl|UG|Qro#S57112825	cell.organisation	very weakly similar to (87.0) AT2G03430 | Symbols: | ankyrin repeat family protein | chr2:1036192-1037536 REVERSEvery weakly similar to (94.0) loc_os03g45290 12003.m09558 protein ankyrin repeat domain-containing protein 50, putative, expressed no origina	94	3.77417	153	4.16544	10	1.74046	22	4.02047	-0,14	-1.20789	-1,12	-0,05	855
WZ0AQRAQ10YD15FM1.SCF	cell.organisation	moderately similar to ( 402) AT5G23860 | Symbols: TUB8 | TUB8; structural constituent of cytoskeleton | chr5:8042962-8044528 FORWARDmoderately similar to ( 401) TBB2_ORYSA Tubulin beta-2 chain (Beta-2 tubulin) - Oryza sativa (Rice)moderately similar to (	4589	115.665	4359	74.4982	109	11.9091	142	16.2904	0,63	-0.451952	-3,28	-2,19	1362
gnl|UG|Qro#S57099061	cell.organisation	very weakly similar to (84.3) AT3G45850 | Symbols: | kinesin motor protein-related | chr3:16855814-16860950 REVERSEvery weakly similar to (82.8) loc_os05g02670 12005.m083602 protein kinesin-related protein, putative, expressed no original description	4365	238.228	2880	106.58	232	54.8868	219	54.4018	1,16	0.0128046	-2,12	-0,97	629
WZ0AQRAP13YH21FM1.SCF	cell.organisation	moderately similar to ( 332) AT5G12380 | Symbols: | annexin, putative | chr5:4009223-4010687 FORWARDmoderately similar to ( 413) ANX4_FRAAN Annexin-like protein RJ4 - Fragaria ananassa (Strawberry)moderately similar to ( 296) loc_os02g51750 12002.m10206	16	0.454311	22	0.423577	1	0.123085	2	0.258478	0,10	-1.07039	-1,88	-0,71	1209
gnl|UG|Qro#S57083248	cell.organisation	moderately similar to ( 247) AT3G24530 | Symbols: | AAA-type ATPase family protein / ankyrin repeat family protein | chr3:8945678-8947786 REVERSEmoderately similar to ( 224) loc_os02g16660 12002.m33635 protein protein cbxX, chromosomal, putative, express	568	23.7212	489	13.8475	38	6.87927	49	9.31417	0,78	-0.437172	-1,79	-0,57	822
gnl|UG|Qro#S57088654	cell.organisation	weakly similar to ( 105) AT2G47500 | Symbols: | ATP binding / microtubule motor | chr2:19493247-19497882 FORWARD no original description	1879	100.006	1668	60.1966	91	20.9948	128	31.0078	0,73	-0.562595	-2,25	-0,96	645
gnl|UG|Qro#S57083766	cell.organisation	moderately similar to ( 393) AT5G47820 | Symbols: FRA1 | FRA1 (FRAGILE FIBER 1); microtubule motor | chr5:19366505-19372229 FORWARDmoderately similar to ( 331) loc_os09g02650 12009.m03637 protein chromosome-associated kinesin KLP1, putative, expressed no	8	0.314223	3	0.0798998	65	11.0671	40	7.15103	1,98	0.63005	5,14	6,48	874
gnl|UG|Qro#S57141892	cell.organisation	highly similar to ( 513) AT4G14960 | Symbols: TUA6 | TUA6; structural constituent of cytoskeleton | chr4:8548769-8550319 REVERSEhighly similar to ( 520) TBA1_PEA Tubulin alpha-1 chain - Pisum sativum (Garden pea)highly similar to ( 512) loc_os03g51600 120	356	11.0398	254	5.34099	37	4.97376	45	6.35163	1,05	-0.352789	-1,15	0,25	1107
gnl|UG|Qro#S57113236	cell.organisation	weakly similar to ( 189) AT1G23220 | Symbols: | dynein light chain type 1 family protein | chr1:8242614-8244136 FORWARDweakly similar to ( 155) loc_os02g36990 12002.m08787 protein microtubule motor, putative, expressed no original description	329	15.4292	177	5.62857	541	109.981	539	115.053	1,46	-0.065046	2,83	4,35	732
WZ0AQRAP15YA03FM1.SCF	cell.organisation	highly similar to ( 506) AT4G14960 | Symbols: TUA6 | TUA6; structural constituent of cytoskeleton | chr4:8548769-8550319 REVERSEhighly similar to ( 511) TBA4_GOSHI Tubulin alpha-4 chain (Alpha-4 tubulin) - Gossypium hirsutum (Upland cotton)highly similar	6	0.162439	2	0.0367152	8	0.938861	5	0.616128	2,15	0.607683	2,53	4,07	1268
gnl|UG|Qro#S57113244	cell.organisation	weakly similar to ( 166) AT1G24460 | Symbols: | unknown protein | chr1:8666072-8672338 FORWARDvery weakly similar to (95.5) loc_os02g38480 12002.m08936 protein expressed protein no original description	3	0.144239	3	0.0978045	1	0.208417	2	0.437675	0,56	-1.07039	0,53	2,16	714
WZ0AQRAP10YD07FM1.SCF	cell.organisation	weakly similar to ( 167) AT3G53750 | Symbols: ACT3 | ACT3 (actin 3); structural constituent of cytoskeleton | chr3:19915924-19917371 FORWARDweakly similar to ( 169) ACT3_PEA Actin-3 - Pisum sativum (Garden pea)weakly similar to ( 167) loc_os03g50890 12003	3341	82.8705	1998	33.6043	62	6.66632	75	8.4673	1,30	-0.345012	-3,64	-1,99	1384
gnl|UG|Qro#S57082453	cell.organisation	moderately similar to ( 204) AT4G39050 | Symbols: | kinesin-related protein (MKRP2) | chr4:18193462-18200148 FORWARDweakly similar to ( 184) loc_os10g36880 12010.m06493 protein ATP binding protein, putative, expressed no original description	1545	65.9678	1161	33.6134	90	16.6578	141	27.4021	0,97	-0.718088	-1,99	-0,29	804
gnl|UG|Qro#S57129399	cell.organisation	moderately similar to ( 212) AT2G28840 | Symbols: | ankyrin repeat family protein | chr2:12378672-12380474 FORWARDmoderately similar to ( 205) loc_os05g02130 12005.m04749 protein ankyrin repeat domain-containing protein 28, putative, expressed no origina	235	9.34795	166	4.47747	23	3.96595	34	6.15585	1,06	-0.63429	-1,24	0,46	863
gnl|UG|Qro#S57097753	cell.organisation	weakly similar to ( 102) AT5G51600 | Symbols: PLE, ATMAP65-3, MAP65-3 | PLE (PLEIADE); microtubule binding | chr5:20961061-20964080 REVERSEvery weakly similar to (92.0) loc_os01g49200 12001.m11107 protein microtubule-associated protein, putative, expresse	910	37.5924	540	15.1262	51	9.13271	66	12.4097	1,31	-0.442358	-2,04	-0,29	831
gnl|UG|Qro#S57131329	cell.organisation	moderately similar to ( 299) AT5G65020 | Symbols: ANNAT2 | ANNAT2 (Annexin Arabidopsis 2); calcium ion binding / calcium-dependent phospholipid binding | chr5:25974366-25975554 FORWARDmoderately similar to ( 218) ANX4_FRAAN Annexin-like protein RJ4 - Frag	3542	156.692	2684	80.5112	35	6.71177	60	12.0812	0,96	-0.847997	-4,55	-2,74	776
gnl|UG|Qro#S57097124	cell.organisation	moderately similar to ( 304) AT3G54170 | Symbols: ATFIP37, FIP37 | ATFIP37 (ARABIDOPSIS THALIANA FKBP12 INTERACTING PROTEIN 37); protein binding | chr3:20056848-20059396 FORWARDmoderately similar to ( 318) loc_os06g27970 12006.m07342 protein FKBP12-intera	2	0.0774044	1	0.0262429	20	3.35534	24	4.22773	1,56	-0.333424	5,44	7,33	887
gnl|UG|Qro#S57083360	cell.organisation	moderately similar to ( 296) AT3G53750 | Symbols: ACT3 | ACT3 (actin 3); structural constituent of cytoskeleton | chr3:19915924-19917371 FORWARDmoderately similar to ( 298) ACT11_SOLTU Actin-97 - Solanum tuberosum (Potato)moderately similar to ( 297) loc_	3342	148.996	2137	64.6025	60	11.5955	100	20.2922	1,21	-0.807355	-3,68	-1,67	770
gnl|UG|Qro#S57078519	cell.organisation	moderately similar to ( 213) AT4G27890 | Symbols: | nuclear movement family protein | chr4:13886033-13887220 FORWARDmoderately similar to ( 219) loc_os06g12530 12006.m32023 protein nuclear migration protein nudC, putative, expressed no original descripti	30	1.41271	28	0.894059	2	0.408257	5	1.07167	0,66	-1.39232	-1,79	0,26	729
WZ0AQRAQ10YC14FM1.SCF	cell.organisation	weakly similar to ( 145) AT5G23910 | Symbols: | ATP binding / microtubule motor | chr5:8068452-8072723 FORWARDweakly similar to ( 103) loc_os04g30720 12004.m35280 protein kinesin motor domain containing protein, expressed no original description	198	4.8865	93	1.55629	14	1.49772	18	2.02193	1,65	-0.432959	-1,71	0,38	1391
gnl|UG|Qro#S57096702	cell.organisation	moderately similar to ( 339) AT3G12110 | Symbols: ACT11 | ACT11 (actin-11); structural constituent of cytoskeleton | chr3:3858116-3859609 FORWARDmoderately similar to ( 343) ACT_GOSHI Actin - Gossypium hirsutum (Upland cotton)moderately similar to ( 341)	4459	180.297	2698	73.9724	136	23.8376	236	43.4335	1,29	-0.86557	-2,92	-0,77	849
gnl|UG|Qro#S57140332	cell.organisation	moderately similar to ( 342) AT2G42570 | Symbols: | unknown protein | chr2:17717498-17719921 REVERSEmoderately similar to ( 290) loc_os01g46350 12001.m10833 protein expressed protein no original description	1211	36.6598	1093	22.4359	199	26.1138	535	73.7158	0,71	-1.49716	-0,49	1,72	1134
gnl|UG|Qro#S57099759	cell.organisation	moderately similar to ( 253) AT3G54260 | Symbols: | unknown protein | chr3:20085097-20086745 REVERSEweakly similar to ( 171) loc_os03g18110 12003.m07236 protein expressed protein no original description	1566	76.3622	571	18.8799	13	2.7479	16	3.55114	2,02	-0.36995	-4,80	-2,41	704
gnl|UG|Qro#S57145538	cell.organisation	moderately similar to ( 417) AT3G46520 | Symbols: ACT12 | ACT12 (ACTIN-12); structural constituent of cytoskeleton | chr3:17128567-17129981 FORWARDmoderately similar to ( 419) ACT_GOSHI Actin - Gossypium hirsutum (Upland cotton)moderately similar to ( 421	4	0.131781	2	0.0446784	2	0.285623	5	0.74976	1,56	-1.39232	1,12	4,07	1042
gnl|UG|Qro#S57139313	cell.organisation	highly similar to ( 501) AT5G62700 | Symbols: TUB3 | TUB3; GTP binding / GTPase/ structural molecule | chr5:25184501-25186426 FORWARDmoderately similar to ( 499) TBB2_ORYSA Tubulin beta-2 chain (Beta-2 tubulin) - Oryza sativa (Rice)moderately similar to (	2586	73.2463	1102	21.1648	42	5.15677	106	13.6654	1,79	-1.40599	-3,83	-0,63	1212
gnl|UG|Qro#S57136982	cell.organisation	weakly similar to ( 148) AT5G67270 | Symbols: ATEB1C, EB1C, ATEB1H1 | ATEB1C (microtubule end binding protein 1); microtubule binding | chr5:26840248-26841984 REVERSEweakly similar to ( 156) loc_os10g35580 12010.m06382 protein microtubule-associated prote	500	23.9392	97	3.14911	5	1.03772	20	4.35844	2,93	-2.07039	-4,53	0,47	717
gnl|UG|Qro#S57116403	cell.organisation	moderately similar to ( 249) AT1G18370 | Symbols: HIK, ATNACK1, NACK1 | HIK (HINKEL); ATP binding / microtubule motor | chr1:6319732-6323820 REVERSEmoderately similar to ( 224) loc_os01g33040 12001.m09621 protein kinesin heavy chain, putative, expressed n	334	16.5452	77	2.58639	7	1.50313	37	8.34235	2,68	-2.47249	-3,46	1,69	693
gnl|UG|Qro#S57095896	cell.organisation	moderately similar to ( 428) AT4G14960 | Symbols: TUA6 | TUA6; structural constituent of cytoskeleton | chr4:8548769-8550319 REVERSEmoderately similar to ( 429) TBA3_HORVU Tubulin alpha-3 chain - Hordeum vulgare (Barley)moderately similar to ( 427) loc_os	52	2.15853	23	0.647378	1	0.179939	12	2.26723	1,74	-3.65535	-3,58	1,81	827
gnl|UG|Qro#S57078656	cell.vesicle transport	very weakly similar to (93.2) AT5G11150 | Symbols: ATVAMP713, VAMP713 | ATVAMP713 (VESICLE-ASSOCIATED MEMBRANE PROTEIN 713) | chr5:3546625-3547844 REVERSEvery weakly similar to (93.2) loc_os06g07780 12006.m31993 protein vesicle-associated membrane protein	2	0.129788	0	0	1	0.281303	0	0	#DIV/0!		1,12	#DIV/0!	529
gnl|UG|Qro#S57094126	cell.vesicle transport	moderately similar to ( 303) AT5G58430 | Symbols: ATEXO70B1 | ATEXO70B1 (exocyst subunit EXO70 family protein B1); protein binding | chr5:23621460-23623334 REVERSEmoderately similar to ( 214) loc_os01g61180 12001.m12245 protein protein binding protein, pu	0	0	2	0.0709679	2	0.453688	1	0.238186	#NUM!	0.929611	#DIV/0!	1,75	656
gnl|UG|Qro#S57097871	cell.vesicle transport	moderately similar to ( 463) AT1G13170 | Symbols: ORP1D | ORP1D (OSBP(OXYSTEROL BINDING PROTEIN)-RELATED PROTEIN 1D); oxysterol binding | chr1:4488826-4492278 REVERSEmoderately similar to ( 464) loc_os12g18770 12012.m05830 protein oxysterol binding protei	0	0	1	0.0303487	2	0.38803	2	0.407432	#NUM!	-0.0703893	#DIV/0!	3,75	767
gnl|UG|Qro#S57098158	cell.vesicle transport	weakly similar to ( 184) AT1G08820 | Symbols: VAP27-2 | VAP27-2 (VAMP/SYNAPTOBREVIN-ASSOCIATED PROTEIN 27-2); structural molecule | chr1:2821810-2824412 REVERSEweakly similar to ( 182) loc_os01g71050 12001.m13149 protein VAP27-2, putative, expressed no or	1	0.0516224	0	0	14	3.13283	10	2.34962	#DIV/0!	0.415037	5,92	#DIV/0!	665
gnl|UG|Qro#S57101728	cell.vesicle transport	moderately similar to ( 234) AT5G63640 | Symbols: | VHS domain-containing protein / GAT domain-containing protein | chr5:25478935-25481221 FORWARDweakly similar to ( 195) loc_os08g01740 12008.m04322 protein protein transporter, putative, expressed no ori	0	0	1	0.0342316	0	0	1	0.229779	#NUM!		#DIV/0!	2,75	680
gnl|UG|Qro#S57109602	cell.vesicle transport	moderately similar to ( 434) AT4G34450 | Symbols: | coatomer gamma-2 subunit, putative / gamma-2 coat protein, putative / gamma-2 COP, putative | chr4:16471956-16476795 FORWARDmoderately similar to ( 427) loc_os07g10150 12007.m05470 protein coatomer subu	2	0.0848674	2	0.0575463	0	0	1	0.19314	0,56		#NUM!	1,75	809
gnl|UG|Qro#S57110243	cell.vesicle transport	moderately similar to ( 224) AT1G18190 | Symbols: GC2 | GC2 (golgin candidate 2) | chr1:6257963-6261325 REVERSEweakly similar to ( 172) loc_os04g55810 12004.m10472 protein expressed protein no original description	0	0	0	0	2	0.446875	5	1.17305	#DIV/0!	-1.39232	#DIV/0!	#DIV/0!	666
gnl|UG|Qro#S57110804	cell.vesicle transport	moderately similar to ( 377) AT5G50380 | Symbols: ATEXO70F1 | ATEXO70F1 (exocyst subunit EXO70 family protein F1); protein binding | chr5:20516382-20518433 REVERSEmoderately similar to ( 314) loc_os01g69230 12001.m13023 protein protein binding protein, pu	1	0.039595	0	0	0	0	1	0.180219	#DIV/0!		#NUM!	#DIV/0!	867
gnl|UG|Qro#S57111055	cell.vesicle transport	very weakly similar to (94.0) AT1G47830 | Symbols: | clathrin coat assembly protein, putative | chr1:17613346-17614784 REVERSEvery weakly similar to (88.6) AP2S1_MAIZE AP-2 complex subunit sigma-1 (Clathrin coat assembly protein AP17) (Clathrin coat-asso	0	0	0	0	17	4.82779	29	8.64742	#DIV/0!	-0.840907	#DIV/0!	#DIV/0!	524
gnl|UG|Qro#S57113730	cell.vesicle transport	very weakly similar to (91.7) AT5G05380 | Symbols: PRA1.B3 | PRA1.B3 (PRENYLATED RAB ACCEPTOR 1.B3) | chr5:1592214-1592867 FORWARDvery weakly similar to (91.3) TBG_PHYPA Tubulin gamma chain (Gamma tubulin) - Physcomitrella patens (Moss)very weakly similar	0	0	0	0	1	0.208125	1	0.218531	#DIV/0!	-0.0703893	#DIV/0!	#DIV/0!	715
gnl|UG|Qro#S57120550	cell.vesicle transport	moderately similar to ( 218) AT1G21380 | Symbols: | VHS domain-containing protein / GAT domain-containing protein | chr1:7485806-7488032 REVERSEmoderately similar to ( 226) loc_os11g09329 12011.m079960 protein VHS and GAT domain protein, putative, expres	1	0.0372735	0	0	5	0.807869	8	1.35722	#DIV/0!	-0.748461	4,44	#DIV/0!	921
gnl|UG|Qro#S57120742	cell.vesicle transport	moderately similar to ( 283) AT4G34660 | Symbols: | SH3 domain-containing protein 2 (SH3P2) | chr4:16545595-16548294 REVERSEmoderately similar to ( 258) loc_os10g36870 12010.m06492 protein clathrin binding protein, putative, expressed no original descrip	1	0.0533886	7	0.253409	0	0	0	0	-2,25		#NUM!	#NUM!	643
gnl|UG|Qro#S57123324	cell.vesicle transport	moderately similar to ( 373) AT3G54300 | Symbols: ATVAMP727, VAMP727 | ATVAMP727 (VESICLE-ASSOCIATED MEMBRANE PROTEIN 727) | chr3:20108355-20110127 REVERSEmoderately similar to ( 329) loc_os08g44430 12008.m62034 protein vesicle-associated membrane protein	0	0	0	0	4	0.570698	6	0.898849	#DIV/0!	-0.655352	#DIV/0!	#DIV/0!	1043
gnl|UG|Qro#S57128051	cell.vesicle transport	moderately similar to ( 414) AT1G30630 | Symbols: | coatomer protein epsilon subunit family protein / COPE family protein | chr1:10858546-10860173 REVERSEmoderately similar to ( 385) loc_os04g52270 12004.m10122 protein coatomer subunit epsilon, putative,	1	0.0480797	0	0	4	0.833667	6	1.31303	#DIV/0!	-0.655352	4,12	#DIV/0!	714
gnl|UG|Qro#S57129308	cell.vesicle transport	moderately similar to ( 354) AT4G31480 | Symbols: | coatomer beta subunit, putative / beta-coat protein, putative / beta-COP, putative | chr4:15264076-15267384 FORWARDmoderately similar to ( 315) loc_os11g07280 12011.m28658 protein coatomer subunit beta,	1	0.0474811	0	0	40	8.23289	29	6.26729	#DIV/0!	0.393558	7,44	#DIV/0!	723
gnl|UG|Qro#S57131544	cell.vesicle transport	moderately similar to ( 261) AT2G32670 | Symbols: ATVAMP725, VAMP725 | ATVAMP725 | chr2:13857941-13859346 FORWARDmoderately similar to ( 260) loc_os07g09600 12007.m05415 protein vesicle-associated membrane protein 725, putative, expressed no original desc	0	0	0	0	7	1.18912	2	0.356735	#DIV/0!	1.73697	#DIV/0!	#DIV/0!	876
gnl|UG|Qro#S57136708	cell.vesicle transport	moderately similar to ( 432) AT5G16880 | Symbols: | VHS domain-containing protein / GAT domain-containing protein | chr5:5549658-5551274 FORWARDmoderately similar to ( 413) loc_os02g46962 12002.m100323 protein protein transporter, putative, expressed no	0	0	0	0	2	0.233244	1	0.122453	#DIV/0!	0.929611	#DIV/0!	#DIV/0!	1276
WZ0AQRAL3YA21FM1.SCF	cell.vesicle transport	weakly similar to ( 122) AT1G06210 | Symbols: | VHS domain-containing protein / GAT domain-containing protein | chr1:1897567-1898986 FORWARDvery weakly similar to (89.4) loc_os02g46962 12002.m100323 protein protein transporter, putative, expressed no ori	0	0	0	0	4	0.541618	0	0	#DIV/0!		#DIV/0!	#DIV/0!	1099
WZ0AQRAP10YF19FM1.SCF	cell.vesicle transport	moderately similar to ( 489) AT4G11380 | Symbols: | beta-adaptin, putative | chr4:6920608-6925444 FORWARDmoderately similar to ( 496) loc_os03g23950 12003.m07741 protein AP-1 complex subunit beta-1, expressed no original description	0	0	0	0	5	0.594762	4	0.4996	#DIV/0!	0.251539	#DIV/0!	#DIV/0!	1251
WZ0AQRAP11YC07FM1.SCF	cell.vesicle transport	moderately similar to ( 218) AT1G21380 | Symbols: | VHS domain-containing protein / GAT domain-containing protein | chr1:7485806-7488032 REVERSEmoderately similar to ( 226) loc_os11g09329 12011.m079960 protein VHS and GAT domain protein, putative, expres	0	0	1	0.0170656	2	0.218196	6	0.687317	#NUM!	-1.65535	#DIV/0!	5,33	1364
WZ0AQRAP12YF03FM1.SCF	cell.vesicle transport	moderately similar to ( 375) AT3G54300 | Symbols: ATVAMP727, VAMP727 | ATVAMP727 (VESICLE-ASSOCIATED MEMBRANE PROTEIN 727) | chr3:20108355-20110127 REVERSEmoderately similar to ( 333) loc_os08g44430 12008.m62034 protein vesicle-associated membrane protein	1	0.0246793	0	0	855	91.4681	913	102.557	#DIV/0!	-0.16508	11,86	#DIV/0!	1391
WZ0AQRAQ13YJ22FM1.SCF	cell.vesicle transport	moderately similar to ( 260) AT1G51740 | Symbols: SYP81, ATUFE1, ATSYP81, UFE1 | SYP81 (SYNTAXIN OF PLANTS 81); SNAP receptor/ protein binding | chr1:19189063-19191188 FORWARDmoderately similar to ( 226) loc_os04g44810 12004.m09438 protein syntaxin 81, pu	0	0	1	0.0197938	2	0.253077	0	0	#NUM!		#DIV/0!	#NUM!	1176
WZ0AQRGA10YD01EM1.SCF	cell.vesicle transport	moderately similar to ( 283) loc_os12g29700 12012.m06784 protein retrotransposon protein, putative, unclassified no original description	0	0	0	0	7	0.751563	12	1.35281	#DIV/0!	-0.847997	#DIV/0!	#DIV/0!	1386
WZ0AQRGA11YB13EM1.SCF	cell.vesicle transport	very weakly similar to (88.6) AT4G20520 | Symbols: | RNA binding / RNA-directed DNA polymerase | chr4:11045912-11047716 FORWARDmoderately similar to ( 217) loc_os09g29920 12009.m06143 protein retrotransposon protein, putative, unclassified no original de	0	0	0	0	0	0	0	0	#DIV/0!		#DIV/0!	#DIV/0!	1371
WZ0AQRGA13YE07EM1.SCF	cell.vesicle transport	very weakly similar to (80.5) ATMG01250 | Symbols: ORF102 | hypothetical protein | chrM:310514-310882 FORWARDmoderately similar to ( 285) loc_os12g29700 12012.m06784 protein retrotransposon protein, putative, unclassified no original description	0	0	0	0	0	0	0	0	#DIV/0!		#DIV/0!	#DIV/0!	1385
WZ0AQRAP10YJ08FM1.SCF	cell.vesicle transport	weakly similar to ( 135) AT5G59420 | Symbols: ORP3C | ORP3C (OSBP(OXYSTEROL BINDING PROTEIN)-RELATED PROTEIN 3C); oxysterol binding | chr5:23961731-23964623 FORWARDweakly similar to ( 125) loc_os03g16690 12003.m07102 protein oxysterol-binding protein homo	87	2.19927	222	3.8053	8	0.876639	5	0.575295	-0,79	0.607683	-1,33	-2,73	1358
gnl|UG|Qro#S57143255	cell.vesicle transport	moderately similar to ( 259) AT4G21450 | Symbols: | vesicle-associated membrane family protein / VAMP family protein | chr4:11426136-11428125 FORWARDmoderately similar to ( 241) loc_os08g04620 12008.m04605 protein structural molecule, putative, expressed	25	1.20368	44	1.43648	89	18.5751	50	10.9572	-0,26	0.761488	3,95	2,93	713
gnl|UG|Qro#S57102217	cell.vesicle transport	weakly similar to ( 116) AT5G16490 | Symbols: RIC4 | RIC4 (ROP-INTERACTIVE CRIB MOTIF-CONTAINING PROTEIN 4); protein binding | chr5:5384468-5385205 REVERSE no original description	1131	57.35	2457	84.4797	17	3.73672	14	3.23117	-0,56	0.209719	-3,94	-4,71	677
gnl|UG|Qro#S57119304	cell.vesicle transport	moderately similar to ( 317) AT2G21390 | Symbols: | coatomer protein complex, subunit alpha, putative | chr2:9152428-9156577 FORWARDmoderately similar to ( 265) loc_os03g50340 12003.m10027 protein coatomer subunit alpha, putative, expressed no original d	525	23.467	739	22.3985	63	12.207	48	9.76562	0,07	0.321928	-0,94	-1,20	768
gnl|UG|Qro#S57082071	cell.vesicle transport	moderately similar to ( 241) AT1G04750 | Symbols: VAMP7B, VAMP721, ATVAMP721, AT VAMP7B | VAMP721 (VESICLE-ASSOCIATED MEMBRANE PROTEIN 721) | chr1:1331857-1333426 REVERSEmoderately similar to ( 246) loc_os07g09600 12007.m05415 protein vesicle-associated m	6001	261.431	9610	283.879	268	50.6103	238	47.1923	-0,12	0.100882	-2,37	-2,59	788
gnl|UG|Qro#S57095124	cell.vesicle transport	weakly similar to ( 143) AT1G75100 | Symbols: JAC1 | JAC1 (J-DOMAIN PROTEIN REQUIRED FOR CHLOROPLAST ACCUMULATION RESPONSE 1); heat shock protein binding | chr1:28191108-28193769 REVERSEweakly similar to ( 155) loc_os03g10180 12003.m35074 protein expresse	1818	76.5765	2728	77.9153	388	70.8443	328	62.8834	-0,03	0.171972	-0,11	-0,31	815
gnl|UG|Qro#S57106975	cell.vesicle transport	moderately similar to ( 227) AT1G16240 | Symbols: SYP51, ATSYP51 | SYP51 (SYNTAXIN OF PLANTS 51); SNAP receptor | chr1:5555193-5556340 REVERSEmoderately similar to ( 219) loc_os08g17600 12008.m26640 protein SNARE domain containing protein, expressed no or	2640	124.832	4644	148.899	297	60.8766	302	64.9966	-0,25	-0.0944749	-1,04	-1,20	726
gnl|UG|Qro#S57099788	cell.vesicle transport	moderately similar to ( 260) AT1G26670 | Symbols: VTI12, ATVTI12, VTI1B | VTI1B; SNARE binding / receptor/ soluble NSF attachment protein | chr1:9216103-9217793 FORWARDmoderately similar to ( 249) loc_os01g51120 12001.m42700 protein vesicle transport v-SN	22	1.06222	63	2.06256	8	1.67437	14	3.07665	-0,96	-0.877744	0,66	0,58	711
gnl|UG|Qro#S57096700	cell.vesicle transport	moderately similar to ( 243) AT5G54110 | Symbols: ATMAMI | ATMAMI (ARABIDOPSIS THALIANA MEMBRANE-ASSOCIATED MANNITOL-INDUCED); structural molecule | chr5:21958356-21960367 FORWARDmoderately similar to ( 245) loc_os08g04620 12008.m04605 protein structural	7244	287.822	9933	267.61	412	70.9601	349	63.1149	0,11	0.169028	-2,02	-2,08	864
WZ0AQRAQ13YB08FM1.SCF	cell.vesicle transport	weakly similar to ( 112) AT3G54300 | Symbols: ATVAMP727, VAMP727 | ATVAMP727 (VESICLE-ASSOCIATED MEMBRANE PROTEIN 727) | chr3:20108355-20110127 REVERSEvery weakly similar to ( 100) loc_os08g44430 12008.m62034 protein vesicle-associated membrane protein 72	631	15.6627	1080	18.1776	479	51.54	518	58.5231	-0,21	-0.183316	1,72	1,69	1383
gnl|UG|Qro#S57125106	cell.vesicle transport	moderately similar to ( 273) AT5G58060 | Symbols: YKT61, ATYKT61, ATGP1 | YKT61 | chr5:23498277-23500128 FORWARDmoderately similar to ( 248) loc_os01g73300 12001.m13359 protein VAMP-like protein YKT62, putative, expressed no original description	7978	378.805	13756	442.884	383	78.8299	422	91.1999	-0,23	-0.210288	-2,27	-2,28	723
gnl|UG|Qro#S57078323	cell.vesicle transport	moderately similar to ( 258) AT4G00170 | Symbols: | vesicle-associated membrane family protein / VAMP family protein | chr4:70732-72085 REVERSEmoderately similar to ( 224) loc_os08g05890 12008.m26583 protein vesicle-associated membrane protein-associated	1	0.0482825	2	0.0654781	44	9.20903	57	12.5264	-0,44	-0.443848	7,58	7,58	711
WZ0AQRAP15YB17FM1.SCF	cell.vesicle transport	moderately similar to ( 347) AT2G32670 | Symbols: ATVAMP725, VAMP725 | ATVAMP725 | chr2:13857941-13859346 FORWARDmoderately similar to ( 344) loc_os07g09600 12007.m05415 protein vesicle-associated membrane protein 725, putative, expressed no original desc	3	0.0779611	4	0.0704844	22	2.47828	20	2.36563	0,15	0.0671142	4,99	5,07	1321
WZ0AQRAQ12YK19FM1.SCF	cell.vesicle transport	moderately similar to ( 281) AT1G52360 | Symbols: | coatomer protein complex, subunit beta 2 (beta prime), putative | chr1:19499282-19505397 FORWARDmoderately similar to ( 250) loc_os06g05180 12006.m71402 protein coatomer subunit beta, putative, expresse	6	0.162825	8	0.147209	92	10.8225	85	10.499	0,15	0.0437817	6,06	6,16	1265
gnl|UG|Qro#S57095874	cell.vesicle transport	weakly similar to ( 168) AT4G22540 | Symbols: ORP2A | ORP2A (OSBP(OXYSTEROL BINDING PROTEIN)-RELATED PROTEIN 2A); oxysterol binding / phosphoinositide binding | chr4:11860969-11863886 REVERSEweakly similar to ( 147) loc_os03g49770 12003.m09975 protein oxy	883	33.4205	977	25.074	48	7.87526	38	6.54631	0,41	0.266646	-2,09	-1,94	907
gnl|UG|Qro#S57077595	cell.vesicle transport	moderately similar to ( 305) AT4G35410 | Symbols: | clathrin adaptor complex small chain family protein | chr4:16832572-16833476 FORWARDweakly similar to ( 154) AP2S1_MAIZE AP-2 complex subunit sigma-1 (Clathrin coat assembly protein AP17) (Clathrin coat	7278	270.689	10895	274.765	492	79.3221	533	90.2289	-0,02	-0.185867	-1,77	-1,61	923
WZ0AQRAP11YD09FM1.SCF	cell.vesicle transport	moderately similar to ( 343) AT2G32670 | Symbols: ATVAMP725, VAMP725 | ATVAMP725 | chr2:13857941-13859346 FORWARDmoderately similar to ( 342) loc_os07g09600 12007.m05415 protein vesicle-associated membrane protein 725, putative, expressed no original desc	1727	42.6211	2495	41.7522	1159	123.99	1206	135.469	0,03	-0.127739	1,54	1,70	1391
WZ0AQRAP11YN20FM1.SCF	cell.vesicle transport	moderately similar to ( 362) AT5G58060 | Symbols: YKT61, ATYKT61, ATGP1 | YKT61 | chr5:23498277-23500128 FORWARDmoderately similar to ( 311) loc_os01g64650 12001.m43292 protein VAMP-like protein YKT62, putative, expressed no original description	290	7.29866	402	6.86037	981	107.025	982	112.491	0,09	-0.0718592	3,87	4,04	1364
gnl|UG|Qro#S57084430	cell.vesicle transport	weakly similar to ( 124) AT5G61210 | Symbols: SNAP33, ATSNAP33, SNP33, ATSNAP33B | SNAP33 (SOLUBLE N-ETHYLMALEIMIDE-SENSITIVE FACTOR ADAPTOR PROTEIN 33); SNAP receptor/ protein binding | chr5:24624027-24625366 FORWARDweakly similar to ( 107) loc_os02g2408	747	33.0886	1721	51.691	86	16.5131	150	30.2419	-0,64	-0.872943	-1,00	-0,77	775
gnl|UG|Qro#S57096332	cell.vesicle transport	moderately similar to ( 216) AT1G79830 | Symbols: GC5 | GC5 (golgin candidate 5); protein binding | chr1:30028110-30033508 REVERSEweakly similar to ( 169) loc_os05g48620 12005.m08933 protein tropomyosin, putative, expressed no original description	2337	94.8305	2866	78.8572	140	24.6257	130	24.01	0,27	0.0365259	-1,95	-1,72	846
gnl|UG|Qro#S57133303	cell.vesicle transport	weakly similar to ( 166) AT3G17440 | Symbols: NPSN13, ATNPSN13 | NPSN13 (NOVEL PLANT SNARE 13) | chr3:5970153-5972290 REVERSEweakly similar to ( 136) loc_os07g44350 12007.m08656 protein novel plant SNARE 11, putative, expressed no original description	2916	127.196	3855	114.021	199	37.6278	201	39.9063	0,16	-0.0848164	-1,76	-1,52	787
WZ0AQRAQ10YF15FM1.SCF	cell.vesicle transport	weakly similar to ( 152) AT3G54300 | Symbols: ATVAMP727, VAMP727 | ATVAMP727 (VESICLE-ASSOCIATED MEMBRANE PROTEIN 727) | chr3:20108355-20110127 REVERSEweakly similar to ( 137) loc_os08g44430 12008.m62034 protein vesicle-associated membrane protein 727, pu	358	8.48739	561	9.01841	75	7.70768	90	9.71167	-0,09	-0.333424	-0,14	0,11	1448
gnl|UG|Qro#S57110465	cell.vesicle transport	moderately similar to ( 338) AT4G11380 | Symbols: | beta-adaptin, putative | chr4:6920608-6925444 FORWARDmoderately similar to ( 332) loc_os03g23950 12003.m07741 protein AP-1 complex subunit beta-1, expressed no original description	1414	56.973	1717	46.9101	115	20.0858	110	20.1731	0,28	-0.00625899	-1,50	-1,22	852
gnl|UG|Qro#S57096209	cell.vesicle transport	moderately similar to ( 274) AT1G47830 | Symbols: | clathrin coat assembly protein, putative | chr1:17613346-17614784 REVERSEmoderately similar to ( 258) AP2S1_MAIZE AP-2 complex subunit sigma-1 (Clathrin coat assembly protein AP17) (Clathrin coat-associ	2370	99.9502	3322	94.9972	265	48.4454	295	56.6262	0,07	-0.225112	-1,05	-0,75	814
gnl|UG|Qro#S57105089	cell.vesicle transport	weakly similar to ( 124) AT1G06210 | Symbols: | VHS domain-containing protein / GAT domain-containing protein | chr1:1897567-1898986 FORWARDvery weakly similar to (89.4) loc_os02g46962 12002.m100323 protein protein transporter, putative, expressed no ori	1827	77.9116	2863	82.7868	207	38.2653	259	50.2717	-0,09	-0.393711	-1,03	-0,72	805
gnl|UG|Qro#S57140202	cell.vesicle transport	moderately similar to ( 334) AT3G22845 | Symbols: | emp24/gp25L/p24 protein-related | chr3:8087373-8088550 FORWARDmoderately similar to ( 300) loc_os03g53310 12003.m10303 protein suppressor/enhancer of lin-12 protein 9 precursor, putative, expressed no o	3371	138.59	4343	121.071	130	23.1679	136	25.4491	0,20	-0.135484	-2,58	-2,25	835
gnl|UG|Qro#S57139580	cell.vesicle transport	weakly similar to ( 140) AT3G11130 | Symbols: | clathrin heavy chain, putative | chr3:3482575-3491667 REVERSEweakly similar to ( 144) loc_os12g01390 12012.m04143 protein clathrin heavy chain, putative, expressed no original description	11738	519.938	16160	485.373	869	166.859	1007	203.024	0,10	-0.283025	-1,64	-1,26	775
WZ0AQRAP11YG04FM1.SCF	cell.vesicle transport	moderately similar to ( 433) AT3G08530 | Symbols: | clathrin heavy chain, putative | chr3:2587171-2595411 REVERSEmoderately similar to ( 437) loc_os11g01380 12011.m04343 protein clathrin heavy chain, putative, expressed no original description	49	1.22425	47	0.796245	27	2.9242	22	2.50182	0,62	0.225067	1,26	1,65	1374
gnl|UG|Qro#S57095900	cell.vesicle transport	moderately similar to ( 285) AT3G09740 | Symbols: SYP71, ATSYP71 | SYP71 (SYNTAXIN OF PLANTS 71); protein transporter | chr3:2989615-2991354 FORWARDmoderately similar to ( 258) loc_os05g48020 12005.m08873 protein syntaxin 72, putative, expressed no origin	5057	204.96	6807	187.072	308	54.1126	360	66.4109	0,13	-0.295456	-1,92	-1,49	847
gnl|UG|Qro#S57133243	cell.vesicle transport	moderately similar to ( 243) AT2G45140 | Symbols: PVA12 | PVA12 (PLANT VAP HOMOLOG 12); structural molecule | chr2:18611029-18612971 FORWARDmoderately similar to ( 213) loc_os08g06020 12008.m04743 protein VAP27, putative, expressed no original description	2990	120.757	3890	106.529	241	42.1919	277	50.9191	0,18	-0.271242	-1,52	-1,07	850
gnl|UG|Qro#S57141693	cell.vesicle transport	moderately similar to ( 327) AT1G15880 | Symbols: GOS11, atgos11 | GOS11 (golgi snare 11); SNARE binding | chr1:5458718-5460089 REVERSEmoderately similar to ( 292) loc_os08g34140 12008.m07403 protein golgi SNARE 12 protein, putative, expressed no original	1469	49.2953	1928	43.8699	70	10.1825	83	12.6772	0,17	-0.316146	-2,28	-1,79	1023
gnl|UG|Qro#S57096719	cell.vesicle transport	moderately similar to ( 324) AT5G59420 | Symbols: ORP3C | ORP3C (OSBP(OXYSTEROL BINDING PROTEIN)-RELATED PROTEIN 3C); oxysterol binding | chr5:23961731-23964623 FORWARDmoderately similar to ( 309) loc_os03g16690 12003.m07102 protein oxysterol-binding prot	4	0.172724	5	0.146399	33	6.177	38	7.46855	0,24	-0.273923	5,16	5,67	795
gnl|UG|Qro#S57125051	cell.vesicle transport	weakly similar to ( 183) AT5G01430 | Symbols: | Got1-like family protein | chr5:176797-178010 REVERSEweakly similar to ( 168) loc_os03g11100 12003.m06561 protein golgi transport 1 protein B, putative, expressed no original description	1333	35.6945	1724	31.3029	83	9.63431	100	12.188	0,19	-0.339206	-1,89	-1,36	1282
gnl|UG|Qro#S57097772	cell.vesicle transport	moderately similar to ( 291) AT5G05010 | Symbols: | clathrin adaptor complexes medium subunit-related | chr5:1477137-1479872 FORWARDmoderately similar to ( 266) COPD_ORYSA Coatomer subunit delta (Delta-coat protein) (Delta-COP) (Archain) - Oryza sativa (	2658	113.915	4378	127.227	161	29.9105	255	49.7425	-0,16	-0.733826	-1,93	-1,36	801
gnl|UG|Qro#S57096265	cell.vesicle transport	weakly similar to ( 199) AT1G52360 | Symbols: | coatomer protein complex, subunit beta 2 (beta prime), putative | chr1:19499282-19505397 FORWARDweakly similar to ( 174) loc_os06g05180 12006.m71402 protein coatomer subunit beta, putative, expressed no ori	2330	88.2851	2547	65.439	264	43.3617	282	48.6341	0,43	-0.165547	-1,03	-0,43	906
gnl|UG|Qro#S57082241	cell.vesicle transport	moderately similar to ( 465) AT1G52360 | Symbols: | coatomer protein complex, subunit beta 2 (beta prime), putative | chr1:19499282-19505397 FORWARDvery weakly similar to (82.4) GBB_MAIZE Guanine nucleotide-binding protein subunit beta - Zea mays (Maize)	1	0.0440114	1	0.0298429	1	0.190781	1	0.200321	0,56	-0.0703893	2,12	2,75	780
gnl|UG|Qro#S57102255	cell.vesicle transport	moderately similar to ( 250) AT1G62020 | Symbols: | coatomer protein complex, subunit alpha, putative | chr1:22919814-22923728 FORWARDweakly similar to ( 200) loc_os09g04110 12009.m22040 protein coatomer subunit alpha, putative, expressed no original des	2185	119.631	2549	94.632	176	41.7711	208	51.8341	0,34	-0.311397	-1,52	-0,87	627
WZ0AQRAP14YO02FM1.SCF	cell.vesicle transport	weakly similar to ( 121) AT5G38840 | Symbols: | forkhead-associated domain-containing protein / FHA domain-containing protein | chr5:15551329-15554846 FORWARDweakly similar to ( 136) loc_os06g16430 12006.m06356 protein FHA domain containing protein, expr	171	4.88779	178	3.44995	24	2.97371	26	3.3826	0,50	-0.185867	-0,72	-0,03	1201
gnl|UG|Qro#S57124971	cell.vesicle transport	weakly similar to ( 186) AT4G30240 | Symbols: | protein binding | chr4:14808359-14809745 REVERSEweakly similar to ( 138) loc_os08g14640 12008.m26634 protein expressed protein no original description	2	0.0578414	1	0.0196103	14	1.75512	8	1.05307	1,56	0.736966	4,92	5,75	1187
gnl|UG|Qro#S57121753	cell.vesicle transport	moderately similar to ( 355) AT2G45200 | Symbols: GOS12, ATGOS12 | GOS12 (GOLGI SNARE 12); SNARE binding | chr2:18637689-18639640 REVERSEmoderately similar to ( 276) loc_os02g03450 12002.m05695 protein golgi SNARE 12 protein, putative, expressed no origin	8	0.385177	6	0.195883	10	2.08709	9	1.9723	0,98	0.0816138	2,44	3,33	713
gnl|UG|Qro#S57098198	cell.vesicle transport	weakly similar to ( 200) AT4G34450 | Symbols: | coatomer gamma-2 subunit, putative / gamma-2 coat protein, putative / gamma-2 COP, putative | chr4:16471956-16476795 FORWARDmoderately similar to ( 211) loc_os07g10150 12007.m05470 protein coatomer subunit	5199	265.985	4289	148.788	412	91.3704	424	98.7332	0,84	-0.111809	-1,54	-0,59	671
gnl|UG|Qro#S57081527	cell.vesicle transport	moderately similar to ( 216) AT3G24350 | Symbols: SYP32, ATSYP32 | SYP32 (SYNTAXIN OF PLANTS 32); SNAP receptor | chr3:8837733-8839402 FORWARDmoderately similar to ( 209) loc_os01g08400 12001.m07465 protein syntaxin 32, putative, expressed no original des	485	20.1568	501	14.1187	71	12.7911	101	19.1056	0,51	-0.578854	-0,66	0,44	826
gnl|UG|Qro#S57078446	cell.vesicle transport	moderately similar to ( 273) AT5G39510 | Symbols: VTI11, ATVTI1A, ATVTI11, ZIG, SGR4, VTI1A | SGR4 (SHOOT GRAVITROPSIM 4); receptor | chr5:15822035-15823591 FORWARDmoderately similar to ( 270) loc_os01g51120 12001.m42700 protein vesicle transport v-SNARE	111	4.44115	85	2.30604	7	1.21406	9	1.63899	0,95	-0.432959	-1,87	-0,49	858
gnl|UG|Qro#S57112387	cell.vesicle transport	moderately similar to ( 384) AT5G08080 | Symbols: SYP132, ATSYP132 | SYP132 (SYNTAXIN OF PLANTS 132); SNAP receptor | chr5:2588532-2590488 FORWARDmoderately similar to ( 344) loc_os07g07000 12007.m05160 protein syntaxin 132, putative, expressed no origina	164	7.20862	143	4.26207	18	3.42967	29	5.80186	0,76	-0.758445	-1,07	0,45	781
gnl|UG|Qro#S57143445	cell.vesicle transport	moderately similar to ( 261) AT5G05010 | Symbols: | clathrin adaptor complexes medium subunit-related | chr5:1477137-1479872 FORWARDmoderately similar to ( 234) COPD_ORYSA Coatomer subunit delta (Delta-coat protein) (Delta-COP) (Archain) - Oryza sativa (	1	0.0327253	1	0.0221902	2	0.283717	4	0.595806	0,56	-1.07039	3,12	4,75	1049
gnl|UG|Qro#S57135033	cell.vesicle transport	moderately similar to ( 418) AT1G12360 | Symbols: KEU | KEU (keule); protein transporter | chr1:4201172-4206144 FORWARDmoderately similar to ( 372) SEC1A_ORYSA Probable protein transport Sec1a - Oryza sativa (Rice)moderately similar to ( 375) loc_os02g255	3	0.0985518	2	0.0445502	5	0.712007	7	1.04665	1,15	-0.555816	2,85	4,55	1045
gnl|UG|Qro#S57154253	cell.vesicle transport	moderately similar to ( 329) AT5G03540 | Symbols: ATEXO70A1 | ATEXO70A1 (exocyst subunit EXO70 family protein A1); protein binding | chr5:890194-893916 FORWARDmoderately similar to ( 297) loc_os11g05880 12011.m04784 protein protein binding protein, putati	6	0.324879	1	0.0367152	4	0.938861	2	0.492902	3,15	0.929611	1,53	3,75	634
gnl|UG|Qro#S57144493	cell.vesicle transport	very weakly similar to (89.4) AT2G35190 | Symbols: NPSN11, ATNPSN11, NSPN11 | NPSN11 (NOVEL PLANT SNARE 11); SNAP receptor/ protein transporter | chr2:14831087-14832979 FORWARDvery weakly similar to (87.0) loc_os06g50120 12006.m31932 protein novel plant S	41	1.94404	3	0.0964536	14	2.87753	9	1.94233	4,33	0.567041	0,57	4,33	724
WZ0AQRAQ12YL04FM1.SCF	cell.vesicle transport	weakly similar to ( 180) AT1G08560 | Symbols: SYP111, KN, ATSYP111 | SYP111 (SYNTAXIN OF PLANTS 111); SNAP receptor | chr1:2709778-2710710 REVERSEweakly similar to ( 149) loc_os03g52650 12003.m10239 protein syntaxin-related protein KNOLLE, putative, expre	968	23.7699	162	2.69739	6	0.638667	63	7.04131	3,14	-3.46271	-5,22	1,38	1398
gnl|UG|Qro#S57092134	Co-factor and vitamine metabolism	moderately similar to ( 228) AT3G16050 | Symbols: A37, ATPDX1.2, PDX1.2 | A37; protein heterodimerization | chr3:5444121-5445065 REVERSEmoderately similar to ( 206) PDX1_HEVBR Probable pyridoxin biosynthesis protein ER1 (PDX1 homolog) (Ethylene-inducible	7	0.326054	0	0	2	0.403825	2	0.424016	#DIV/0!	-0.0703893	0,31	#DIV/0!	737
WZ0AQRAQ11YE23FM1.SCF	Co-factor and vitamine metabolism	moderately similar to ( 425) AT5G01410 | Symbols: PDX1, ATPDX1.3, RSR4, PDX1.3, ATPDX1 | RSR4 (REDUCED SUGAR RESPONSE 4); protein heterodimerization/ protein homodimerization | chr5:172576-173505 REVERSEmoderately similar to ( 429) PDX1_HEVBR Probable pyr	1	0.0246438	0	0	361	38.5644	303	33.9869	#DIV/0!	0.182292	10,61	#DIV/0!	1393
gnl|UG|Qro#S57146638	Co-factor and vitamine metabolism	moderately similar to ( 248) AT3G21070 | Symbols: NADK1, ATNADK-1 | NADK1 (NAD KINASE 1); NAD+ kinase/ NADH kinase/ calmodulin binding | chr3:7380434-7383874 REVERSEmoderately similar to ( 247) NADK1_ORYSA Probable NAD kinase 1 (EC 2.7.1.23) - Oryza sativ	1238	58.3779	1831	58.5454	125	25.5511	143	30.692	-0,00	-0.264476	-1,19	-0,93	728
gnl|UG|Qro#S57139123	Co-factor and vitamine metabolism	moderately similar to ( 327) AT5G57300 | Symbols: | UbiE/COQ5 methyltransferase family protein | chr5:23208705-23210611 REVERSEmoderately similar to ( 328) loc_os01g74520 12001.m150861 protein ubiquinone biosynthesis methyltransferase COQ5, mitochondrial	428	19.6427	352	10.9541	52	10.345	43	8.98229	0,84	0.203786	-0,93	-0,29	748
gnl|UG|Qro#S57096183	Co-factor and vitamine metabolism	moderately similar to ( 373) AT5G01410 | Symbols: PDX1, ATPDX1.3, RSR4, PDX1.3, ATPDX1 | RSR4 (REDUCED SUGAR RESPONSE 4); protein heterodimerization/ protein homodimerization | chr5:172576-173505 REVERSEmoderately similar to ( 375) PDX1_HEVBR Probable pyr	12	0.486359	4	0.109929	10	1.7569	5	0.922373	2,15	0.929611	1,85	3,07	847
gnl|UG|Qro#S57108610	Co-factor and vitamine metabolism	weakly similar to ( 157) AT1G01290 | Symbols: CNX3 | CNX3 (COFACTOR OF NITRATE REDUCTASE AND XANTHINE DEHYDROGENASE 3); catalytic | chr1:114299-115296 FORWARDweakly similar to ( 140) loc_os04g38700 12004.m08859 protein molybdopterin biosynthesis CNX3 prot	50	3.53178	31	1.48478	1	0.306192	3	0.964506	1,25	-1.65535	-3,53	-0,62	486
gnl|UG|Qro#S57109746	Co-factor and vitamine metabolism.biotin	moderately similar to ( 229) AT1G22800 | Symbols: | methyltransferase | chr1:8072020-8074039 FORWARDweakly similar to ( 145) loc_os12g10200 12012.m05002 protein SAM-dependent methyltransferase, putative, expressed no original description	1	0.046079	0	0	1	0.199744	1	0.209732	#DIV/0!	-0.0703893	2,12	#DIV/0!	745
gnl|UG|Qro#S57086372	Co-factor and vitamine metabolism.biotin.biotin synthase	moderately similar to ( 272) AT2G43360 | Symbols: BIO2, BIOB | BIO2 (BIOTIN AUXOTROPH 2); biotin synthase | chr2:18010918-18013129 REVERSEmoderately similar to ( 271) loc_os08g42730 12008.m08251 protein biotin synthase, putative, expressed no original des	1127	62.2004	1900	71.1048	46	11.0052	67	16.8308	-0,19	-0.612917	-2,50	-2,08	622
WZ0AQRAL3YJ21FM1.SCF	Co-factor and vitamine metabolism.folate & vitamine K.vitamine K.DHNA Phytyltransferase	weakly similar to ( 121) AT1G60600 | Symbols: ABC4 | ABC4 (ABERRANT CHLOROPLAST DEVELOPMENT 4); 1,4-dihydroxy-2-naphthoate octaprenyltransferase/ prenyltransferase | chr1:22324807-22326759 REVERSEweakly similar to ( 131) loc_os03g09060 12003.m06412 protei	22	0.664235	41	0.839381	5	0.654395	9	1.23681	-0,34	-0.918386	-0,02	0,56	1137
WZ0AQRAL3YH02FM1.SCF	Co-factor and vitamine metabolism.folate & vitamine K.vitamine K.o-Succinyl-BenzoylCoa Synthetase	weakly similar to ( 197) AT1G30520 | Symbols: AAE14 | AAE14 (Acyl-Activating Enzyme 14); AMP binding / o-succinylbenzoate-CoA ligase | chr1:10811039-10813546 FORWARDweakly similar to ( 108) loc_os08g03630 12008.m04507 protein AMP binding protein, putative	0	0	0	0	1	0.123596	0	0	#DIV/0!		#DIV/0!	#DIV/0!	1204
WZ0AQRAL2YJ17FM1.SCF	Co-factor and vitamine metabolism.iron-sulphur clusters	moderately similar to ( 321) AT1G72090 | Symbols: | radical SAM domain-containing protein / TRAM domain-containing protein | chr1:27123617-27126767 FORWARDmoderately similar to ( 325) loc_os04g35480 12004.m08637 protein expressed protein no original desc	1	0.025889	0	0	1	0.112224	2	0.235671	#DIV/0!	-1.07039	2,12	#DIV/0!	1326
gnl|UG|Qro#S57081228	Co-factor and vitamine metabolism.iron-sulphur clusters	weakly similar to ( 187) AT5G03905 | Symbols: | hesB-like domain-containing protein | chr5:1052728-1054041 FORWARDweakly similar to ( 176) loc_os08g28230 12008.m06829 protein protein aq_1857, putative, expressed no original description	562	21.0391	1043	26.4759	210	34.0785	293	49.925	-0,33	-0.550901	0,70	0,92	917
gnl|UG|Qro#S57143589	Co-factor and vitamine metabolism.iron-sulphur clusters	moderately similar to ( 207) AT2G16710 | Symbols: | hesB-like domain-containing protein | chr2:7248294-7249937 FORWARDweakly similar to ( 200) loc_os01g01610 12001.m06806 protein HESB-like domain-containing protein 2, mitochondrial precursor, putative, e	1081	52.2669	1806	59.21	68	14.2522	98	21.5669	-0,18	-0.597636	-1,88	-1,46	710
WZ0AQRAL1YD23FM1.SCF	Co-factor and vitamine metabolism.iron-sulphur clusters	very weakly similar to (95.1) AT2G16710 | Symbols: | hesB-like domain-containing protein | chr2:7248294-7249937 FORWARDvery weakly similar to ( 100) loc_os01g01610 12001.m06806 protein HESB-like domain-containing protein 2, mitochondrial precursor, putat	663	20.2672	988	20.4792	113	14.9737	151	21.0096	-0,02	-0.488615	-0,44	0,04	1123
gnl|UG|Qro#S57078283	Co-factor and vitamine metabolism.iron-sulphur clusters	weakly similar to ( 137) AT4G26500 | Symbols: EMB1374, CPSUFE, ATSUFE, SUFE1 | CPSUFE (CHLOROPLAST SULFUR E); enzyme activator/ transcription regulator | chr4:13382456-13383571 REVERSEweakly similar to ( 129) loc_os09g09790 12009.m04244 protein EMB1374, p	1375	106.551	1454	76.4005	140	47.0278	137	48.3211	0,48	-0.0391384	-1,18	-0,66	443
gnl|UG|Qro#S57082806	Co-factor and vitamine metabolism.iron-sulphur clusters	weakly similar to ( 142) AT1G72090 | Symbols: | radical SAM domain-containing protein / TRAM domain-containing protein | chr1:27123617-27126767 FORWARDweakly similar to ( 119) loc_os04g35480 12004.m08637 protein expressed protein no original description	1032	43.5761	1073	30.7217	95	17.3886	97	18.6424	0,50	-0.100447	-1,33	-0,72	813
gnl|UG|Qro#S57102680	Co-factor and vitamine metabolism.iron-sulphur clusters	weakly similar to ( 118) AT4G26500 | Symbols: EMB1374, CPSUFE, ATSUFE, SUFE1 | CPSUFE (CHLOROPLAST SULFUR E); enzyme activator/ transcription regulator | chr4:13382456-13383571 REVERSEweakly similar to ( 134) loc_os03g11990 12003.m35097 protein UV-induced	1062	55.3221	675	23.8426	99	22.3553	78	18.4939	1,21	0.273565	-1,31	-0,37	659
gnl|UG|Qro#S57096758	Co-factor and vitamine metabolism.lipoic acid	moderately similar to ( 356) AT2G20860 | Symbols: LIP1 | LIP1 (LIPOIC ACID SYNTHASE 1); lipoic acid synthase | chr2:8979636-8980983 FORWARDmoderately similar to ( 355) loc_os04g38330 12004.m08823 protein lipoic acid synthetase, mitochondrial precursor, pu	2146	85.1673	2437	65.5806	407	70.0179	340	61.4162	0,38	0.189105	-0,28	-0,09	865
WZ0AQRAQ10YO02FM1.SCF	Co-factor and vitamine metabolism.lipoic acid	moderately similar to ( 288) AT2G20860 | Symbols: LIP1 | LIP1 (LIPOIC ACID SYNTHASE 1); lipoic acid synthase | chr2:8979636-8980983 FORWARDmoderately similar to ( 274) loc_os04g38330 12004.m08823 protein lipoic acid synthetase, mitochondrial precursor, pu	3	0.076684	1	0.0173324	54	5.98341	52	6.04989	2,15	-0.0159415	6,29	8,45	1343
gnl|UG|Qro#S57086359	Co-factor and vitamine metabolism.pantothenate.pantothenate kinase (PANK)	moderately similar to ( 399) AT4G32180 | Symbols: ATPANK2 | ATPANK2 (PANTOTHENATE KINASE 2); pantothenate kinase | chr4:15538340-15543715 REVERSEmoderately similar to ( 395) loc_os09g36270 12009.m22179 protein pantothenate kinase 2, putative, expressed no	3	0.146288	0	0	1	0.211377	1	0.221946	#DIV/0!	-0.0703893	0,53	#DIV/0!	704
gnl|UG|Qro#S57118591	Co-factor and vitamine metabolism.riboflavin.GTP cyclohydrolase II	weakly similar to ( 137) AT5G64300 | Symbols: ATGCH, GCH, ATRIBA1, RFD1 | ATGCH; 3,4-dihydroxy-2-butanone-4-phosphate synthase/ GTP cyclohydrolase II | chr5:25718459-25720790 FORWARD no original description	0	0	0	0	31	7.48879	32	8.11688	#DIV/0!	-0.116193	#DIV/0!	#DIV/0!	616
gnl|UG|Qro#S57083038	Co-factor and vitamine metabolism.thiamine	moderately similar to ( 239) AT1G53280 | Symbols: | DJ-1 family protein | chr1:19864942-19867341 REVERSEmoderately similar to ( 233) loc_os06g34040 12006.m07940 protein 4-methyl-5-thiazole monophosphate biosynthesis protein, putative, expressed no origin	0	0	0	0	23	4.06005	34	6.3019	#DIV/0!	-0.63429	#DIV/0!	#DIV/0!	843
WZ0AQRAL1YA22FM1.SCF	Co-factor and vitamine metabolism.thiamine	weakly similar to ( 196) AT2G29630 | Symbols: THIC | THIC (ThiaminC); ADP-ribose pyrophosphohydrolase/ catalytic/ iron-sulfur cluster binding | chr2:12667395-12669569 FORWARDweakly similar to ( 189) loc_os03g47610 12003.m101437 protein thiamine biosynthes	0	0	1	0.0200322	1	0.128063	0	0	#NUM!		#DIV/0!	#NUM!	1162
WZ0AQRAL1YB04FM1.SCF	Co-factor and vitamine metabolism.thiamine	weakly similar to ( 194) AT5G54770 | Symbols: THI1, TZ, THI4 | THI1; protein homodimerization | chr5:22246634-22247891 FORWARDmoderately similar to ( 204) THI4_CITSI Thiazole biosynthetic enzyme, chloroplast precursor - Citrus sinensis (Sweet orange)weakl	0	0	1	0.0183287	0	0	0	0	#NUM!		#DIV/0!	#NUM!	1270
WZ0AQRAL3YE13FM1.SCF	Co-factor and vitamine metabolism.thiamine	weakly similar to ( 196) AT5G54770 | Symbols: THI1, TZ, THI4 | THI1; protein homodimerization | chr5:22246634-22247891 FORWARDmoderately similar to ( 206) THI4_CITSI Thiazole biosynthetic enzyme, chloroplast precursor - Citrus sinensis (Sweet orange)weakl	0	0	0	0	0	0	0	0	#DIV/0!		#DIV/0!	#DIV/0!	1215
WZ0AQRAL3YG20FM1.SCF	Co-factor and vitamine metabolism.thiamine	weakly similar to ( 199) AT5G54770 | Symbols: THI1, TZ, THI4 | THI1; protein homodimerization | chr5:22246634-22247891 FORWARDmoderately similar to ( 209) THI4_CITSI Thiazole biosynthetic enzyme, chloroplast precursor - Citrus sinensis (Sweet orange)moder	0	0	0	0	0	0	0	0	#DIV/0!		#DIV/0!	#DIV/0!	1227
WZ0AQRAQ13YN07FM1.SCF	Co-factor and vitamine metabolism.thiamine	moderately similar to ( 341) AT5G54770 | Symbols: THI1, TZ, THI4 | THI1; protein homodimerization | chr5:22246634-22247891 FORWARDmoderately similar to ( 378) THI4_CITSI Thiazole biosynthetic enzyme, chloroplast precursor - Citrus sinensis (Sweet orange)m	0	0	6	0.104461	2	0.222602	0	0	#NUM!		#DIV/0!	#NUM!	1337
gnl|UG|Qro#S57095464	Co-factor and vitamine metabolism.thiamine	moderately similar to ( 291) AT5G54770 | Symbols: THI1, TZ, THI4 | THI1; protein homodimerization | chr5:22246634-22247891 FORWARDmoderately similar to ( 328) THI4_CITSI Thiazole biosynthetic enzyme, chloroplast precursor - Citrus sinensis (Sweet orange)m	1	0.0482147	5	0.163465	4	0.836009	3	0.658357	-1,76	0.344648	4,12	2,01	712
WZ0AQRAL1YB05FM1.SCF	Co-factor and vitamine metabolism.thiamine	moderately similar to ( 343) AT5G54770 | Symbols: THI1, TZ, THI4 | THI1; protein homodimerization | chr5:22246634-22247891 FORWARDmoderately similar to ( 360) THI4_CITSI Thiazole biosynthetic enzyme, chloroplast precursor - Citrus sinensis (Sweet orange)m	190	5.0289	231	4.14579	50	5.73668	16	1.92753	0,28	1.57347	0,19	-1,11	1297
WZ0AQRAQ11YH09FM1.SCF	Co-factor and vitamine metabolism.thiamine	very weakly similar to (94.7) AT1G53280 | Symbols: | DJ-1 family protein | chr1:19864942-19867341 REVERSEvery weakly similar to (97.8) loc_os06g34040 12006.m07940 protein 4-methyl-5-thiazole monophosphate biosynthesis protein, putative, expressed no orig	2191	54.4638	4708	79.3558	128	13.7926	191	21.6102	-0,54	-0.647818	-1,98	-1,88	1381
WZ0AQRAQ10YH20FM1.SCF	Co-factor and vitamine metabolism.ubiquinone.hexaprenyldihydroxybenzoate methyltransferase	very weakly similar to (85.5) AT2G30920 | Symbols: ATCOQ3, EMB3002, COQ3 | ATCOQ3 (ARABDIOPSIS THALIANA COENZYME Q 3); hexaprenyldihydroxybenzoate methyltransferase/ polyprenyldihydroxybenzoate methyltransferase | chr2:13157409-13159824 REVERSEvery weakly	0	0	0	0	0	0	0	0	#DIV/0!		#DIV/0!	#DIV/0!	1348
gnl|UG|Qro#S57122178	development.late embryogenesis abundant	weakly similar to ( 115) AT4G36600 | Symbols: | FUNCTIONS IN: molecular_function unknown; INVOLVED IN: embryonic development ending in seed dormancy; EXPRESSED IN: 6 plant structures; EXPRESSED DURING: M germinated pollen stage, 4 anthesis, petal differe	0	0	0	0	9	1.82963	12	2.56148	#DIV/0!	-0.485427	#DIV/0!	#DIV/0!	732
WZ0AQRAP12YM20FM1.SCF	development.late embryogenesis abundant	weakly similar to ( 119) AT2G18340 | Symbols: | late embryogenesis abundant domain-containing protein / LEA domain-containing protein | chr2:7969400-7971025 FORWARDvery weakly similar to (82.0) LEAD8_DAUCA Embryonic protein DC-8 - Daucus carota (Carrot)v	0	0	0	0	63	6.6726	66	7.33986	#DIV/0!	-0.137504	#DIV/0!	#DIV/0!	1405
WZ0AQRAQ12YC22FM1.SCF	development.late embryogenesis abundant	weakly similar to ( 157) AT2G44060 | Symbols: | late embryogenesis abundant family protein / LEA family protein | chr2:18226922-18227988 FORWARDweakly similar to ( 156) loc_os03g62620 12003.m101565 protein salt tolerance protein, putative, expressed no o	1	0.0288236	0	0	11	1.3744	4	0.524769	#DIV/0!	1.38904	5,58	#DIV/0!	1191
WZ0AQRAP12YP13FM1.SCF	development.late embryogenesis abundant	no original description	6	0.146496	45	0.745011	104	11.0072	75	8.33482	-2,35	0.401232	6,23	3,48	1406
gnl|UG|Qro#S57091811	development.late embryogenesis abundant	very weakly similar to (87.4) AT2G46150 | Symbols: | FUNCTIONS IN: molecular_function unknown; INVOLVED IN: biological_process unknown; LOCATED IN: plasma membrane; EXPRESSED IN: 15 plant structures; EXPRESSED DURING: 7 growth stages; CONTAINS InterPro D	148	6.17336	791	22.3724	20	3.61627	34	6.45504	-1,86	-0.835924	-0,77	-1,79	823
WZ0AQRAQ10YO05FM1.SCF	development.late embryogenesis abundant	moderately similar to ( 299) AT2G44060 | Symbols: | late embryogenesis abundant family protein / LEA family protein | chr2:18226922-18227988 FORWARDvery weakly similar to (91.3) LEA14_SOYBN Desiccation protectant protein Lea14 homolog - Glycine max (Soyb	1	0.0255233	2	0.0346133	17	1.88086	11	1.27788	-0,44	0.557642	6,20	5,21	1345
WZ0AQRAQ12YL18FM1.SCF	development.late embryogenesis abundant	no original description	11	0.289141	50	0.891174	5	0.569715	10	1.1964	-1,62	-1.07039	0,98	0,42	1306
WZ0AQRAP11YC22FM1.SCF	development.late embryogenesis abundant	weakly similar to ( 114) AT2G27260 | Symbols: | FUNCTIONS IN: molecular_function unknown; INVOLVED IN: biological_process unknown; LOCATED IN: cellular_component unknown; EXPRESSED IN: 24 plant structures; EXPRESSED DURING: 15 growth stages; CONTAINS Int	230	5.95897	504	8.85422	650	73.0009	706	83.2547	-0,57	-0.189618	3,62	3,23	1325
gnl|UG|Qro#S57122007	development.late embryogenesis abundant	moderately similar to ( 204) AT2G46140 | Symbols: | late embryogenesis abundant protein, putative / LEA protein, putative | chr2:18959163-18960362 FORWARDmoderately similar to ( 244) LEA14_SOYBN Desiccation protectant protein Lea14 homolog - Glycine max	1412	69.8449	1645	55.175	45	9.64903	40	9.00576	0,34	0.0995357	-2,86	-2,62	694
gnl|UG|Qro#S57119666	development.late embryogenesis abundant	weakly similar to ( 108) AT2G27260 | Symbols: | FUNCTIONS IN: molecular_function unknown; INVOLVED IN: biological_process unknown; LOCATED IN: cellular_component unknown; EXPRESSED IN: 24 plant structures; EXPRESSED DURING: 15 growth stages; CONTAINS Int	31	1.47395	35	1.12841	9	1.85497	10	2.16413	0,39	-0.222392	0,33	0,94	722
gnl|UG|Qro#S57114964	development.late embryogenesis abundant	weakly similar to ( 112) AT2G46150 | Symbols: | FUNCTIONS IN: molecular_function unknown; INVOLVED IN: biological_process unknown; LOCATED IN: plasma membrane; EXPRESSED IN: 15 plant structures; EXPRESSED DURING: 7 growth stages; CONTAINS InterPro DOMAIN	23	1.05135	22	0.681897	33	6.5389	35	7.28196	0,62	-0.155278	2,64	3,42	751
gnl|UG|Qro#S57081063	development.late embryogenesis abundant	moderately similar to ( 402) AT2G44060 | Symbols: | late embryogenesis abundant family protein / LEA family protein | chr2:18226922-18227988 FORWARDvery weakly similar to (83.6) LEA14_SOYBN Desiccation protectant protein Lea14 homolog - Glycine max (Soyb	162	6.62057	33	0.914472	27	4.78316	19	3.53423	2,86	0.436571	-0,47	1,95	840
gnl|UG|Qro#S57122167	development.squamosa promoter binding like (SPL)	weakly similar to ( 199) AT1G20980 | Symbols: SPL14, FBR6, SPL1R2, ATSPL14 | SPL14 (squamosa promoter binding protein-like 14); DNA binding / transcription activator/ transcription factor | chr1:7325042-7328933 FORWARD no original description	0	0	0	0	0	0	1	0.20668	#DIV/0!		#DIV/0!	#DIV/0!	756
WZ0AQRAQ12YE17FM1.SCF	development.squamosa promoter binding like (SPL)	weakly similar to ( 181) AT2G47070 | Symbols: SPL1 | SPL1 (SQUAMOSA PROMOTER BINDING PROTEIN-LIKE 1); DNA binding / transcription factor | chr2:19337144-19340552 FORWARDweakly similar to ( 123) loc_os01g18850 12001.m150557 protein squamosa promoter-bindin	1380	37.5685	2115	39.0419	109	12.863	96	11.8953	-0,06	0.112832	-1,55	-1,72	1261
gnl|UG|Qro#S57142521	development.squamosa promoter binding like (SPL)	moderately similar to ( 253) AT2G47070 | Symbols: SPL1 | SPL1 (SQUAMOSA PROMOTER BINDING PROTEIN-LIKE 1); DNA binding / transcription factor | chr2:19337144-19340552 FORWARDweakly similar to ( 192) loc_os03g61760 12003.m11057 protein squamosa promoter-bin	1	0.0482825	1	0.0327391	27	5.65099	16	3.51617	0,56	0.684498	6,87	6,75	711
gnl|UG|Qro#S57137039	development.squamosa promoter binding like (SPL)	weakly similar to ( 179) AT2G47070 | Symbols: SPL1 | SPL1 (SQUAMOSA PROMOTER BINDING PROTEIN-LIKE 1); DNA binding / transcription factor | chr2:19337144-19340552 FORWARDweakly similar to ( 123) loc_os01g18850 12001.m150557 protein squamosa promoter-bindin	1511	75.3938	2162	73.1481	95	20.5478	96	21.8023	0,04	-0.0854962	-1,88	-1,75	688
gnl|UG|Qro#S57136666	development.squamosa promoter binding like (SPL)	very weakly similar to (83.2) AT5G18830 | Symbols: SPL7 | SPL7 (SQUAMOSA PROMOTER BINDING PROTEIN-LIKE 7); DNA binding / transcription factor | chr5:6276116-6280227 FORWARD no original description	798	38.9126	1047	34.6186	124	26.2108	119	26.4116	0,17	-0.0110108	-0,57	-0,39	704
gnl|UG|Qro#S57082897	development.squamosa promoter binding like (SPL)	weakly similar to ( 157) AT1G53160 | Symbols: SPL4 | SPL4 (SQUAMOSA PROMOTER BINDING PROTEIN-LIKE 4); DNA binding / transcription factor | chr1:19806478-19807080 FORWARDweakly similar to ( 142) SBP1_ANTMA Squamosa promoter-binding protein 1 - Antirrhinum	509	20.5569	935	25.6052	39	6.82773	56	10.2941	-0,32	-0.592342	-1,59	-1,32	850
WZ0AQRAP11YJ18FM1.SCF	development.squamosa promoter binding like (SPL)	weakly similar to ( 126) AT2G33810 | Symbols: SPL3 | SPL3 (SQUAMOSA PROMOTER BINDING PROTEIN-LIKE 3); DNA binding / transcription factor | chr2:14305342-14305828 FORWARDweakly similar to ( 134) SBP1_ANTMA Squamosa promoter-binding protein 1 - Antirrhinum	2826	71.7555	1959	33.7282	251	27.6266	304	35.1331	1,09	-0.346773	-1,38	0,06	1352
gnl|UG|Qro#S57082813	development.squamosa promoter binding like (SPL)	weakly similar to ( 126) AT2G33810 | Symbols: SPL3 | SPL3 (SQUAMOSA PROMOTER BINDING PROTEIN-LIKE 3); DNA binding / transcription factor | chr2:14305342-14305828 FORWARDweakly similar to ( 134) SBP1_ANTMA Squamosa promoter-binding protein 1 - Antirrhinum	55	2.24238	25	0.691136	29	5.12527	28	5.19596	1,70	-0.0197633	1,19	2,91	842
WZ0AQRAP11YA10FM1.SCF	development.squamosa promoter binding like (SPL)	moderately similar to ( 314) AT2G47070 | Symbols: SPL1 | SPL1 (SQUAMOSA PROMOTER BINDING PROTEIN-LIKE 1); DNA binding / transcription factor | chr2:19337144-19340552 FORWARDmoderately similar to ( 234) loc_os01g18850 12001.m150557 protein squamosa promote	9	0.225848	2	0.0340314	156	16.9695	82	9.36586	2,73	0.857461	6,23	8,10	1368
gnl|UG|Qro#S57123858	development.storage proteins	moderately similar to ( 314) AT2G28680 | Symbols: | cupin family protein | chr2:12303118-12304747 REVERSEmoderately similar to ( 276) loc_os01g74480 12001.m13473 protein legumin-like protein, putative, expressed no original description	1	0.0451696	1	0.0306282	0	0	2	0.411184	0,56		#NUM!	3,75	760
gnl|UG|Qro#S57101250	development.storage proteins	moderately similar to ( 255) AT4G37050 | Symbols: PLP4, PLA V | PLP4 (PATATIN-LIKE PROTEIN 4); nutrient reservoir | chr4:17457261-17459642 REVERSEweakly similar to ( 164) PAT5_SOLTU Patatin T5 precursor (Potato tuber protein) - Solanum tuberosum (Potato)m	2	0.100671	34	1.16046	1	0.218196	3	0.687317	-3,53	-1.65535	1,12	-0,76	682
WZ0AQRAL2YM02FM1.SCF	development.storage proteins	weakly similar to ( 117) AT2G28680 | Symbols: | cupin family protein | chr2:12303118-12304747 REVERSEweakly similar to ( 101) loc_os05g02520 12005.m27675 protein legumin-like protein, putative, expressedCOG3889 no original description	1	0.0291664	6	0.118662	226	28.5735	291	38.6311	-2,02	-0.435086	9,94	8,35	1177
gnl|UG|Qro#S57129542	development.storage proteins	weakly similar to ( 197) AT1G33270 | Symbols: | patatin-related | chr1:12068823-12070157 REVERSEweakly similar to ( 163) loc_os11g34370 12011.m07295 protein patatin like esterase, putative, expressed no original description	4	0.19505	10	0.330646	5	1.05689	4	0.887784	-0,76	0.251539	2,44	1,43	704
WZ0AQRAP12YD01FM1.SCF	development.storage proteins	moderately similar to ( 343) AT2G26560 | Symbols: PLP2, PLA IIA, PLA2A | PLA2A (PHOSPHOLIPASE A 2A); lipase/ nutrient reservoir | chr2:11293912-11295708 REVERSEmoderately similar to ( 224) PAT3_SOLTU Patatin class 1 precursor (Patatin class I) (Potato tub	2	0.049752	3	0.0506032	4	0.431332	2	0.226449	-0,02	0.929611	3,12	2,16	1380
gnl|UG|Qro#S57094914	development.storage proteins	moderately similar to ( 283) AT2G26560 | Symbols: PLP2, PLA IIA, PLA2A | PLA2A (PHOSPHOLIPASE A 2A); lipase/ nutrient reservoir | chr2:11293912-11295708 REVERSEweakly similar to ( 149) PAT3_SOLTU Patatin class 1 precursor (Patatin class I) (Potato tuber p	35	1.49071	36	1.03969	24	4.43105	17	3.2956	0,52	0.42711	1,57	1,66	806
gnl|UG|Qro#S57077494	development.unspecified	weakly similar to ( 142) AT2G38670 | Symbols: PECT1 | PECT1 (PHOSPHORYLETHANOLAMINE CYTIDYLYLTRANSFERASE 1); ethanolamine-phosphate cytidylyltransferase | chr2:16168979-16171680 FORWARDweakly similar to ( 132) loc_os11g03050 12011.m04501 protein ethanolam	0	0	13	0.439197	24	5.1835	18	4.082	#NUM!	0.344648	#DIV/0!	3,22	689
gnl|UG|Qro#S57077611	development.unspecified	moderately similar to ( 322) AT4G27410 | Symbols: RD26 | RD26 (RESPONSIVE TO DESICCATION 26); transcription activator/ transcription factor | chr4:13707928-13709013 REVERSEmoderately similar to ( 234) NAC68_ORYSA NAC domain-containing protein 68 (ONAC068)	0	0	0	0	22	5.74353	26	7.12719	#DIV/0!	-0.311397	#DIV/0!	#DIV/0!	570
gnl|UG|Qro#S57081032	development.unspecified	moderately similar to ( 424) AT3G16830 | Symbols: TPR2 | TPR2 (TOPLESS-RELATED 2) | chr3:5731709-5737531 FORWARDmoderately similar to ( 411) loc_os01g15020 12001.m42634 protein lissencephaly type-1-like homology motif, putative, expressed no original desc	0	0	0	0	0	0	0	0	#DIV/0!		#DIV/0!	#DIV/0!	809
gnl|UG|Qro#S57081246	development.unspecified	moderately similar to ( 226) AT5G14250 | Symbols: COP13, CSN3, FUS11 | COP13 (CONSTITUTIVE PHOTOMORPHOGENIC 13); protein binding | chr5:4597970-4599986 FORWARDmoderately similar to ( 213) loc_os08g02550 12008.m26410 protein COP9 signalosome complex subuni	0	0	0	0	2	0.358577	2	0.376506	#DIV/0!	-0.0703893	#DIV/0!	#DIV/0!	830
gnl|UG|Qro#S57081250	development.unspecified	moderately similar to ( 452) AT1G49040 | Symbols: SCD1 | SCD1 (STOMATAL CYTOKINESIS-DEFECTIVE 1); protein binding | chr1:18142007-18148826 REVERSEvery weakly similar to (82.8) GBLP_CHLRE Guanine nucleotide-binding protein subunit beta-like protein - Chlam	1	0.0426446	0	0	0	0	1	0.194099	#DIV/0!		#NUM!	#DIV/0!	805
gnl|UG|Qro#S57081859	development.unspecified	moderately similar to ( 345) AT1G66330 | Symbols: | senescence-associated family protein | chr1:24729880-24732144 REVERSEmoderately similar to ( 319) loc_os05g05600 12005.m27702 protein ATA15 protein, putative, expressed no original description	6	0.24697	0	0	16	2.85486	4	0.7494	#DIV/0!	1.92961	3,53	#DIV/0!	834
gnl|UG|Qro#S57082325	development.unspecified	moderately similar to ( 412) AT1G73720 | Symbols: | transducin family protein / WD-40 repeat family protein | chr1:27725059-27729722 FORWARDmoderately similar to ( 423) loc_os01g21940 12001.m08678 protein WD-40 repeat protein, putative, expressed no orig	0	0	3	0.0937348	53	10.5864	42	8.80872	#NUM!	0.265214	#DIV/0!	6,55	745
gnl|UG|Qro#S57083395	development.unspecified	weakly similar to ( 143) AT3G01370 | Symbols: ATCFM2, CFM2 | ATCFM2 (CRM FAMILY MEMBER 2); RNA binding | chr3:139033-143477 FORWARDweakly similar to ( 131) loc_os04g39060 12004.m08895 protein CRS1 / YhbY domain containing protein, expressed no original de	0	0	0	0	1	0.186947	1	0.196294	#DIV/0!	-0.0703893	#DIV/0!	#DIV/0!	796
gnl|UG|Qro#S57083836	development.unspecified	moderately similar to ( 286) AT5G16780 | Symbols: DOT2, MDF | DOT2 (DEFECTIVELY ORGANIZED TRIBUTARIES 2) | chr5:5517784-5521566 REVERSEmoderately similar to ( 236) loc_os02g30730 12002.m33697 protein SART-1 family protein, expressed no original descriptio	0	0	0	0	15	3.13503	7	1.53617	#DIV/0!	1.02915	#DIV/0!	#DIV/0!	712
gnl|UG|Qro#S57084085	development.unspecified	moderately similar to ( 402) AT4G32551 | Symbols: LUG, RON2 | LUG (LEUNIG); protein binding / protein heterodimerization/ transcription repressor | chr4:15707863-15713359 FORWARDmoderately similar to ( 361) loc_os01g42260 12001.m150647 protein transcripti	2	0.0842426	0	0	1	0.182588	4	0.766871	#DIV/0!	-2.07039	1,12	#DIV/0!	815
gnl|UG|Qro#S57088091	development.unspecified	moderately similar to ( 273) AT5G18270 | Symbols: ANAC087 | ANAC087; transcription factor | chr5:6041241-6042743 REVERSEmoderately similar to ( 204) NAC77_ORYSA NAC domain-containing protein 77 (ONAC077) (ONAC300) - Oryza sativa (Rice)moderately similar t	0	0	0	0	0	0	0	0	#DIV/0!		#DIV/0!	#DIV/0!	688
gnl|UG|Qro#S57095335	development.unspecified	moderately similar to ( 345) AT4G33400 | Symbols: | dem protein-related / defective embryo and meristems protein-related | chr4:16078189-16080410 REVERSEmoderately similar to ( 327) loc_os02g08190 12002.m06165 protein protein CYPRO4, putative, expressed	0	0	0	0	0	0	0	0	#DIV/0!		#DIV/0!	#DIV/0!	715
gnl|UG|Qro#S57095862	development.unspecified	moderately similar to ( 426) AT4G33270 | Symbols: CDC20.1 | CDC20.1; signal transducer | chr4:16044545-16046590 REVERSEmoderately similar to ( 355) loc_os04g51110 12004.m35591 protein cell division cycle protein 20, putative, expressed no original descrip	2	0.0759488	0	0	0	0	0	0	#DIV/0!		#NUM!	#DIV/0!	904
gnl|UG|Qro#S57096042	development.unspecified	very weakly similar to (81.6) AT1G48410 | Symbols: AGO1 | AGO1 (ARGONAUTE 1); endoribonuclease/ miRNA binding / protein binding / siRNA binding | chr1:17886285-17891892 REVERSEvery weakly similar to (89.4) loc_os02g45070 12002.m100310 protein PINHEAD prot	0	0	0	0	3	0.567254	1	0.198539	#DIV/0!	1.51457	#DIV/0!	#DIV/0!	787
gnl|UG|Qro#S57096262	development.unspecified	moderately similar to ( 478) AT1G80490 | Symbols: TPR1 | TPR1 (TOPLESS-RELATED 1) | chr1:30261094-30266446 REVERSEmoderately similar to ( 432) loc_os03g14980 12003.m101111 protein lissencephaly type-1-like homology motif, putative, expressed no original d	0	0	0	0	5	0.834134	1	0.175168	#DIV/0!	2.25154	#DIV/0!	#DIV/0!	892
gnl|UG|Qro#S57097826	development.unspecified	moderately similar to ( 349) AT5G11480 | Symbols: | GTP binding | chr5:3669350-3671471 REVERSEmoderately similar to ( 292) loc_os01g53150 12001.m43175 protein GTP-binding protein, putative, expressed no original description	0	0	5	0.134087	4	0.685758	3	0.540035	#NUM!	0.344648	#DIV/0!	2,01	868
gnl|UG|Qro#S57099209	development.unspecified	moderately similar to ( 254) AT3G15470 | Symbols: | WD-40 repeat family protein | chr3:5216630-5219868 REVERSEweakly similar to ( 177) loc_os04g58180 12004.m10700 protein signal transducer, putative, expressed no original description	1	0.050558	1	0.034282	0	0	1	0.230118	0,56		#NUM!	2,75	679
gnl|UG|Qro#S57106256	development.unspecified	moderately similar to ( 342) AT4G24220 | Symbols: VEP1, AWI31 | VEP1 (VEIN PATTERNING 1); binding / catalytic | chr4:12565219-12566474 FORWARDmoderately similar to ( 263) loc_os03g32170 12003.m08461 protein progesterone 5-beta-reductase, putative, express	0	0	0	0	2	0.396825	1	0.208333	#DIV/0!	0.929611	#DIV/0!	#DIV/0!	750
gnl|UG|Qro#S57109628	development.unspecified	moderately similar to ( 320) AT3G45600 | Symbols: TET3 | TET3 (TETRASPANIN3) | chr3:16733973-16735854 REVERSEmoderately similar to ( 253) loc_os05g03140 12005.m04848 protein senescence-associated protein, putative, expressed no original description	10	0.463278	8	0.251309	1	0.200823	0	0	0,88		-1,21	#NUM!	741
gnl|UG|Qro#S57110432	development.unspecified	moderately similar to ( 324) AT3G50670 | Symbols: U1-70K, U1SNRNP | U1-70K (U1 SMALL NUCLEAR RIBONUCLEOPROTEIN-70K); RNA binding / nucleotide binding | chr3:18828232-18829492 REVERSEmoderately similar to ( 310) loc_os10g02630 12010.m03680 protein U1 snRNP	8	0.318967	0	0	98	16.9377	59	10.707	#DIV/0!	0.661677	5,73	#DIV/0!	861
gnl|UG|Qro#S57111270	development.unspecified	weakly similar to ( 143) AT1G34180 | Symbols: anac016 | anac016 (Arabidopsis NAC domain containing protein 16); transcription factor | chr1:12448726-12451120 FORWARDvery weakly similar to (83.2) loc_os09g32040 12009.m06294 protein no apical meristem prote	0	0	1	0.0321512	5	1.02769	0	0	#NUM!		#DIV/0!	#NUM!	724
gnl|UG|Qro#S57111871	development.unspecified	moderately similar to ( 419) AT1G80490 | Symbols: TPR1 | TPR1 (TOPLESS-RELATED 1) | chr1:30261094-30266446 REVERSEmoderately similar to ( 391) loc_os03g14980 12003.m101111 protein lissencephaly type-1-like homology motif, putative, expressed no original d	1	0.0444099	0	0	0	0	1	0.202135	#DIV/0!		#NUM!	#DIV/0!	773
gnl|UG|Qro#S57113234	development.unspecified	very weakly similar to (96.7) AT1G12060 | Symbols: ATBAG5 | ATBAG5 (ARABIDOPSIS THALIANA BCL-2-ASSOCIATED ATHANOGENE 5); protein binding | chr1:4076334-4077024 FORWARD no original description	4	0.201935	0	0	0	0	0	0	#DIV/0!		#NUM!	#DIV/0!	680
gnl|UG|Qro#S57116041	development.unspecified	moderately similar to ( 210) AT3G13300 | Symbols: VCS | VCS (VARICOSE); nucleotide binding / protein homodimerization | chr3:4304085-4309949 FORWARDmoderately similar to ( 216) loc_os06g19660 12006.m06625 protein nucleotide binding protein, putative, expr	2	0.0944398	0	0	1	0.20469	5	1.07462	#DIV/0!	-2.39232	1,12	#DIV/0!	727
gnl|UG|Qro#S57118536	development.unspecified	moderately similar to ( 277) AT4G08300 | Symbols: | nodulin MtN21 family protein | chr4:5245024-5248153 FORWARDmoderately similar to ( 225) loc_os06g10750 12006.m05792 protein nodulin protein, putative, expressed no original description	0	0	0	0	0	0	1	0.215815	#DIV/0!		#DIV/0!	#DIV/0!	724
gnl|UG|Qro#S57125839	development.unspecified	moderately similar to ( 285) AT5G14520 | Symbols: | pescadillo-related | chr5:4680789-4684330 REVERSEmoderately similar to ( 280) loc_os03g49210 12003.m09923 protein pescadillo, putative, expressed no original description	1	0.0472849	0	0	3	0.614915	1	0.21522	#DIV/0!	1.51457	3,70	#DIV/0!	726
gnl|UG|Qro#S57127084	development.unspecified	moderately similar to ( 418) AT4G32551 | Symbols: LUG, RON2 | LUG (LEUNIG); protein binding / protein heterodimerization/ transcription repressor | chr4:15707863-15713359 FORWARDvery weakly similar to (88.6) PF20_CHLRE Flagellar WD repeat protein PF20 - C	0	0	0	0	0	0	0	0	#DIV/0!		#DIV/0!	#DIV/0!	1074
gnl|UG|Qro#S57128764	development.unspecified	moderately similar to ( 291) AT2G40360 | Symbols: | transducin family protein / WD-40 repeat family protein | chr2:16853123-16856635 REVERSEmoderately similar to ( 298) loc_os07g25440 12007.m079668 protein ribosome biogenesis protein BOP1, putative, expr	62	3.05364	47	1.56964	0	0	8	1.7934	0,96		#NUM!	0,19	697
gnl|UG|Qro#S57132050	development.unspecified	moderately similar to ( 287) AT5G44730 | Symbols: | haloacid dehalogenase-like hydrolase family protein | chr5:18045588-18046519 REVERSEmoderately similar to ( 289) loc_os06g45440 12006.m32138 protein rhythmically expressed gene 2 protein, putative, expr	0	0	3	0.0635418	0	0	0	0	#NUM!		#DIV/0!	#NUM!	1099
gnl|UG|Qro#S57136524	development.unspecified	weakly similar to ( 160) AT5G04410 | Symbols: NAC2, anac078 | NAC2; transcription factor | chr5:1243980-1246416 FORWARDvery weakly similar to (95.1) NAC74_ORYSA NAC domain-containing protein 74 (ONAC074) - Oryza sativa (Rice)weakly similar to ( 128) loc_o	0	0	0	0	1	0.112309	2	0.235849	#DIV/0!	-1.07039	#DIV/0!	#DIV/0!	1325
gnl|UG|Qro#S57138166	development.unspecified	moderately similar to ( 261) AT5G48150 | Symbols: PAT1 | PAT1 (phytochrome a signal transduction 1); signal transducer/ transcription factor | chr5:19522497-19524053 REVERSEmoderately similar to ( 309) CIGR1_ORYSA Chitin-inducible gibberellin-responsive p	0	0	0	0	0	0	0	0	#DIV/0!		#DIV/0!	#DIV/0!	710
gnl|UG|Qro#S57140742	development.unspecified	moderately similar to ( 301) AT5G66770 | Symbols: | scarecrow transcription factor family protein | chr5:26660723-26662477 FORWARDweakly similar to ( 121) CIGR1_ORYSA Chitin-inducible gibberellin-responsive protein 1 - Oryza sativa (Rice)moderately simil	0	0	0	0	2	0.257456	0	0	#DIV/0!		#DIV/0!	#DIV/0!	1156
gnl|UG|Qro#S57141194	development.unspecified	weakly similar to ( 130) AT3G29970 | Symbols: | germination protein-related | chr3:11745299-11746481 FORWARDweakly similar to ( 126) loc_os07g41340 12007.m08370 protein B12D protein, expressed no original description	0	0	0	0	0	0	0	0	#DIV/0!		#DIV/0!	#DIV/0!	568
gnl|UG|Qro#S57143611	development.unspecified	moderately similar to ( 201) AT1G29030 | Symbols: | apoptosis inhibitory 5 (API5) family protein | chr1:10129201-10133697 REVERSEweakly similar to ( 161) loc_os02g20930 12002.m07333 protein apoptosis inhibitor 5, putative, expressed no original descripti	0	0	0	0	1	0.191026	0	0	#DIV/0!		#DIV/0!	#DIV/0!	779
gnl|UG|Qro#S57144148	development.unspecified	moderately similar to ( 323) AT1G78070 | Symbols: | FUNCTIONS IN: molecular_function unknown; INVOLVED IN: biological_process unknown; LOCATED IN: CUL4 RING ubiquitin ligase complex; EXPRESSED IN: 23 plant structures; EXPRESSED DURING: 13 growth stages;	0	0	4	0.0795811	3	0.381563	0	0	#NUM!		#DIV/0!	#NUM!	1170
gnl|UG|Qro#S57144863	development.unspecified	moderately similar to ( 354) AT2G19520 | Symbols: FVE, ACG1, MSI4, NFC4, NFC04, ATMSI4 | FVE; metal ion binding | chr2:8456006-8459235 FORWARDmoderately similar to ( 329) loc_os01g51300 12001.m43161 protein WD-40 repeat protein MSI4, putative, expressed n	0	0	0	0	5	0.630015	10	1.32303	#DIV/0!	-1.07039	#DIV/0!	#DIV/0!	1181
gnl|UG|Qro#S57145402	development.unspecified	moderately similar to ( 232) AT2G17230 | Symbols: EXL5 | EXL5 (EXORDIUM LIKE 5) | chr2:7494892-7495983 REVERSEweakly similar to ( 152) loc_os07g31430 12007.m07412 protein PHI-1, putative, expressed no original description	2	0.108122	0	0	7	1.64042	4	0.984252	#DIV/0!	0.736966	3,92	#DIV/0!	635
gnl|UG|Qro#S57152512	development.unspecified	weakly similar to ( 164) AT3G15880 | Symbols: WSIP2, TPR4 | protein binding | chr3:5364454-5371869 REVERSEweakly similar to ( 144) loc_os03g14980 12003.m101111 protein lissencephaly type-1-like homology motif, putative, expressed no original description	2	0.121734	2	0.0825442	1	0.263847	0	0	0,56		1,12	#NUM!	564
WZ0AQRAL1YF17FM1.SCF	development.unspecified	weakly similar to ( 122) AT5G14250 | Symbols: COP13, CSN3, FUS11 | COP13 (CONSTITUTIVE PHOTOMORPHOGENIC 13); protein binding | chr5:4597970-4599986 FORWARDweakly similar to ( 106) loc_os08g02550 12008.m26410 protein COP9 signalosome complex subunit 3, put	0	0	0	0	12	1.33561	15	1.75299	#DIV/0!	-0.392317	#DIV/0!	#DIV/0!	1337
WZ0AQRAL1YI20FM1.SCF	development.unspecified	moderately similar to ( 310) AT4G03020 | Symbols: | transducin family protein / WD-40 repeat family protein | chr4:1331704-1334472 REVERSEmoderately similar to ( 213) loc_os05g33710 12005.m27821 protein LEC14B, putative, expressed no original description	1	0.0277742	0	0	3	0.361188	0	0	#DIV/0!		3,70	#DIV/0!	1236
WZ0AQRAL2YI01FM1.SCF	development.unspecified	very weakly similar to (97.1) AT4G15540 | Symbols: | FUNCTIONS IN: molecular_function unknown; INVOLVED IN: biological_process unknown; LOCATED IN: cellular_component unknown; BEST Arabidopsis thaliana protein match is: nodulin-related (TAIR:AT5G40230.1)	7	0.20109	30	0.584372	0	0	1	0.130753	-1,54		#NUM!	-2,16	1195
WZ0AQRAP10YB06FM1.SCF	development.unspecified	weakly similar to ( 194) AT1G04140 | Symbols: | transducin family protein / WD-40 repeat family protein | chr1:1075992-1080321 REVERSEweakly similar to ( 178) loc_os02g18820 12002.m33647 protein nucleotide binding protein, putative, expressed no original	0	0	0	0	0	0	1	0.11557	#DIV/0!		#DIV/0!	#DIV/0!	1352
WZ0AQRAP11YL06FM1.SCF	development.unspecified	weakly similar to ( 129) AT5G22640 | Symbols: emb1211 | emb1211 (embryo defective 1211) | chr5:7529423-7533641 FORWARD no original description	0	0	0	0	5	0.534517	5	0.561243	#DIV/0!	-0.0703893	#DIV/0!	#DIV/0!	1392
WZ0AQRAP12YB03FM1.SCF	development.unspecified	moderately similar to ( 344) AT3G14850 | Symbols: | unknown protein | chr3:4996592-4997611 FORWARDmoderately similar to ( 283) loc_os01g46350 12001.m10833 protein expressed protein no original description	1	0.0253724	0	0	310	34.0953	383	44.2304	#DIV/0!	-0.375466	10,39	#DIV/0!	1353
WZ0AQRAP12YC21FM1.SCF	development.unspecified	weakly similar to ( 105) AT5G49120 | Symbols: | senescence-associated protein-related | chr5:19908800-19909332 REVERSEvery weakly similar to (81.6) loc_os02g37970 12002.m08885 protein expressed protein no original description	41	1.05667	54	0.943681	6	0.670313	0	0	0,16		-0,66	#NUM!	1332
WZ0AQRAP12YJ09FM1.SCF	development.unspecified	moderately similar to ( 315) AT2G32700 | Symbols: LUH | WD-40 repeat family protein | chr2:13867235-13871844 FORWARDmoderately similar to ( 288) loc_os02g56880 12002.m10710 protein transcriptional corepressor LEUNIG, putative, expressed no original descri	0	0	1	0.0170281	0	0	0	0	#NUM!		#DIV/0!	#NUM!	1367
WZ0AQRAP12YK13FM1.SCF	development.unspecified	very weakly similar to (80.5) AT1G48410 | Symbols: AGO1 | AGO1 (ARGONAUTE 1); endoribonuclease/ miRNA binding / protein binding / siRNA binding | chr1:17886285-17891892 REVERSEvery weakly similar to (80.1) loc_os06g51310 12006.m091803 protein PINHEAD prot	0	0	0	0	1	0.108146	0	0	#DIV/0!		#DIV/0!	#DIV/0!	1376
WZ0AQRAP13YE04FM1.SCF	development.unspecified	weakly similar to ( 199) AT4G17230 | Symbols: SCL13 | SCL13 (Scarecrow-like 13); transcription factor | chr4:9661218-9662807 REVERSEweakly similar to ( 127) CIGR2_ORYSA Chitin-inducible gibberellin-responsive protein 2 - Oryza sativa (Rice)weakly similar	0	0	0	0	0	0	2	0.229106	#DIV/0!		#DIV/0!	#DIV/0!	1364
WZ0AQRAP13YJ11FM1.SCF	development.unspecified	weakly similar to ( 149) AT2G46080 | Symbols: | INVOLVED IN: biological_process unknown; EXPRESSED IN: 23 plant structures; EXPRESSED DURING: 13 growth stages; BEST Arabidopsis thaliana protein match is: BPS1 (BYPASS 1) (TAIR:AT1G01550.2); Has 94 Blast h	8	0.194085	0	0	0	0	2	0.220848	#DIV/0!		#NUM!	#DIV/0!	1415
WZ0AQRAP13YO05FM1.SCF	development.unspecified	moderately similar to ( 483) AT1G79490 | Symbols: EMB2217 | EMB2217 (embryo defective 2217) | chr1:29900617-29903127 FORWARDweakly similar to ( 111) RF1_ORYSA Rf1 protein, mitochondrial precursor (PPR protein) (Fertility restorer) (Restorer for CMS) - Ory	0	0	0	0	0	0	0	0	#DIV/0!		#DIV/0!	#DIV/0!	1288
WZ0AQRAP13YO09FM1.SCF	development.unspecified	weakly similar to ( 159) AT4G33270 | Symbols: CDC20.1 | CDC20.1; signal transducer | chr4:16044545-16046590 REVERSEweakly similar to ( 114) loc_os09g06680 12009.m03937 protein cell division cycle protein 20, putative, expressed no original description	0	0	0	0	8	0.922135	7	0.847211	#DIV/0!	0.122256	#DIV/0!	#DIV/0!	1291
WZ0AQRAP13YP09FM1.SCF	development.unspecified	moderately similar to ( 359) AT2G19520 | Symbols: FVE, ACG1, MSI4, NFC4, NFC04, ATMSI4 | FVE; metal ion binding | chr2:8456006-8459235 FORWARDmoderately similar to ( 336) loc_os01g51300 12001.m43161 protein WD-40 repeat protein MSI4, putative, expressed n	0	0	0	0	14	1.55357	24	2.79642	#DIV/0!	-0.847997	#DIV/0!	#DIV/0!	1341
WZ0AQRAP14YM23FM1.SCF	development.unspecified	very weakly similar to (86.3) AT1G44800 | Symbols: | nodulin MtN21 family protein | chr1:16914342-16916858 REVERSEvery weakly similar to (86.7) loc_os05g41420 12005.m08317 protein nodulin-like protein, putative, expressed no original description	18	0.555683	24	0.502391	0	0	3	0.421538	0,15		#NUM!	-0,25	1112
WZ0AQRAP14YN12FM1.SCF	development.unspecified	moderately similar to ( 345) AT2G46080 | Symbols: | INVOLVED IN: biological_process unknown; EXPRESSED IN: 23 plant structures; EXPRESSED DURING: 13 growth stages; BEST Arabidopsis thaliana protein match is: BPS1 (BYPASS 1) (TAIR:AT1G01550.2); Has 94 Bla	0	0	1	0.0168433	1	0.107677	1	0.113061	#NUM!	-0.0703893	#DIV/0!	2,75	1382
WZ0AQRAQ11YA14FM1.SCF	development.unspecified	moderately similar to ( 456) AT1G18080 | Symbols: ATARCA, RACK1A_AT | ATARCA; nucleotide binding | chr1:6222325-6223901 FORWARDmoderately similar to ( 472) GBLP_SOYBN Guanine nucleotide-binding protein subunit beta-like protein - Glycine max (Soybean)mode	0	0	1	0.0168677	1	0.107833	0	0	#NUM!		#DIV/0!	#NUM!	1380
WZ0AQRAQ11YB14FM1.SCF	development.unspecified	very weakly similar to (93.6) AT5G14930 | Symbols: SAG101 | SAG101 (SENESCENCE-ASSOCIATED GENE 101); carboxylesterase/ triacylglycerol lipase | chr5:4828754-4830165 FORWARD no original description	0	0	0	0	0	0	0	0	#DIV/0!		#DIV/0!	#DIV/0!	1369
WZ0AQRAQ12YD01FM1.SCF	development.unspecified	moderately similar to ( 411) AT5G08560 | Symbols: | transducin family protein / WD-40 repeat family protein | chr5:2771104-2773827 REVERSEmoderately similar to ( 373) loc_os02g19210 12002.m07164 protein WD-repeat protein 26, putative, expressed no origin	0	0	0	0	0	0	0	0	#DIV/0!		#DIV/0!	#DIV/0!	1306
WZ0AQRAQ12YE01FM1.SCF	development.unspecified	moderately similar to ( 304) AT4G26370 | Symbols: | antitermination NusB domain-containing protein | chr4:13334766-13336153 REVERSEmoderately similar to ( 265) loc_os03g45400 12003.m09568 protein RNA binding protein, putative, expressed no original descr	2	0.0533057	0	0	0	0	1	0.121312	#DIV/0!		#NUM!	#DIV/0!	1288
WZ0AQRAQ12YG17FM1.SCF	development.unspecified	moderately similar to ( 359) AT1G71230 | Symbols: CSN5B, CSN5, AJH2 | CSN5B (COP9-SIGNALOSOME 5B); protein binding | chr1:26852560-26854255 FORWARDmoderately similar to ( 348) loc_os04g56070 12004.m101676 protein COP9 signalosome complex subunit 5b, putat	0	0	0	0	0	0	0	0	#DIV/0!		#DIV/0!	#DIV/0!	1332
WZ0AQRGA13YN08EM1.SCF	development.unspecified	weakly similar to ( 104) AT1G63680 | Symbols: ATMURE, PDE316, MURE | MURE; ATP binding / acid-amino acid ligase/ ligase | chr1:23614461-23617247 FORWARD no original description	1	0.02541	0	0	4	0.440591	21	2.42876	#DIV/0!	-2.46271	4,12	#DIV/0!	1351
WZ0AQRGA14YM14EM1.SCF	development.unspecified	weakly similar to ( 129) AT3G15880 | Symbols: WSIP2, TPR4 | protein binding | chr3:5364454-5371869 REVERSEweakly similar to ( 127) loc_os03g14980 12003.m101111 protein lissencephaly type-1-like homology motif, putative, expressed no original description	0	0	1	0.0170281	0	0	0	0	#NUM!		#DIV/0!	#NUM!	1367
gnl|UG|Qro#S57094248	development.unspecified	weakly similar to ( 130) AT4G24220 | Symbols: VEP1, AWI31 | VEP1 (VEIN PATTERNING 1); binding / catalytic | chr4:12565219-12566474 FORWARDvery weakly similar to (98.6) loc_os03g32170 12003.m08461 protein progesterone 5-beta-reductase, putative, expressed	6	0.327461	21	0.777149	4	0.946324	1	0.24841	-1,25	1.92961	1,53	-1,65	629
gnl|UG|Qro#S57112816	development.unspecified	moderately similar to ( 234) AT5G22380 | Symbols: anac090 | anac090 (Arabidopsis NAC domain containing protein 90); transcription factor | chr5:7408924-7410038 REVERSEvery weakly similar to (87.8) NAC67_ORYSA NAC domain-containing protein 67 (ONAC067) - O	5	0.257338	14	0.488583	9	2.00792	2	0.468516	-0,92	2.09954	2,96	-0,06	667
WZ0AQRAL2YC04FM1.SCF	development.unspecified	weakly similar to ( 142) AT4G10180 | Symbols: DET1, FUS2, ATDET1 | DET1 (DE-ETIOLATED 1); catalytic | chr4:6346543-6349146 FORWARDweakly similar to ( 115) loc_os01g01484 12001.m42824 protein light-mediated development protein DET1, putative, expressed no	1	0.0270519	4	0.0733726	5	0.586326	2	0.246257	-1,44	1.25154	4,44	1,75	1269
gnl|UG|Qro#S57082532	development.unspecified	moderately similar to ( 259) AT5G40230 | Symbols: | nodulin-related | chr5:16079814-16081735 REVERSEweakly similar to ( 118) loc_os05g41420 12005.m08317 protein nodulin-like protein, putative, expressed no original description	1	0.0411124	1	0.0278772	16	2.85144	2	0.374251	0,56	2.92961	6,12	3,75	835
WZ0AQRAQ13YF20FM1.SCF	development.unspecified	moderately similar to ( 451) AT1G52730 | Symbols: | transducin family protein / WD-40 repeat family protein | chr1:19642866-19644978 FORWARDmoderately similar to ( 466) loc_os02g11060 12002.m06404 protein serine-threonine kinase receptor-associated prote	1	0.0280007	2	0.037973	4	0.485512	1	0.127447	-0,44	1.92961	4,12	1,75	1226
gnl|UG|Qro#S57099055	development.unspecified	very weakly similar to (93.6) AT5G64530 | Symbols: ANAC104, XND1 | XND1; transcription factor | chr5:25795360-25796699 FORWARD no original description	17	1.00446	74	2.96477	19	4.8664	12	3.22719	-1,56	0.592576	2,28	0,12	581
WZ0AQRAP13YP19FM1.SCF	development.unspecified	weakly similar to ( 170) AT1G28330 | Symbols: | DYL1 (DORMANCY-ASSOCIATED PROTEIN-LIKE 1) | chr1:9934134-9935216 REVERSEweakly similar to ( 166) 12KD_FRAAN Auxin-repressed 12.5 kDa protein - Fragaria ananassa (Strawberry)weakly similar to ( 144) loc_os11	2368	63.2121	13311	240.938	797	92.2249	776	94.2846	-1,93	-0.0318663	0,55	-1,35	1286
WZ0AQRAP12YN19FM1.SCF	development.unspecified	moderately similar to ( 305) AT4G32551 | Symbols: LUG, RON2 | LUG (LEUNIG); protein binding / protein heterodimerization/ transcription repressor | chr4:15707863-15713359 FORWARDmoderately similar to ( 270) loc_os01g08190 12001.m43534 protein transcriptio	1	0.0254854	2	0.0345619	106	11.7103	38	4.40794	-0,44	1.4096	8,84	7,00	1347
gnl|UG|Qro#S57107080	development.unspecified	weakly similar to ( 109) AT5G49430 | Symbols: | transducin family protein / WD-40 repeat family protein | chr5:20037338-20045454 REVERSEweakly similar to ( 120) loc_os03g19340 12003.m07351 protein nucleotide binding protein, putative, expressed no origin	49	2.56811	219	7.78285	10	2.2719	9	2.14695	-1,60	0.0816138	-0,18	-1,86	655
WZ0AQRAL1YO20FM1.SCF	development.unspecified	very weakly similar to (84.0) AT4G35770 | Symbols: SEN1, ATSEN1, DIN1 | SEN1 (SENESCENCE 1) | chr4:16945073-16945964 FORWARDvery weakly similar to (80.1) loc_os06g50930 12006.m09617 protein senescence-associated protein DIN1, putative, expressed no origin	1	0.0284887	3	0.0579522	81	10.003	57	7.39108	-1,02	0.436571	8,46	7,00	1205
gnl|UG|Qro#S57133719	development.unspecified	moderately similar to ( 225) AT4G15920 | Symbols: | INVOLVED IN: biological_process unknown; LOCATED IN: endomembrane system, integral to membrane, membrane; EXPRESSED IN: 23 plant structures; EXPRESSED DURING: 13 growth stages; CONTAINS InterPro DOMAIN/	99	3.79303	659	17.1204	65	10.7953	103	17.9618	-2,17	-0.734522	1,51	0,07	896
WZ0AQRAP14YD21FM1.SCF	development.unspecified	weakly similar to ( 170) AT1G28330 | Symbols: | DYL1 (DORMANCY-ASSOCIATED PROTEIN-LIKE 1) | chr1:9934134-9935216 REVERSEweakly similar to ( 166) 12KD_FRAAN Auxin-repressed 12.5 kDa protein - Fragaria ananassa (Strawberry)weakly similar to ( 144) loc_os11	6502	178.708	24625	458.933	2259	269.144	2162	270.466	-1,36	-0.00707158	0,59	-0,76	1249
gnl|UG|Qro#S57146177	development.unspecified	moderately similar to ( 322) AT1G29050 | Symbols: | unknown protein | chr1:10136376-10139082 REVERSEmoderately similar to ( 302) loc_os01g46350 12001.m10833 protein expressed protein no original description	21	0.687888	32	0.710762	39	5.53776	16	2.3855	-0,05	1.21501	3,01	1,75	1048
gnl|UG|Qro#S57112516	development.unspecified	weakly similar to ( 122) AT2G45760 | Symbols: BAP2, BAL | BAP2 (BON ASSOCIATION PROTEIN 2) | chr2:18847125-18847748 REVERSE no original description	15	0.733523	57	1.89005	8	1.69584	9	2.00321	-1,37	-0.240314	1,21	0,08	702
WZ0AQRAP13YA15FM1.SCF	development.unspecified	weakly similar to ( 170) AT1G28330 | Symbols: | DYL1 (DORMANCY-ASSOCIATED PROTEIN-LIKE 1) | chr1:9934134-9935216 REVERSEweakly similar to ( 166) 12KD_FRAAN Auxin-repressed 12.5 kDa protein - Fragaria ananassa (Strawberry)weakly similar to ( 144) loc_os11	609	15.6601	2891	50.4084	137	15.2711	197	23.0571	-1,69	-0.594409	-0,04	-1,13	1335
gnl|UG|Qro#S57148401	development.unspecified	weakly similar to ( 145) AT1G22770 | Symbols: GI, FB | GI (GIGANTEA) | chr1:8062398-8067447 FORWARDweakly similar to ( 138) GIGAN_ORYSA Protein GIGANTEA - Oryza sativa (Rice)weakly similar to ( 138) loc_os01g08700 12001.m42893 protein GIGANTEA protein, pu	86	4.42621	112	3.90866	5	1.11551	2	0.468516	0,18	1.25154	-1,99	-3,06	667
gnl|UG|Qro#S57095453	development.unspecified	moderately similar to ( 208) AT5G07050 | Symbols: | LOCATED IN: membrane; CONTAINS InterPro DOMAIN/s: Protein of unknown function DUF6, transmembrane (InterPro:IPR000620); BEST Arabidopsis thaliana protein match is: nodulin MtN21 family protein (TAIR:AT2	594	27.0442	1144	35.3175	15	2.9604	9	1.86505	-0,39	0.666576	-3,19	-4,24	754
WZ0AQRAP11YG12FM1.SCF	development.unspecified	weakly similar to ( 170) AT1G28330 | Symbols: | DYL1 (DORMANCY-ASSOCIATED PROTEIN-LIKE 1) | chr1:9934134-9935216 REVERSEweakly similar to ( 166) 12KD_FRAAN Auxin-repressed 12.5 kDa protein - Fragaria ananassa (Strawberry)weakly similar to ( 144) loc_os11	7913	198.281	21147	359.306	1390	150.982	1169	133.326	-0,86	0.179421	-0,39	-1,43	1370
WZ0AQRAP11YL19FM1.SCF	development.unspecified	weakly similar to ( 170) AT1G28330 | Symbols: | DYL1 (DORMANCY-ASSOCIATED PROTEIN-LIKE 1) | chr1:9934134-9935216 REVERSEweakly similar to ( 166) 12KD_FRAAN Auxin-repressed 12.5 kDa protein - Fragaria ananassa (Strawberry)weakly similar to ( 144) loc_os11	5371	133.706	13633	230.125	1317	142.119	1103	124.977	-0,78	0.185433	0,09	-0,88	1379
gnl|UG|Qro#S57083747	development.unspecified	weakly similar to ( 151) AT1G56220 | Symbols: | dormancy/auxin associated family protein | chr1:21043414-21044381 FORWARDvery weakly similar to (89.7) loc_os03g22270 12003.m78861 protein auxin-repressed protein, putative, expressed no original descriptio	65214	2487.47	150797	3900.19	5080	839.947	4061	705.035	-0,65	0.252604	-1,57	-2,47	900
WZ0AQRAP12YL18FM1.SCF	development.unspecified	very weakly similar to (81.6) AT1G18100 | Symbols: E12A11 | E12A11; phosphatidylethanolamine binding | chr1:6228049-6230110 REVERSE no original description	9	0.231257	11	0.191656	7	0.779691	3	0.350861	0,27	1.152	1,75	0,87	1336
WZ0AQRAQ12YE22FM1.SCF	development.unspecified	weakly similar to ( 173) AT3G08850 | Symbols: RAPTOR1B, ATRAPTOR1B, RAPTOR1 | RAPTOR1; nucleotide binding / protein binding | chr3:2686978-2694911 REVERSEweakly similar to ( 123) loc_os12g01922 12012.m04195 protein regulatory associated protein of mTOR, p	32	0.942939	98	1.9581	40	5.10934	45	6.03541	-1,05	-0.240314	2,44	1,62	1165
gnl|UG|Qro#S57138664	development.unspecified	moderately similar to ( 246) AT5G07050 | Symbols: | LOCATED IN: membrane; CONTAINS InterPro DOMAIN/s: Protein of unknown function DUF6, transmembrane (InterPro:IPR000620); BEST Arabidopsis thaliana protein match is: nodulin MtN21 family protein (TAIR:AT2	3	0.0987408	3	0.0669534	58	8.27512	22	3.29578	0,56	1.32816	6,39	5,62	1043
WZ0AQRAP13YH24FM1.SCF	development.unspecified	moderately similar to ( 396) AT4G00090 | Symbols: | transducin family protein / WD-40 repeat family protein | chr4:34234-36594 FORWARDmoderately similar to ( 311) loc_os03g64110 12003.m11275 protein expressed protein no original description	23	0.680659	73	1.46488	22	2.82225	27	3.63685	-1,11	-0.365845	2,05	1,31	1160
WZ0AQRAP15YA11FM1.SCF	development.unspecified	moderately similar to ( 337) AT1G78070 | Symbols: | FUNCTIONS IN: molecular_function unknown; INVOLVED IN: biological_process unknown; LOCATED IN: CUL4 RING ubiquitin ligase complex; EXPRESSED IN: 23 plant structures; EXPRESSED DURING: 13 growth stages;	2	0.049716	1	0.0168555	5	0.538775	1	0.113143	1,56	2.25154	3,44	2,75	1381
gnl|UG|Qro#S57110311	development.unspecified	moderately similar to ( 218) AT1G33060 | Symbols: ANAC014 | no apical meristem (NAM) family protein | chr1:11975518-11978493 REVERSEweakly similar to ( 120) NAC74_ORYSA NAC domain-containing protein 74 (ONAC074) - Oryza sativa (Rice)weakly similar to ( 17	11	0.634651	27	1.05629	1	0.2501	1	0.262605	-0,74	-0.0703893	-1,34	-2,01	595
gnl|UG|Qro#S57132867	development.unspecified	weakly similar to ( 141) AT1G54460 | Symbols: | FUNCTIONS IN: molecular_function unknown; INVOLVED IN: biological_process unknown; LOCATED IN: cellular_component unknown; EXPRESSED IN: 24 plant structures; EXPRESSED DURING: 15 growth stages; CONTAINS Int	3895	179.237	7833	244.413	366	73.0084	306	64.0918	-0,45	0.187923	-1,30	-1,93	746
gnl|UG|Qro#S57083028	development.unspecified	moderately similar to ( 239) AT1G16180 | Symbols: | TMS membrane family protein / tumour differentially expressed (TDE) family protein | chr1:5540905-5542670 FORWARDmoderately similar to ( 240) loc_os02g54990 12002.m10526 protein serine incorporator 3, p	10543	468.82	23243	700.827	1388	267.549	1337	270.604	-0,58	-0.0163812	-0,81	-1,37	772
gnl|UG|Qro#S57119147	development.unspecified	moderately similar to ( 255) AT2G23810 | Symbols: TET8 | TET8 (TETRASPANIN8) | chr2:10135859-10137352 REVERSEmoderately similar to ( 234) loc_os09g25760 12009.m05728 protein senescence-associated protein DH, putative, expressed no original description	10150	271.369	25967	470.752	1520	176.161	1738	211.497	-0,79	-0.263746	-0,62	-1,15	1284
gnl|UG|Qro#S57112716	development.unspecified	very weakly similar to (81.3) AT5G04410 | Symbols: NAC2, anac078 | NAC2; transcription factor | chr5:1243980-1246416 FORWARD no original description	2885	120.047	6088	171.774	293	52.8499	283	53.5985	-0,52	-0.0202907	-1,18	-1,68	825
WZ0AQRAQ11YO08FM1.SCF	development.unspecified	moderately similar to ( 390) AT2G43770 | Symbols: | transducin family protein / WD-40 repeat family protein | chr2:18134272-18135303 REVERSEvery weakly similar to (80.5) PF20_CHLRE Flagellar WD repeat protein PF20 - Chlamydomonas reinhardtiimoderately si	1	0.024697	1	0.0167464	13	1.39174	6	0.67446	0,56	1.04509	5,82	5,33	1390
WZ0AQRAP14YG15FM1.SCF	development.unspecified	weakly similar to ( 192) AT4G35580 | Symbols: NTL9 | NTL9 (NAC transcription factor-like 9); transcription factor | chr4:16888534-16890744 REVERSEweakly similar to ( 159) NAC74_ORYSA NAC domain-containing protein 74 (ONAC074) - Oryza sativa (Rice)weakly s	2	0.0527325	4	0.071513	30	3.42879	28	3.36022	-0,44	0.0291463	6,02	5,55	1302
gnl|UG|Qro#S57129312	development.unspecified	very weakly similar to (82.0) AT1G01720 | Symbols: ATAF1, ANAC002 | ATAF1; transcription activator/ transcription factor | chr1:268471-269514 FORWARD no original description	13	0.467794	31	0.756396	182	28.3892	205	33.5757	-0,69	-0.242075	5,92	5,47	954
gnl|UG|Qro#S57105540	development.unspecified	weakly similar to ( 128) AT5G61430 | Symbols: ANAC100, ATNAC5 | ANAC100 (ARABIDOPSIS NAC DOMAIN CONTAINING PROTEIN 100); transcription factor | chr5:24701328-24702553 REVERSE no original description	36	1.97734	38	1.41527	10	2.38095	5	1.25	0,48	0.929611	0,27	-0,18	625
gnl|UG|Qro#S57083773	development.unspecified	moderately similar to ( 357) AT2G41380 | Symbols: | embryo-abundant protein-related | chr2:17251981-17252886 FORWARDweakly similar to ( 166) loc_os01g51870 12001.m11363 protein S-adenosylmethionine-dependent methyltransferase, putative, expressed no orig	179	7.06307	581	15.5451	35	5.98659	54	9.69828	-1,14	-0.695994	-0,24	-0,68	870
WZ0AQRAP12YL09FM1.SCF	development.unspecified	weakly similar to ( 170) AT1G28330 | Symbols: | DYL1 (DORMANCY-ASSOCIATED PROTEIN-LIKE 1) | chr1:9934134-9935216 REVERSEweakly similar to ( 166) 12KD_FRAAN Auxin-repressed 12.5 kDa protein - Fragaria ananassa (Strawberry)weakly similar to ( 144) loc_os11	1680	41.5508	3183	53.3805	886	94.9894	799	89.9451	-0,36	0.0787219	1,19	0,75	1388
WZ0AQRAL3YK17FM1.SCF	development.unspecified	weakly similar to ( 144) AT4G32551 | Symbols: LUG, RON2 | LUG (LEUNIG); protein binding / protein heterodimerization/ transcription repressor | chr4:15707863-15713359 FORWARDweakly similar to ( 130) loc_os01g08190 12001.m43534 protein transcriptional core	1179	33.8409	1903	37.0376	122	15.1796	95	12.4112	-0,13	0.290492	-1,16	-1,58	1196
gnl|UG|Qro#S57151050	development.unspecified	moderately similar to ( 399) AT1G56500 | Symbols: | haloacid dehalogenase-like hydrolase family protein | chr1:21159775-21167092 FORWARDmoderately similar to ( 380) loc_os03g19760 12003.m35188 protein NHL repeat protein, putative, expressed no original d	24	1.18717	68	2.28079	21	4.50288	29	6.52918	-0,94	-0.536053	1,92	1,52	694
gnl|UG|Qro#S57104188	development.unspecified	moderately similar to ( 270) AT2G34690 | Symbols: ACD11 | ACD11 (ACCELERATED CELL DEATH 11); sphingosine transmembrane transporter | chr2:14630425-14631779 FORWARDmoderately similar to ( 280) loc_os03g57140 12003.m10634 protein expressed protein no origin	215	10.6658	322	10.8314	16	3.44068	12	2.70954	-0,02	0.344648	-1,63	-2,00	692
gnl|UG|Qro#S57154374	development.unspecified	moderately similar to ( 220) AT2G41380 | Symbols: | embryo-abundant protein-related | chr2:17251981-17252886 FORWARDweakly similar to ( 105) loc_os01g51870 12001.m11363 protein S-adenosylmethionine-dependent methyltransferase, putative, expressed no orig	14	0.911962	23	1.0159	6	1.69423	5	1.48245	-0,16	0.192645	0,89	0,55	527
gnl|UG|Qro#S57118444	development.unspecified	moderately similar to ( 258) AT2G19580 | Symbols: TET2 | TET2 (TETRASPANIN2) | chr2:8472393-8475021 REVERSEweakly similar to ( 191) loc_os06g37510 12006.m08286 protein senescence-associated protein 5, putative, expressed no original description	4171	193.494	5448	171.372	327	65.7577	218	46.0304	0,18	0.514573	-1,56	-1,90	740
gnl|UG|Qro#S57078306	development.unspecified	moderately similar to ( 211) AT5G62200 | Symbols: | embryo-specific protein-related | chr5:24984463-24985674 REVERSEweakly similar to ( 125) loc_os01g07780 12001.m07405 protein lipase/lipooxygenase, PLAT/LH2, putative, expressed no original description	1901	75.619	2646	71.3698	188	32.4174	135	24.4424	0,08	0.407384	-1,22	-1,55	863
WZ0AQRAL2YC16FM1.SCF	development.unspecified	weakly similar to ( 184) AT4G27990 | Symbols: | YGGT family protein | chr4:13923991-13924647 REVERSEvery weakly similar to ( 100) loc_os07g08770 12007.m05333 protein YGGT family protein, expressed no original description	4105	108.067	7198	128.49	197	22.4812	180	21.5683	-0,25	0.0598094	-2,27	-2,58	1304
gnl|UG|Qro#S57097800	development.unspecified	moderately similar to ( 287) AT2G46080 | Symbols: | INVOLVED IN: biological_process unknown; EXPRESSED IN: 23 plant structures; EXPRESSED DURING: 13 growth stages; BEST Arabidopsis thaliana protein match is: BPS1 (BYPASS 1) (TAIR:AT1G01550.2); Has 94 Bla	2366	101.782	3754	109.503	345	64.3349	287	56.1952	-0,11	0.195156	-0,66	-0,96	798
gnl|UG|Qro#S57150281	development.unspecified	moderately similar to ( 237) AT4G00150 | Symbols: | scarecrow-like transcription factor 6 (SCL6) | chr4:57429-59105 REVERSEmoderately similar to ( 235) loc_os04g46860 12004.m09634 protein scarecrow-like 6, putative, expressed no original description	238	11.9274	272	9.24302	33	7.16893	20	4.56204	0,37	0.652077	-0,73	-1,02	685
gnl|UG|Qro#S57112998	development.unspecified	moderately similar to ( 381) AT4G24220 | Symbols: VEP1, AWI31 | VEP1 (VEIN PATTERNING 1); binding / catalytic | chr4:12565219-12566474 FORWARDmoderately similar to ( 298) loc_os03g32170 12003.m08461 protein progesterone 5-beta-reductase, putative, express	481	20.1368	718	20.382	67	12.1588	54	10.2896	-0,02	0.240812	-0,73	-0,99	820
WZ0AQRAP13YI12FM1.SCF	development.unspecified	moderately similar to ( 283) AT2G46080 | Symbols: | INVOLVED IN: biological_process unknown; EXPRESSED IN: 23 plant structures; EXPRESSED DURING: 13 growth stages; BEST Arabidopsis thaliana protein match is: BPS1 (BYPASS 1) (TAIR:AT1G01550.2); Has 94 Bla	12443	306.864	22227	371.687	672	71.8391	646	72.5126	-0,28	-0.0134623	-2,10	-2,36	1392
WZ0AQRAP11YM24FM1.SCF	development.unspecified	very weakly similar to (83.6) AT5G04410 | Symbols: NAC2, anac078 | NAC2; transcription factor | chr5:1243980-1246416 FORWARD no original description	811	23.0089	1461	28.1061	128	15.7418	126	16.2707	-0,29	-0.0476693	-0,55	-0,79	1210
gnl|UG|Qro#S57117300	development.unspecified	weakly similar to ( 182) AT4G27990 | Symbols: | YGGT family protein | chr4:13923991-13924647 REVERSEvery weakly similar to ( 100) loc_os07g08770 12007.m05333 protein YGGT family protein, expressed no original description	3441	288.111	6285	356.827	151	54.8055	154	58.689	-0,31	-0.0987711	-2,39	-2,60	410
gnl|UG|Qro#S57081235	development.unspecified	weakly similar to ( 137) AT2G06210 | Symbols: ELF8, VIP6 | ELF8 (EARLY FLOWERING 8); binding | chr2:2429108-2436588 REVERSEweakly similar to ( 144) loc_os07g29360 12007.m07207 protein TPR repeat nuclear phosphoprotein, putative, expressed no original desc	617	24.4866	961	25.8609	261	44.9009	230	41.5462	-0,08	0.112027	0,87	0,68	865
gnl|UG|Qro#S57157486	development.unspecified	very weakly similar to (87.4) AT3G10480 | Symbols: ANAC050 | no apical meristem (NAM) family protein | chr3:3264410-3266781 FORWARD no original description	1217	64.077	1766	63.0491	153	34.92	126	30.1956	0,02	0.209719	-0,88	-1,06	652
gnl|UG|Qro#S57141668	development.unspecified	moderately similar to ( 303) AT3G12090 | Symbols: TET6 | TET6 (TETRASPANIN6) | chr3:3852326-3853714 REVERSEmoderately similar to ( 289) loc_os05g03530 12005.m27685 protein senescence-associated protein-like, putative, expressed no original description	489	21.3573	824	24.4028	30	5.67975	29	5.76495	-0,19	-0.0214797	-1,91	-2,08	786
gnl|UG|Qro#S57091729	development.unspecified	moderately similar to ( 261) AT1G04140 | Symbols: | transducin family protein / WD-40 repeat family protein | chr1:1075992-1080321 REVERSEmoderately similar to ( 271) loc_os02g18820 12002.m33647 protein nucleotide binding protein, putative, expressed no	1961	86.1958	3445	102.677	349	66.4975	353	70.6226	-0,25	-0.0868305	-0,37	-0,54	781
gnl|UG|Qro#S57140910	development.unspecified	weakly similar to ( 105) loc_os02g07820 12002.m06128 protein expressed protein no original description	1670	73.7828	1835	54.9732	1003	192.093	633	127.292	0,42	0.593655	1,38	1,21	777
WZ0AQRAQ12YI16FM1.SCF	development.unspecified	moderately similar to ( 452) AT1G18080 | Symbols: ATARCA, RACK1A_AT | ATARCA; nucleotide binding | chr1:6222325-6223901 FORWARDmoderately similar to ( 461) GBLP_SOYBN Guanine nucleotide-binding protein subunit beta-like protein - Glycine max (Soybean)mode	2	0.0497881	2	0.0337599	28	3.02151	16	1.81291	0,56	0.736966	5,92	5,75	1379
WZ0AQRAL2YC03FM1.SCF	development.unspecified	weakly similar to ( 187) AT4G36860 | Symbols: | zinc ion binding | chr4:17358580-17361189 REVERSEweakly similar to ( 139) loc_os06g08400 12006.m32223 protein zinc ion binding protein, putative, expressed no original description	7	0.193169	14	0.261965	32	3.8279	37	4.64731	-0,44	-0.279843	4,31	4,15	1244
gnl|UG|Qro#S57104133	development.unspecified	weakly similar to ( 149) AT2G38670 | Symbols: PECT1 | PECT1 (PHOSPHORYLETHANOLAMINE CYTIDYLYLTRANSFERASE 1); ethanolamine-phosphate cytidylyltransferase | chr2:16168979-16171680 FORWARDweakly similar to ( 148) loc_os12g02820 12012.m04280 protein ethanolam	2336	112.63	4476	146.334	224	46.8165	249	54.6436	-0,38	-0.223036	-1,27	-1,42	712
WZ0AQRAP10YP19FM1.SCF	development.unspecified	weakly similar to ( 142) AT3G48140 | Symbols: | senescence-associated protein, putative | chr3:17778471-17779299 FORWARDweakly similar to ( 132) loc_os06g13680 12006.m06083 protein B12D protein, expressed no original description	15054	406.279	23525	430.505	1090	127.518	1010	124.066	-0,08	0.0395835	-1,67	-1,80	1272
WZ0AQRAP14YN16FM1.SCF	development.unspecified	very weakly similar to (90.1) AT4G32551 | Symbols: LUG, RON2 | LUG (LEUNIG); protein binding / protein heterodimerization/ transcription repressor | chr4:15707863-15713359 FORWARD no original description	6693	168.819	11966	204.657	447	48.8743	470	53.9585	-0,28	-0.142775	-1,79	-1,92	1361
gnl|UG|Qro#S57077668	development.unspecified	very weakly similar to (94.7) AT2G18500 | Symbols: ATOFP7, OFP7 | OFP7 (ARABIDOPSIS THALIANA OVATE FAMILY PROTEIN 7) | chr2:8027102-8028049 FORWARDvery weakly similar to (85.5) loc_os10g38880 12010.m06655 protein plant-specific domain TIGR01568 family pro	7	0.395234	7	0.267997	13	3.18178	8	2.05592	0,56	0.63005	3,01	2,94	608
gnl|UG|Qro#S57087311	development.unspecified	moderately similar to ( 234) AT2G45260 | Symbols: | unknown protein | chr2:18664661-18665938 REVERSEmoderately similar to ( 238) loc_os10g23220 12010.m21871 protein expressed protein no original description	3902	206.079	6380	228.477	194	44.4139	204	49.0385	-0,15	-0.142902	-2,21	-2,22	650
WZ0AQRAP10YH10FM1.SCF	development.unspecified	moderately similar to ( 298) AT5G13570 | Symbols: DCP2, TDT, ATDCP2 | DCP2 (DECAPPING 2); hydrolase/ m7G(5')pppN diphosphatase/ mRNA binding / protein homodimerization | chr5:4367532-4369992 FORWARDmoderately similar to ( 265) loc_os02g56210 12002.m33973	12	0.29722	12	0.201537	14	1.50313	9	1.01461	0,56	0.567041	2,34	2,33	1386
gnl|UG|Qro#S57081417	development.unspecified	weakly similar to ( 149) AT5G66170 | Symbols: | FUNCTIONS IN: molecular_function unknown; INVOLVED IN: aging; LOCATED IN: cellular_component unknown; EXPRESSED IN: 22 plant structures; EXPRESSED DURING: 11 growth stages; CONTAINS InterPro DOMAIN/s: Rhoda	6790	299.221	7726	230.862	470	89.7824	345	69.1993	0,37	0.375675	-1,74	-1,74	779
gnl|UG|Qro#S57094272	development.unspecified	moderately similar to ( 206) AT5G13180 | Symbols: ANAC083 | ANAC083 (ARABIDOPSIS NAC DOMAIN CONTAINING PROTEIN 83); transcription factor | chr5:4196643-4197577 FORWARDweakly similar to ( 119) NAC71_ORYSA NAC domain-containing protein 71 (ONAC071) - Oryza	5248	230.676	8382	249.823	1610	306.765	1656	331.306	-0,12	-0.111031	0,41	0,41	781
gnl|UG|Qro#S57098310	development.unspecified	weakly similar to ( 165) AT3G13290 | Symbols: VCR | VCR (VARICOSE-RELATED); nucleotide binding | chr3:4297529-4303113 FORWARDweakly similar to ( 162) loc_os06g19660 12006.m06625 protein nucleotide binding protein, putative, expressed no original descripti	1857	100.392	3050	111.805	276	64.6794	295	72.5886	-0,16	-0.166436	-0,63	-0,62	635
WZ0AQRAL2YG12FM1.SCF	development.unspecified	moderately similar to ( 296) AT4G26370 | Symbols: | antitermination NusB domain-containing protein | chr4:13334766-13336153 REVERSEmoderately similar to ( 263) loc_os03g45400 12003.m09568 protein RNA binding protein, putative, expressed no original descr	765	19.4964	902	15.5874	47	5.19231	37	4.29195	0,32	0.274746	-1,91	-1,86	1347
gnl|UG|Qro#S57095660	development.unspecified	weakly similar to ( 152) AT4G17670 | Symbols: | senescence-associated protein-related | chr4:9833948-9834663 REVERSEvery weakly similar to (94.7) loc_os04g49660 12004.m09899 protein expressed protein no original description	45	1.75346	47	1.24182	33	5.57402	23	4.07917	0,50	0.450443	1,67	1,72	881
gnl|UG|Qro#S57121453	development.unspecified	moderately similar to ( 258) AT1G70670 | Symbols: | caleosin-related family protein | chr1:26644830-26645970 FORWARDmoderately similar to ( 227) loc_os06g14370 12006.m32034 protein ABA-induced protein, putative, expressed no original description	320	13.6124	414	11.9416	49	9.03552	43	8.32559	0,19	0.118056	-0,59	-0,52	807
WZ0AQRAP12YK17FM1.SCF	development.unspecified	moderately similar to ( 248) AT3G08850 | Symbols: RAPTOR1B, ATRAPTOR1B, RAPTOR1 | RAPTOR1; nucleotide binding / protein binding | chr3:2686978-2694911 REVERSEmoderately similar to ( 215) loc_os12g01922 12012.m04195 protein regulatory associated protein of	473	11.9834	730	12.5406	373	40.9638	393	45.3183	-0,07	-0.145743	1,77	1,85	1355
gnl|UG|Qro#S57091516	development.unspecified	weakly similar to ( 182) AT3G14770 | Symbols: | nodulin MtN3 family protein | chr3:4957787-4959202 REVERSEweakly similar to ( 154) loc_os01g36070 12001.m09904 protein mtN3 protein-like, putative, expressed no original description	472	20.254	924	26.8855	88	16.369	118	23.0469	-0,41	-0.493601	-0,31	-0,22	800
gnl|UG|Qro#S57132909	development.unspecified	moderately similar to ( 347) AT5G47470 | Symbols: | nodulin MtN21 family protein | chr5:19254598-19256378 FORWARDmoderately similar to ( 243) loc_os06g01660 12006.m04903 protein integral membrane protein, putative, expressed no original description	640	21.2686	834	18.7932	81	11.6685	73	11.0419	0,18	0.0796361	-0,87	-0,77	1033
gnl|UG|Qro#S57125461	development.unspecified	moderately similar to ( 236) AT4G17890 | Symbols: AGD8 | AGD8 (ARF-GAP DOMAIN 8); ARF GTPase activator/ DNA binding / zinc ion binding | chr4:9937121-9938988 FORWARDmoderately similar to ( 227) loc_os03g63710 12003.m35539 protein DNA binding protein, puta	3171	91.7849	4778	93.7772	262	32.8736	275	36.23	-0,03	-0.140254	-1,48	-1,37	1186
WZ0AQRAP10YL06FM1.SCF	development.unspecified	moderately similar to ( 306) AT5G22640 | Symbols: emb1211 | emb1211 (embryo defective 1211) | chr5:7529423-7533641 FORWARD no original description	26	0.657254	25	0.428525	386	42.2978	266	30.6057	0,62	0.466785	6,01	6,16	1358
gnl|UG|Qro#S57104357	development.unspecified	moderately similar to ( 305) AT5G67320 | Symbols: HOS15 | HOS15 (high expression of osmotically responsive genes 15) | chr5:26857268-26860974 FORWARDvery weakly similar to (83.6) PF20_CHLRE Flagellar WD repeat protein PF20 - Chlamydomonas reinhardtiimoder	1438	73.7891	2180	75.8518	218	48.491	239	55.8203	-0,04	-0.203072	-0,61	-0,44	669
WZ0AQRAP14YH06FM1.SCF	development.unspecified	weakly similar to ( 134) AT1G74940 | Symbols: | senescence-associated protein-related | chr1:28146284-28147065 FORWARDvery weakly similar to (80.9) loc_os02g07820 12002.m06128 protein expressed protein no original description	65	1.61343	91	1.53163	1051	113.087	1073	121.227	0,08	-0.100277	6,13	6,31	1383
gnl|UG|Qro#S57110229	development.unspecified	very weakly similar to (93.2) AT3G24440 | Symbols: VRN5, VIL1 | VRN5 (VERNALIZATION 5) | chr3:8876207-8878171 REVERSEweakly similar to ( 121) loc_os12g34850 12012.m07278 protein fibronectin type III domain containing protein, expressed no original descrip	2227	117.255	3247	115.923	198	45.1906	211	50.5656	0,02	-0.162132	-1,38	-1,20	652
gnl|UG|Qro#S57087469	development.unspecified	moderately similar to ( 343) AT3G13340 | Symbols: | WD-40 repeat family protein | chr3:4332370-4334603 FORWARDmoderately similar to ( 330) loc_os02g48964 12002.m09930 protein WD-repeat protein-like, putative, expressed no original description	2	0.104502	2	0.0708599	8	1.81199	6	1.42694	0,56	0.344648	4,12	4,33	657
gnl|UG|Qro#S57097654	development.unspecified	weakly similar to ( 132) AT3G15030 | Symbols: TCP4 | TCP4 (TCP family transcription factor 4); transcription factor | chr3:5062308-5063570 FORWARD no original description	1	0.039368	2	0.0533887	2	0.341306	3	0.537557	-0,44	-0.655352	3,12	3,33	872
gnl|UG|Qro#S57078642	development.unspecified	weakly similar to ( 188) AT3G13340 | Symbols: | WD-40 repeat family protein | chr3:4332370-4334603 FORWARDweakly similar to ( 176) loc_os08g38880 12008.m26731 protein WD-repeat protein-like, putative, expressed no original description	1162	51.8054	1520	45.9503	87	16.8135	85	17.2484	0,17	-0.0368368	-1,62	-1,41	770
gnl|UG|Qro#S57155393	development.unspecified	very weakly similar to (80.1) AT2G22540 | Symbols: SVP, AGL22 | SVP (SHORT VEGETATIVE PHASE); transcription factor/ translation repressor, nucleic acid binding | chr2:9580417-9583603 FORWARD no original description	5359	270.542	7535	257.935	215	47.0501	230	52.8493	0,07	-0.167687	-2,52	-2,29	680
gnl|UG|Qro#S57078219	development.unspecified	moderately similar to ( 258) AT1G08610 | Symbols: | pentatricopeptide (PPR) repeat-containing protein | chr1:2733788-2735467 REVERSEweakly similar to ( 116) RF1_ORYSA Rf1 protein, mitochondrial precursor (PPR protein) (Fertility restorer) (Restorer for C	564	17.3335	713	14.8584	118	15.7203	115	16.0866	0,22	-0.0332363	-0,14	0,11	1117
gnl|UG|Qro#S57135946	development.unspecified	moderately similar to ( 293) AT4G14110 | Symbols: COP9, CSN8, FUS7, EMB143 | COP9 (CONSTITUTIVE PHOTOMORPHOGENIC 9); metalloendopeptidase/ protein binding | chr4:8133049-8134867 REVERSEmoderately similar to ( 249) loc_os04g34930 12004.m08586 protein COP9	1255	61.1971	1630	53.8953	79	16.6988	84	18.6435	0,18	-0.158926	-1,87	-1,53	704
gnl|UG|Qro#S57087600	development.unspecified	moderately similar to ( 243) AT1G15750 | Symbols: WSIP1, TPL | TPL (TOPLESS); protein binding / protein homodimerization/ transcription repressor | chr1:5415086-5420359 REVERSEmoderately similar to ( 223) loc_os03g14980 12003.m101111 protein lissencephaly	747	36.0164	1045	34.1643	100	20.9002	115	25.237	0,08	-0.272023	-0,79	-0,44	712
gnl|UG|Qro#S57088130	development.unspecified	moderately similar to ( 292) AT2G19520 | Symbols: FVE, ACG1, MSI4, NFC4, NFC04, ATMSI4 | FVE; metal ion binding | chr2:8456006-8459235 FORWARDmoderately similar to ( 257) loc_os01g51300 12001.m43161 protein WD-40 repeat protein MSI4, putative, expressed n	656	34.1726	752	26.5625	76	17.1616	73	17.3084	0,36	-0.0122864	-0,99	-0,62	659
WZ0AQRAQ12YF10FM1.SCF	development.unspecified	weakly similar to ( 136) AT3G48140 | Symbols: | senescence-associated protein, putative | chr3:17778471-17779299 FORWARDweakly similar to ( 128) loc_os07g17330 12007.m06174 protein B12D protein, expressed no original description	802	19.5538	1179	19.4916	252	26.6335	313	34.7346	0,00	-0.383128	0,45	0,83	1408
gnl|UG|Qro#S57135676	development.unspecified	moderately similar to ( 377) AT4G38500 | Symbols: | unknown protein | chr4:18008418-18010693 FORWARDmoderately similar to ( 354) loc_os06g50860 12006.m32198 protein EMB2756, putative, expressed no original description	174	9.18957	154	5.51497	4	0.915751	3	0.721154	0,74	0.344648	-3,33	-2,94	650
WZ0AQRAQ10YN02FM1.SCF	development.unspecified	moderately similar to ( 202) AT4G17890 | Symbols: AGD8 | AGD8 (ARF-GAP DOMAIN 8); ARF GTPase activator/ DNA binding / zinc ion binding | chr4:9937121-9938988 FORWARDweakly similar to ( 194) loc_os10g42420 12010.m06995 protein ADP-ribosylation factor GTPas	2255	56.2993	3182	53.8683	258	27.9221	311	35.3409	0,06	-0.339933	-1,01	-0,61	1375
gnl|UG|Qro#S57081393	development.unspecified	moderately similar to ( 345) AT1G10200 | Symbols: WLIM1 | WLIM1; transcription factor/ zinc ion binding | chr1:3346677-3347763 REVERSEmoderately similar to ( 292) SF3_HELAN Pollen-specific protein SF3 - Helianthus annuus (Common sunflower)moderately simil	895	36.1463	1039	28.4533	69	12.0798	69	12.6838	0,35	-0.0703893	-1,58	-1,17	850
WZ0AQRAP10YJ16FM1.SCF	development.unspecified	moderately similar to ( 308) AT3G18480 | Symbols: AtCASP | AtCASP (Arabidopsis thaliana CCAAT-displacement protein alternatively spliced product) | chr3:6336924-6341596 FORWARDmoderately similar to ( 270) loc_os03g50300 12003.m10023 protein protein CASP,	9	0.230052	9	0.155992	150	16.6206	129	15.0084	0,56	0.147202	6,18	6,59	1343
gnl|UG|Qro#S57143565	development.unspecified	moderately similar to ( 296) AT1G71230 | Symbols: CSN5B, CSN5, AJH2 | CSN5B (COP9-SIGNALOSOME 5B); protein binding | chr1:26852560-26854255 FORWARDmoderately similar to ( 299) loc_os04g56070 12004.m101676 protein COP9 signalosome complex subunit 5b, putat	1520	67.0693	1505	45.029	145	27.7344	127	25.5061	0,57	0.120835	-1,27	-0,82	778
gnl|UG|Qro#S57130925	development.unspecified	moderately similar to ( 204) AT3G18480 | Symbols: AtCASP | AtCASP (Arabidopsis thaliana CCAAT-displacement protein alternatively spliced product) | chr3:6336924-6341596 FORWARDweakly similar to ( 177) loc_os03g50300 12003.m10023 protein protein CASP, puta	3	0.138983	3	0.0942408	26	5.22139	23	4.84987	0,56	0.106488	5,23	5,69	741
WZ0AQRAP12YO18FM1.SCF	development.unspecified	weakly similar to ( 162) AT3G15880 | Symbols: WSIP2, TPR4 | protein binding | chr3:5364454-5371869 REVERSEweakly similar to ( 133) loc_os03g14980 12003.m101111 protein lissencephaly type-1-like homology motif, putative, expressed no original description	1020	26.3472	1319	23.1023	109	12.2048	125	14.6962	0,19	-0.267989	-1,11	-0,65	1329
gnl|UG|Qro#S57094913	development.unspecified	moderately similar to ( 358) AT1G79350 | Symbols: EMB1135 | EMB1135 (embryo defective 1135); DNA binding / protein binding / zinc ion binding | chr1:29844829-29853215 REVERSEmoderately similar to ( 332) loc_os04g52020 12004.m10097 protein EMB1135, putativ	4	0.189401	4	0.128427	41	8.41544	37	7.97414	0,56	0.0777093	5,47	5,96	725
gnl|UG|Qro#S57109578	development.unspecified	moderately similar to ( 228) AT1G69490 | Symbols: NAP, ANAC029, ATNAP | NAP (NAC-like, activated by AP3/PI); transcription factor | chr1:26122233-26123222 FORWARDweakly similar to ( 162) NAC68_ORYSA NAC domain-containing protein 68 (ONAC068) - Oryza sativ	134	6.22472	203	6.39422	192	38.6623	279	58.9902	-0,04	-0.609548	2,64	3,21	739
gnl|UG|Qro#S57091635	development.unspecified	moderately similar to ( 328) AT1G10200 | Symbols: WLIM1 | WLIM1; transcription factor/ zinc ion binding | chr1:3346677-3347763 REVERSEmoderately similar to ( 285) SF3_HELAN Pollen-specific protein SF3 - Helianthus annuus (Common sunflower)moderately simil	124	5.69088	84	2.61405	12	2.38732	8	1.67112	1,12	0.514573	-1,25	-0,65	748
gnl|UG|Qro#S57085842	development.unspecified	weakly similar to ( 164) AT5G22330 | Symbols: ATTIP49A, RIN1 | RIN1 (RESISTANCE TO PSEUDOMONAS SYRINGAE PV MACULICOLA INTERACTOR 1); protein binding | chr5:7391026-7394071 REVERSEweakly similar to ( 159) loc_os01g62040 12001.m43265 protein ruvB-like 1, pu	1976	100.05	2129	73.094	96	21.0704	102	23.5066	0,45	-0.157852	-2,25	-1,64	678
WZ0AQRAQ13YF14FM1.SCF	development.unspecified	moderately similar to ( 303) AT3G52190 | Symbols: PHF1 | PHF1 (PHOSPHATE TRANSPORTER TRAFFIC FACILITATOR1); nucleotide binding | chr3:19354117-19356910 REVERSEmoderately similar to ( 308) loc_os07g09000 12007.m05356 protein sec12-like protein 1, putative,	240	5.92729	226	3.78468	26	2.78349	25	2.81025	0,65	-0.0138058	-1,09	-0,43	1390
gnl|UG|Qro#S57134627	development.unspecified	weakly similar to ( 136) AT3G48140 | Symbols: | senescence-associated protein, putative | chr3:17778471-17779299 FORWARDweakly similar to ( 128) loc_os07g17330 12007.m06174 protein B12D protein, expressed no original description	641	38.2692	900	36.4343	42	10.8696	61	16.5761	0,07	-0.608809	-1,82	-1,14	575
gnl|UG|Qro#S57149203	development.unspecified	moderately similar to ( 270) AT4G26370 | Symbols: | antitermination NusB domain-containing protein | chr4:13334766-13336153 REVERSEmoderately similar to ( 231) loc_os03g45400 12003.m09568 protein RNA binding protein, putative, expressed no original descr	509	23.1436	670	20.6568	27	5.32167	37	7.65728	0,16	-0.524955	-2,12	-1,43	755
gnl|UG|Qro#S57099324	development.unspecified	moderately similar to ( 240) AT5G08560 | Symbols: | transducin family protein / WD-40 repeat family protein | chr5:2771104-2773827 REVERSEmoderately similar to ( 241) loc_os02g19210 12002.m07164 protein WD-repeat protein 26, putative, expressed no origin	1383	70.65	1859	64.3941	150	33.2164	215	49.9907	0,13	-0.589763	-1,09	-0,37	672
gnl|UG|Qro#S57097169	development.unspecified	moderately similar to ( 273) AT2G33430 | Symbols: DAL1, DAL | DAL1 (DIFFERENTIATION AND GREENING-LIKE 1) | chr2:14162732-14164729 FORWARDweakly similar to ( 136) DAG_ANTMA DAG protein, chloroplast precursor - Antirrhinum majus (Garden snapdragon)moderatel	808	32.9036	740	20.4334	82	14.4749	81	15.0133	0,69	-0.0526873	-1,19	-0,44	843
gnl|UG|Qro#S57098382	development.unspecified	weakly similar to ( 135) AT3G13870 | Symbols: RHD3 | RHD3 (ROOT HAIR DEFECTIVE 3); GTP binding | chr3:4565762-4571109 REVERSEweakly similar to ( 130) loc_os01g39310 12001.m43066 protein protein SEY1, putative, expressed no original description	1000	48.4871	1108	36.4286	85	17.8656	104	22.952	0,41	-0.361438	-1,44	-0,67	708
WZ0AQRAP13YD19FM1.SCF	development.unspecified	moderately similar to ( 333) AT1G71840 | Symbols: | transducin family protein / WD-40 repeat family protein | chr1:27022424-27024380 FORWARDvery weakly similar to (82.8) PF20_CHLRE Flagellar WD repeat protein PF20 - Chlamydomonas reinhardtiimoderately si	986	27.319	893	16.7771	61	7.32638	61	7.6927	0,70	-0.0703893	-1,90	-1,13	1239
gnl|UG|Qro#S57124075	development.unspecified	moderately similar to ( 248) AT1G10200 | Symbols: WLIM1 | WLIM1; transcription factor/ zinc ion binding | chr1:3346677-3347763 REVERSEmoderately similar to ( 228) SF3_HELAN Pollen-specific protein SF3 - Helianthus annuus (Common sunflower)moderately simil	436	18.2975	427	12.151	25	4.54797	28	5.34841	0,59	-0.233888	-2,01	-1,18	818
gnl|UG|Qro#S57103410	development.unspecified	weakly similar to ( 119) AT3G14172 | Symbols: | FUNCTIONS IN: molecular_function unknown; INVOLVED IN: biological_process unknown; LOCATED IN: cellular_component unknown; BEST Arabidopsis thaliana protein match is: COP1-interacting protein-related (TAIR:	1830	96.5005	2018	72.1566	61	13.9437	84	20.1613	0,42	-0.531969	-2,79	-1,84	651
gnl|UG|Qro#S57097412	development.unspecified	weakly similar to ( 175) AT5G13180 | Symbols: ANAC083 | ANAC083 (ARABIDOPSIS NAC DOMAIN CONTAINING PROTEIN 83); transcription factor | chr5:4196643-4197577 FORWARDweakly similar to ( 142) NAC68_ORYSA NAC domain-containing protein 68 (ONAC068) - Oryza sati	90	3.49107	104	2.73543	104	17.4872	158	27.8955	0,35	-0.67373	2,33	3,35	885
gnl|UG|Qro#S57104214	development.unspecified	moderately similar to ( 290) AT3G28050 | Symbols: | nodulin MtN21 family protein | chr3:10442984-10445216 FORWARDweakly similar to ( 151) loc_os04g59120 12004.m10789 protein mtN21 nodulin protein-like, putative, expressed no original description	40	1.96165	60	1.99521	3	0.637755	6	1.33929	-0,02	-1.07039	-1,62	-0,58	700
gnl|UG|Qro#S57098048	development.unspecified	moderately similar to ( 253) AT1G78070 | Symbols: | FUNCTIONS IN: molecular_function unknown; INVOLVED IN: biological_process unknown; LOCATED IN: CUL4 RING ubiquitin ligase complex; EXPRESSED IN: 23 plant structures; EXPRESSED DURING: 13 growth stages;	5346	215.402	5153	140.785	394	68.8157	534	97.9313	0,61	-0.509033	-1,65	-0,52	852
gnl|UG|Qro#S57083757	development.unspecified	moderately similar to ( 264) AT1G11430 | Symbols: | plastid developmental protein DAG, putative | chr1:3847273-3848938 FORWARDmoderately similar to ( 267) DAG_ANTMA DAG protein, chloroplast precursor - Antirrhinum majus (Garden snapdragon)moderately simi	714	27.4785	508	13.2567	85	14.1803	87	15.2396	1,05	-0.103942	-0,95	0,20	892
gnl|UG|Qro#S57096524	development.unspecified	moderately similar to ( 332) AT2G37860 | Symbols: LCD1 | LCD1 (LOWER CELL DENSITY 1) | chr2:15856952-15858793 FORWARDmoderately similar to ( 343) loc_os04g44290 12004.m09388 protein expressed protein no original description	574	23.8846	463	13.0636	71	12.8066	83	15.7197	0,87	-0.295682	-0,90	0,27	825
WZ0AQRAQ12YC01FM1.SCF	development.unspecified	weakly similar to ( 194) AT5G12130 | Symbols: PDE149, ATTERC | PDE149 (PIGMENT DEFECTIVE 149) | chr5:3919613-3922154 FORWARDweakly similar to ( 180) loc_os05g03000 12005.m27677 protein protein alx, putative, expressed no original description	182	4.93902	133	2.44735	12	1.41163	13	1.60573	1,01	-0.185867	-1,81	-0,61	1265
gnl|UG|Qro#S57082953	development.unspecified	moderately similar to ( 310) AT3G55770 | Symbols: | LIM domain-containing protein | chr3:20703799-20704614 FORWARDweakly similar to ( 193) SF3_HELAN Pollen-specific protein SF3 - Helianthus annuus (Common sunflower)moderately similar to ( 306) loc_os03g1	8352	349.226	6144	174.198	502	90.9895	554	105.435	1,00	-0.212588	-1,94	-0,72	821
gnl|UG|Qro#S57082023	development.unspecified	weakly similar to ( 130) AT1G75500 | Symbols: | nodulin MtN21 family protein | chr1:28338282-28340091 REVERSEweakly similar to ( 123) loc_os08g44750 12008.m08447 protein nodulin-like protein 5NG4, putative, expressed no original description	649	28.822	312	9.3953	99	19.0584	75	15.1601	1,62	0.330149	-0,60	0,69	773
gnl|UG|Qro#S57082106	development.unspecified	moderately similar to ( 256) AT2G16780 | Symbols: MSI2, MSI02, NFC02, NFC2 | MSI2 (MULTICOPY SUPPRESSOR OF IRA1 2) | chr2:7281615-7283583 REVERSEmoderately similar to ( 213) loc_os09g36900 12009.m06639 protein WD-40 repeat protein MSI1, putative, expresse	1345	60.356	1271	38.6741	44	8.55898	67	13.6846	0,64	-0.677047	-2,82	-1,50	765
WZ0AQRAL1YP06FM1.SCF	development.unspecified	weakly similar to ( 129) AT1G11430 | Symbols: | plastid developmental protein DAG, putative | chr1:3847273-3848938 FORWARDweakly similar to ( 127) DAG_ANTMA DAG protein, chloroplast precursor - Antirrhinum majus (Garden snapdragon)weakly similar to ( 129	2	0.0565084	3	0.0574752	3	0.367431	8	1.02881	-0,02	-1.48543	2,70	4,16	1215
gnl|UG|Qro#S57083295	development.unspecified	moderately similar to ( 277) AT1G02090 | Symbols: FUS5, CSN7, COP15, ATCSN7 | FUS5 (FUSCA 5); MAP kinase kinase | chr1:388223-389568 REVERSEmoderately similar to ( 249) loc_os07g30840 12007.m07352 protein COP9 signalosome complex subunit 7, putative, expr	71	3.02026	23	0.663422	25	4.60996	17	3.29151	2,19	0.486004	0,61	2,31	807
gnl|UG|Qro#S57143275	development.unspecified	weakly similar to ( 162) AT3G15880 | Symbols: WSIP2, TPR4 | protein binding | chr3:5364454-5371869 REVERSEweakly similar to ( 131) loc_os03g14980 12003.m101111 protein lissencephaly type-1-like homology motif, putative, expressed no original description	38	2.15264	21	0.806645	9	2.21004	11	2.83622	1,42	-0.359896	0,04	1,81	606
gnl|UG|Qro#S57112452	development.unspecified	weakly similar to ( 176) AT3G28150 | Symbols: | unknown protein | chr3:10471960-10473735 REVERSEweakly similar to ( 166) loc_os04g39130 12004.m08902 protein conserved hypothetical protein no original description	93	5.05956	99	3.65209	2	0.471663	5	1.23811	0,47	-1.39232	-3,42	-1,56	631
WZ0AQRAP12YF10FM1.SCF	development.unspecified	weakly similar to ( 170) AT1G28330 | Symbols: | DYL1 (DORMANCY-ASSOCIATED PROTEIN-LIKE 1) | chr1:9934134-9935216 REVERSEweakly similar to ( 166) 12KD_FRAAN Auxin-repressed 12.5 kDa protein - Fragaria ananassa (Strawberry)weakly similar to ( 144) loc_os11	4263	107.448	1047	17.8939	1142	124.773	726	83.2874	2,59	0.583132	0,22	2,22	1362
gnl|UG|Qro#S57129139	development.unspecified	weakly similar to ( 194) AT1G72410 | Symbols: | COP1-interacting protein-related | chr1:27251949-27256246 REVERSEweakly similar to ( 138) loc_os07g42410 12007.m08474 protein expressed protein no original description	109	4.57998	107	3.04858	3	0.546424	8	1.52999	0,59	-1.48543	-3,07	-0,99	817
gnl|UG|Qro#S57130757	development.unspecified	moderately similar to ( 203) AT5G13570 | Symbols: DCP2, TDT, ATDCP2 | DCP2 (DECAPPING 2); hydrolase/ m7G(5')pppN diphosphatase/ mRNA binding / protein homodimerization | chr5:4367532-4369992 FORWARDweakly similar to ( 189) loc_os02g56210 12002.m33973 prot	16	0.84632	8	0.286933	1	0.22929	4	0.96302	1,56	-2.07039	-1,88	1,75	649
WZ0AQRAQ12YC07FM1.SCF	development.unspecified	moderately similar to ( 308) AT3G55770 | Symbols: | LIM domain-containing protein | chr3:20703799-20704614 FORWARDmoderately similar to ( 210) SF3_HELAN Pollen-specific protein SF3 - Helianthus annuus (Common sunflower)moderately similar to ( 301) loc_os	4	0.101116	1	0.017141	2	0.21916	4	0.460236	2,56	-1.07039	1,12	4,75	1358
WZ0AQRAQ13YL08FM1.SCF	development.unspecified	moderately similar to ( 219) AT2G22870 | Symbols: EMB2001 | EMB2001 (embryo defective 2001); GTP binding | chr2:9739476-9740921 FORWARDweakly similar to ( 187) loc_os03g13000 12003.m101257 protein GTP-binding protein, putative, expressed no original descr	17	0.422586	1	0.0168555	2	0.21551	1	0.113143	4,65	0.929611	-0,97	2,75	1381
WZ0AQRAP12YP16FM1.SCF	development.unspecified	weakly similar to ( 129) AT2G42840 | Symbols: PDF1 | PDF1 (PROTODERMAL FACTOR 1) | chr2:17826327-17827426 REVERSEvery weakly similar to ( 100) loc_os01g52690 12001.m11442 protein DNA-directed RNA polymerase II largest subunit, putative, expressed no origi	474	11.5077	1	0.0164621	2	0.21048	46	5.0831	9,45	-4.59395	-5,77	8,27	1414
gnl|UG|Qro#S57151865	DNA.repair	weakly similar to ( 154) AT1G79650 | Symbols: RAD23 | RAD23; damaged DNA binding | chr1:29972406-29975132 REVERSEweakly similar to ( 102) RAD23_ORYSA Probable DNA repair protein RAD23 (OsRAD23) - Oryza sativa (Rice)weakly similar to ( 142) loc_os02g08300	1	0.0551911	0	0	3	0.717731	2	0.502412	#DIV/0!	0.514573	3,70	#DIV/0!	622
WZ0AQRAQ13YO18FM1.SCF	DNA.repair	very weakly similar to (98.6) loc_os07g08729 12007.m05328 protein ATP-dependent DNA helicase 2 subunit 1, putative, expressed no original description	0	0	0	0	5	0.602468	3	0.379555	#DIV/0!	0.666576	#DIV/0!	#DIV/0!	1235
gnl|UG|Qro#S57104080	DNA.repair	moderately similar to ( 233) AT1G13635 | Symbols: | methyladenine glycosylase family protein | chr1:4674248-4675784 FORWARDmoderately similar to ( 207) loc_os08g38170 12008.m26850 protein GMP synthase, putative, expressed no original description	1260	67.3744	5887	213.449	96	22.2519	87	21.1741	-1,66	0.0716297	-1,60	-3,33	642
gnl|UG|Qro#S57107303	DNA.repair	very weakly similar to (91.7) loc_os04g57200 12004.m10605 protein metal ion binding protein, putative, expressed no original description	4407	213.081	10161	333.13	1129	236.628	536	117.958	-0,64	1.00435	0,15	-1,50	710
gnl|UG|Qro#S57121370	DNA.repair	very weakly similar to (83.2) AT1G01490 | Symbols: | heavy-metal-associated domain-containing protein | chr1:180401-182066 REVERSEvery weakly similar to (88.6) loc_os04g57200 12004.m10605 protein metal ion binding protein, putative, expressed no original	6021	265.674	18614	556.924	1317	251.905	1385	278.157	-1,07	-0.14302	-0,08	-1,00	778
gnl|UG|Qro#S57139897	DNA.repair	moderately similar to ( 337) AT5G38470 | Symbols: | DNA repair protein RAD23, putative | chr5:15404720-15407251 FORWARDmoderately similar to ( 266) RAD23_ORYSA Probable DNA repair protein RAD23 (OsRAD23) - Oryza sativa (Rice)moderately similar to ( 282)	10413	422.537	15877	436.851	966	169.917	890	164.376	-0,05	0.0478285	-1,31	-1,41	846
gnl|UG|Qro#S57149271	DNA.repair	moderately similar to ( 248) AT1G79650 | Symbols: RAD23 | RAD23; damaged DNA binding | chr1:29972406-29975132 REVERSEweakly similar to ( 174) RAD23_ORYSA Probable DNA repair protein RAD23 (OsRAD23) - Oryza sativa (Rice)moderately similar to ( 215) loc_os0	1645	71.3919	1856	54.6182	154	28.9718	151	29.8277	0,39	-0.0420075	-1,30	-0,87	791
WZ0AQRAQ11YO10FM1.SCF	DNA.repair	moderately similar to ( 238) AT5G38520 | Symbols: | hydrolase, alpha/beta fold family protein | chr5:15421605-15423234 FORWARDmoderately similar to ( 215) loc_os05g34630 12005.m07694 protein alpha/beta hydrolase fold, putative, expressed no original desc	21	0.512007	12	0.198388	14	1.47964	7	0.776811	1,37	0.929611	1,53	1,97	1408
WZ0AQRAL3YG18FM1.SCF	DNA.repair	moderately similar to ( 279) AT2G47590 | Symbols: PHR2 | PHR2 (photolyase/blue-light receptor 2); DNA photolyase | chr2:19521888-19523732 FORWARDweakly similar to ( 113) CRYD_ORYSA Cryptochrome DASH, chloroplast/mitochondrial precursor - Oryza sativa (Ric	4	0.112738	7	0.133779	3	0.366526	5	0.64142	-0,25	-0.807355	1,70	2,26	1218
gnl|UG|Qro#S57107164	DNA.repair	moderately similar to ( 214) AT1G30480 | Symbols: DRT111 | DRT111; nucleic acid binding / nucleotide binding | chr1:10790315-10792423 FORWARDweakly similar to ( 188) loc_os01g34190 12001.m09727 protein splicing factor 45, putative, expressed no original d	594	28.3213	947	30.6163	30	6.2004	49	10.6337	-0,11	-0.778209	-2,19	-1,53	720
gnl|UG|Qro#S57113009	DNA.repair	moderately similar to ( 321) AT5G04560 | Symbols: DME | DME (DEMETER); DNA N-glycosylase/ DNA-(apurinic or apyrimidinic site) lyase | chr5:1309786-1318091 FORWARDmoderately similar to ( 332) loc_os01g11900 12001.m07806 protein hhH-GPD superfamily base exc	4	0.152913	5	0.129607	10	1.65712	13	2.26197	0,24	-0.448901	3,44	4,13	898
gnl|UG|Qro#S57140083	DNA.repair	moderately similar to ( 350) AT1G79050 | Symbols: | DNA repair protein recA | chr1:29737364-29740140 REVERSEmoderately similar to ( 336) loc_os03g43850 12003.m09426 protein protein recA, putative, expressed no original description	113	3.02351	118	2.14087	34	3.94351	44	5.35853	0,50	-0.442358	0,38	1,32	1283
WZ0AQRAQ11YP20FM1.SCF	DNA.repair	weakly similar to ( 110) AT1G01490 | Symbols: | heavy-metal-associated domain-containing protein | chr1:180401-182066 REVERSEvery weakly similar to (98.2) loc_os04g57200 12004.m10605 protein metal ion binding protein, putative, expressed no original desc	1272	33.3331	1058	18.7997	2771	314.772	3061	365.1	0,83	-0.213986	3,24	4,28	1310
gnl|UG|Qro#S57126585	DNA.repair	weakly similar to ( 110) AT1G01490 | Symbols: | heavy-metal-associated domain-containing protein | chr1:180401-182066 REVERSEvery weakly similar to (98.2) loc_os04g57200 12004.m10605 protein metal ion binding protein, putative, expressed no original desc	991	46.16	475	15.0024	318	64.2082	502	106.428	1,62	-0.72905	0,48	2,83	737
gnl|UG|Qro#S57094378	DNA.repair	moderately similar to ( 217) AT1G80420 | Symbols: | DNA repair protein, putative (XRCC1) | chr1:30235444-30237163 REVERSEmoderately similar to ( 207) loc_os06g05190 12006.m05248 protein DNA repair protein XRCC1, putative, expressed no original descriptio	18	0.809855	2	0.0610156	4	0.780129	2	0.409567	3,73	0.929611	-0,05	2,75	763
gnl|UG|Qro#S57120666	DNA.repair	weakly similar to ( 101) AT5G44680 | Symbols: | methyladenine glycosylase family protein | chr5:18024461-18025893 REVERSEvery weakly similar to (92.4) loc_os01g58550 12001.m150749 protein DNA-3-methyladenine glycosylase I, putative, expressed no original	9	0.267035	4	0.0804753	40	5.14467	89	12.0192	1,73	-1.22419	4,27	7,22	1157
gnl|UG|Qro#S57079225	DNA.synthesis/chromatin structure	moderately similar to ( 230) AT5G11200 | Symbols: | DEAD/DEAH box helicase, putative | chr5:3567389-3570686 FORWARDmoderately similar to ( 221) loc_os01g36920 12001.m150622 protein spliceosome RNA helicase BAT1, putative, expressed no original descriptio	1	0.0533057	1	0.0361451	0	0	1	0.242624	0,56		#NUM!	2,75	644
gnl|UG|Qro#S57087278	DNA.synthesis/chromatin structure	moderately similar to ( 392) AT1G20960 | Symbols: emb1507 | emb1507 (embryo defective 1507); ATP binding / ATP-dependent helicase/ helicase/ nucleic acid binding / nucleoside-triphosphatase/ nucleotide binding | chr1:7302591-7309914 REVERSEmoderately simi	0	0	0	0	0	0	2	0.459559	#DIV/0!		#DIV/0!	#DIV/0!	680
gnl|UG|Qro#S57100074	DNA.synthesis/chromatin structure	weakly similar to ( 185) AT1G11800 | Symbols: | endonuclease/exonuclease/phosphatase family protein | chr1:3985520-3987263 REVERSEweakly similar to ( 109) loc_os12g22620 12012.m06105 protein endonuclease/Exonuclease/phosphatase family protein, expressed	0	0	0	0	0	0	0	0	#DIV/0!		#DIV/0!	#DIV/0!	636
gnl|UG|Qro#S57111276	DNA.synthesis/chromatin structure	moderately similar to ( 261) AT2G19480 | Symbols: NFA02, NFA2 | NAP1;2 (NUCLEOSOME ASSEMBLY PROTEIN 1;2); DNA binding / binding | chr2:8438601-8441040 FORWARDmoderately similar to ( 263) loc_os06g05660 12006.m091605 protein expressed protein no original d	0	0	3	0.0968549	21	4.33426	7	1.51699	#NUM!	1.51457	#DIV/0!	3,97	721
gnl|UG|Qro#S57135471	DNA.synthesis/chromatin structure	moderately similar to ( 424) AT1G21690 | Symbols: emb1968 | emb1968 (embryo defective 1968); ATP binding / ATPase/ DNA binding / DNA clamp loader/ nucleoside-triphosphatase/ nucleotide binding | chr1:7615675-7618362 FORWARDmoderately similar to ( 409) loc	0	0	0	0	1	0.215043	1	0.225795	#DIV/0!	-0.0703893	#DIV/0!	#DIV/0!	692
gnl|UG|Qro#S57143482	DNA.synthesis/chromatin structure	weakly similar to ( 151) AT5G32440 | Symbols: | LOCATED IN: chloroplast; EXPRESSED IN: 24 plant structures; EXPRESSED DURING: 15 growth stages; CONTAINS InterPro DOMAIN/s: Ubiquitin system component Cue (InterPro:IPR003892); Has 85 Blast hits to 85 prote	1	0.0281384	0	0	70	8.53825	57	7.3002	#DIV/0!	0.226004	8,25	#DIV/0!	1220
gnl|UG|Qro#S57153558	DNA.synthesis/chromatin structure	moderately similar to ( 217) AT1G11800 | Symbols: | endonuclease/exonuclease/phosphatase family protein | chr1:3985520-3987263 REVERSEmoderately similar to ( 214) loc_os12g22620 12012.m06105 protein endonuclease/Exonuclease/phosphatase family protein, ex	0	0	0	0	0	0	0	0	#DIV/0!		#DIV/0!	#DIV/0!	646
WZ0AQRAP10YI09FM1.SCF	DNA.synthesis/chromatin structure	moderately similar to ( 425) AT2G35920 | Symbols: | helicase domain-containing protein | chr2:15075674-15080506 FORWARDmoderately similar to ( 295) loc_os01g02884 12001.m150931 protein ATP binding protein, putative, expressed no original description	0	0	0	0	0	0	0	0	#DIV/0!		#DIV/0!	#DIV/0!	1376
WZ0AQRAP10YK10FM1.SCF	DNA.synthesis/chromatin structure	moderately similar to ( 461) AT1G20960 | Symbols: emb1507 | emb1507 (embryo defective 1507); ATP binding / ATP-dependent helicase/ helicase/ nucleic acid binding / nucleoside-triphosphatase/ nucleotide binding | chr1:7302591-7309914 REVERSEmoderately simi	0	0	0	0	4	0.438966	2	0.230457	#DIV/0!	0.929611	#DIV/0!	#DIV/0!	1356
WZ0AQRAP11YF03FM1.SCF	DNA.synthesis/chromatin structure	weakly similar to ( 174) AT5G32440 | Symbols: | LOCATED IN: chloroplast; EXPRESSED IN: 24 plant structures; EXPRESSED DURING: 15 growth stages; CONTAINS InterPro DOMAIN/s: Ubiquitin system component Cue (InterPro:IPR003892); Has 85 Blast hits to 85 prote	0	0	0	0	9	0.974735	9	1.02347	#DIV/0!	-0.0703893	#DIV/0!	#DIV/0!	1374
WZ0AQRAP12YM21FM1.SCF	DNA.synthesis/chromatin structure	very weakly similar to (92.4) AT2G26490 | Symbols: | transducin family protein / WD-40 repeat family protein | chr2:11268035-11269432 FORWARDweakly similar to ( 138) loc_os01g13140 12001.m07924 protein nucleotide binding protein, putative no original des	0	0	0	0	0	0	0	0	#DIV/0!		#DIV/0!	#DIV/0!	1223
WZ0AQRAP14YA09FM1.SCF	DNA.synthesis/chromatin structure	moderately similar to ( 346) AT5G02820 | Symbols: RHL2, BIN5 | RHL2 (ROOT HAIRLESS 2); ATP binding / DNA binding / DNA topoisomerase (ATP-hydrolyzing)/ identical protein binding / protein binding | chr5:642658-644123 FORWARDmoderately similar to ( 272) lo	0	0	0	0	0	0	0	0	#DIV/0!		#DIV/0!	#DIV/0!	1256
WZ0AQRAP14YD06FM1.SCF	DNA.synthesis/chromatin structure	moderately similar to ( 247) AT2G26280 | Symbols: CID7 | CID7; ATP binding / damaged DNA binding / protein binding | chr2:11188143-11190579 REVERSEweakly similar to ( 193) loc_os06g09890 12006.m31858 protein smr domain containing protein, expressed no ori	0	0	2	0.033711	7	0.754284	12	1.35771	#NUM!	-0.847997	#DIV/0!	5,33	1381
WZ0AQRAQ10YB02FM1.SCF	DNA.synthesis/chromatin structure	very weakly similar to (95.5) AT3G53110 | Symbols: LOS4 | LOS4 (LOW EXPRESSION OF OSMOTICALLY RESPONSIVE GENES 4); ATP-dependent helicase/ RNA helicase/ RNA-dependent ATPase | chr3:19687968-19690423 FORWARD no original description	0	0	0	0	1	0.108383	0	0	#DIV/0!		#DIV/0!	#DIV/0!	1373
WZ0AQRAQ13YL04FM1.SCF	DNA.synthesis/chromatin structure	weakly similar to ( 102) AT4G30100 | Symbols: | tRNA-splicing endonuclease positive effector-related | chr4:14714191-14719335 FORWARD no original description	2	0.0524505	0	0	6	0.682091	1	0.119366	#DIV/0!	2.51457	3,70	#DIV/0!	1309
WZ0AQRGA10YN16EM1.SCF	DNA.synthesis/chromatin structure	very weakly similar to (87.8) AT4G29090 | Symbols: | reverse transcriptase, putative / RNA-dependent DNA polymerase, putative | chr4:14333528-14335255 FORWARDweakly similar to ( 131) loc_os09g38170 12009.m06765 protein retrotransposon protein, putative,	10	0.251309	8	0.136325	0	0	1	0.114385	0,88		#NUM!	-0,25	1366
WZ0AQRGA12YJ13EM1.SCF	DNA.synthesis/chromatin structure	weakly similar to ( 124) AT1G65780 | Symbols: | tRNA-splicing endonuclease positive effector-related | chr1:24462958-24466888 REVERSEweakly similar to ( 137) loc_os04g49320 12004.m09867 protein expressed protein no original description	2	0.0493941	8	0.133971	0	0	4	0.44964	-1,44		#NUM!	1,75	1390
WZ0AQRGA14YK14EM1.SCF	DNA.synthesis/chromatin structure	very weakly similar to (87.0) loc_os01g11920 12001.m07808 protein retrotransposon protein, putative, unclassified, expressed no original description	0	0	0	0	14	1.53412	13	1.49577	#DIV/0!	0.0365259	#DIV/0!	#DIV/0!	1358
gnl|UG|Qro#S57082781	DNA.synthesis/chromatin structure	moderately similar to ( 249) AT1G10520 | Symbols: | DNA polymerase lambda (POLL) | chr1:3465964-3469248 FORWARDmoderately similar to ( 216) loc_os06g13020 12006.m31781 protein DNA polymerase lambda, putative, expressed no original description	26	1.10876	58	1.67713	7	1.294	2	0.388199	-0,60	1.73697	0,22	-2,11	805
WZ0AQRGA12YC02EM1.SCF	DNA.synthesis/chromatin structure	weakly similar to ( 119) loc_os10g37170 12010.m06514 protein retrotransposon protein, putative, unclassified no original description	33	0.849852	145	2.53206	70	7.81445	53	6.21249	-1,58	0.330973	3,20	1,30	1333
gnl|UG|Qro#S57107576	DNA.synthesis/chromatin structure	weakly similar to ( 127) AT1G20960 | Symbols: emb1507 | emb1507 (embryo defective 1507); ATP binding / ATP-dependent helicase/ helicase/ nucleic acid binding / nucleoside-triphosphatase/ nucleotide binding | chr1:7302591-7309914 REVERSEweakly similar to (	1	0.0449331	5	0.152339	296	57.654	269	55.0147	-1,76	0.0676017	10,33	8,50	764
WZ0AQRAP14YM01FM1.SCF	DNA.synthesis/chromatin structure	moderately similar to ( 365) AT4G24140 | Symbols: | hydrolase, alpha/beta fold family protein | chr4:12530032-12533664 REVERSEmoderately similar to ( 350) loc_os10g38860 12010.m06653 protein catalytic/ hydrolase, putative, expressed no original descripti	1088	31.5721	4541	89.3516	167	21.0069	162	21.3969	-1,50	-0.026535	-0,59	-2,06	1183
gnl|UG|Qro#S57129934	DNA.synthesis/chromatin structure	moderately similar to ( 363) AT4G24140 | Symbols: | hydrolase, alpha/beta fold family protein | chr4:12530032-12533664 REVERSEmoderately similar to ( 348) loc_os10g38860 12010.m06653 protein catalytic/ hydrolase, putative, expressed no original descripti	167	7.81052	329	10.4336	39	7.90677	22	4.68324	-0,42	0.755581	0,02	-1,16	734
gnl|UG|Qro#S57099609	DNA.synthesis/chromatin structure	moderately similar to ( 207) AT2G40480 | Symbols: | unknown protein | chr2:16910425-16912444 FORWARDweakly similar to ( 110) loc_os03g22040 12003.m07607 protein expressed protein no original description	5	0.27116	25	0.919331	6	1.41052	9	2.22156	-1,76	-0.655352	2,38	1,27	633
gnl|UG|Qro#S57130463	DNA.synthesis/chromatin structure	weakly similar to ( 174) AT2G13370 | Symbols: CHR5 | CHR5 (chromatin remodeling 5); ATP binding / DNA binding / chromatin binding / helicase/ nucleic acid binding | chr2:5544601-5555543 REVERSEweakly similar to ( 122) loc_os07g46590 12007.m08876 protein c	1	0.04146	4	0.112452	3	0.539165	4	0.754831	-1,44	-0.485427	3,70	2,75	828
gnl|UG|Qro#S57096557	DNA.synthesis/chromatin structure	moderately similar to ( 374) AT4G31210 | Symbols: | DNA topoisomerase family protein | chr4:15165280-15172534 FORWARDmoderately similar to ( 340) loc_os06g16980 12006.m32047 protein DNA topoisomerase I family protein, expressed no original description	7	0.302267	17	0.497757	6	1.12309	5	0.982704	-0,72	0.192645	1,89	0,98	795
WZ0AQRAP11YC10FM1.SCF	DNA.synthesis/chromatin structure	moderately similar to ( 385) AT4G24140 | Symbols: | hydrolase, alpha/beta fold family protein | chr4:12530032-12533664 REVERSEmoderately similar to ( 374) loc_os10g38860 12010.m06653 protein catalytic/ hydrolase, putative, expressed no original descripti	81	2.03412	181	3.08209	59	6.42265	53	6.05797	-0,60	0.0843333	1,66	0,97	1367
gnl|UG|Qro#S57096289	DNA.synthesis/chromatin structure	moderately similar to ( 297) AT3G10690 | Symbols: | DNA gyrase subunit A family protein | chr3:3339612-3346243 REVERSEmoderately similar to ( 285) GYRA_ORYSA Probable DNA gyrase subunit A, chloroplast/mitochondrial precursor (EC 5.99.1.3) - Oryza sativa	1293	55.4148	3837	111.505	354	65.766	442	86.2203	-1,01	-0.390686	0,25	-0,37	801
gnl|UG|Qro#S57104176	DNA.synthesis/chromatin structure	weakly similar to ( 177) AT1G71710 | Symbols: | inositol polyphosphate 5-phosphatase, putative | chr1:26973796-26976774 REVERSEweakly similar to ( 178) loc_os05g45900 12005.m08715 protein inositol or phosphatidylinositol phosphatase/ inositol-polyphospha	606	30.3698	1331	45.2296	39	8.47237	45	10.2646	-0,57	-0.27684	-1,84	-2,14	685
gnl|UG|Qro#S57081199	DNA.synthesis/chromatin structure	moderately similar to ( 306) AT1G77180 | Symbols: | chromatin protein family | chr1:28999791-29001632 REVERSEmoderately similar to ( 326) loc_os02g52250 12002.m10256 protein pre-mRNA-splicing factor prp45, putative, expressed no original description	419	16.3082	768	20.2688	129	21.7647	124	21.9671	-0,31	-0.0133584	0,42	0,12	882
WZ0AQRAP10YB07FM1.SCF	DNA.synthesis/chromatin structure	weakly similar to ( 147) AT2G03390 | Symbols: | uvrB/uvrC motif-containing protein | chr2:1030635-1032354 REVERSEweakly similar to ( 137) loc_os01g55880 12001.m11744 protein hemimethylated DNA binding domain containing protein no original description	1585	39.0045	2803	46.7719	3469	370.05	3559	398.634	-0,26	-0.107341	3,25	3,09	1395
WZ0AQRAQ13YP21FM1.SCF	DNA.synthesis/chromatin structure	weakly similar to ( 156) AT5G58720 | Symbols: | PRLI-interacting factor, putative | chr5:23720109-23722974 REVERSEweakly similar to ( 120) loc_os01g12530 12001.m150511 protein smr domain containing protein, expressed no original description	2712	83.1249	4444	92.3617	276	36.6709	279	38.923	-0,15	-0.0859862	-1,18	-1,25	1120
gnl|UG|Qro#S57127694	DNA.synthesis/chromatin structure	weakly similar to ( 141) AT5G22010 | Symbols: AtRFC1 | AtRFC1 (replication factor C 1); ATP binding / DNA binding / DNA clamp loader/ nucleoside-triphosphatase/ nucleotide binding | chr5:7280632-7287037 REVERSEweakly similar to ( 136) loc_os11g36390 12011	609	30.7445	700	23.9621	102	22.3214	78	17.9228	0,36	0.316634	-0,46	-0,42	680
WZ0AQRAL1YD24FM1.SCF	DNA.synthesis/chromatin structure	moderately similar to ( 213) AT5G55310 | Symbols: TOP1BETA, TOP1 | TOP1BETA (DNA TOPOISOMERASE 1 BETA); DNA topoisomerase type I | chr5:22430389-22434590 REVERSEweakly similar to ( 200) TOP1_DAUCA DNA topoisomerase 1 (EC 5.99.1.2) (DNA topoisomerase I) -	1191	36.9004	1936	40.6725	393	52.7817	426	60.0745	-0,14	-0.186713	0,52	0,56	1108
gnl|UG|Qro#S57098766	DNA.synthesis/chromatin structure	weakly similar to ( 122) AT3G01810 | Symbols: | FUNCTIONS IN: molecular_function unknown; INVOLVED IN: biological_process unknown; LOCATED IN: plasma membrane; EXPRESSED IN: 21 plant structures; EXPRESSED DURING: 13 growth stages; BEST Arabidopsis thalia	449	24.7014	486	18.1296	41	9.77755	31	7.76242	0,45	0.332966	-1,34	-1,22	624
WZ0AQRAP10YN14FM1.SCF	DNA.synthesis/chromatin structure	weakly similar to ( 191) AT5G06260 | Symbols: | nucleolar protein-related | chr5:1902755-1904835 REVERSEweakly similar to ( 188) loc_os12g06100 12012.m04601 protein TLD family protein, expressed no original description	830	20.9353	992	16.9664	69	7.54435	60	6.88832	0,30	0.131245	-1,47	-1,30	1361
gnl|UG|Qro#S57139563	DNA.synthesis/chromatin structure	weakly similar to ( 190) AT5G01290 | Symbols: | mRNA guanylyltransferase/ phosphatase/ polynucleotide 5'-phosphatase/ protein tyrosine phosphatase/ protein tyrosine/serine/threonine phosphatase | chr5:117520-121392 FORWARDweakly similar to ( 185) loc_os1	1818	48.9489	3035	55.4095	147	17.1569	182	22.3039	-0,18	-0.378512	-1,51	-1,31	1275
WZ0AQRAQ11YF11FM1.SCF	DNA.synthesis/chromatin structure	moderately similar to ( 214) AT2G26280 | Symbols: CID7 | CID7; ATP binding / damaged DNA binding / protein binding | chr2:11188143-11190579 REVERSEweakly similar to ( 162) loc_os06g09890 12006.m31858 protein smr domain containing protein, expressed no ori	9394	232.841	12445	209.161	2246	241.319	2223	250.79	0,15	-0.0555393	0,05	0,26	1385
WZ0AQRAQ11YA04FM1.SCF	DNA.synthesis/chromatin structure	moderately similar to ( 325) AT1G18800 | Symbols: NRP2 | NRP2 (NAP1-RELATED PROTEIN 2); DNA binding / chromatin binding / histone binding | chr1:6481466-6483463 REVERSEmoderately similar to ( 294) loc_os02g36710 12002.m08758 protein protein SET, putative,	28	0.700589	28	0.47505	53	5.74847	42	4.78316	0,56	0.265214	3,04	3,33	1372
WZ0AQRGA14YC05EM1.SCF	DNA.synthesis/chromatin structure	very weakly similar to (82.0) AT5G47010 | Symbols: UPF1, LBA1, ATUPF1 | LBA1 (LOW-LEVEL BETA-AMYLASE 1); ATP binding / DNA binding / RNA helicase/ hydrolase | chr5:19072009-19078856 FORWARDvery weakly similar to (85.5) loc_os07g31340 12007.m28978 protein	235	6.01587	630	10.9357	38	4.21682	88	10.2535	-0,86	-1.28189	-0,51	-0,09	1341
WZ0AQRAQ13YI16FM1.SCF	DNA.synthesis/chromatin structure	weakly similar to ( 105) AT5G17690 | Symbols: TFL2, LHP1 | TFL2 (TERMINAL FLOWER 2); DNA binding / methylated histone residue binding | chr5:5827504-5829537 REVERSEvery weakly similar to (97.1) LHP1_ORYSA Probable protein LIKE HETEROCHROMATIN PROTEIN1 (LH	1	0.0249483	1	0.0169168	18	1.94664	16	1.81686	0,56	0.0995357	6,29	6,75	1376
WZ0AQRAQ13YI06FM1.SCF	DNA.synthesis/chromatin structure	weakly similar to ( 122) AT1G14900 | Symbols: HMGA | HMGA (HIGH MOBILITY GROUP A); DNA binding | chr1:5138665-5139353 REVERSEweakly similar to ( 157) HMGYA_SOYBN HMG-Y-related protein A (SB16A protein) - Glycine max (Soybean)weakly similar to ( 120) loc_o	2518	63.6057	4061	69.5583	116	12.7019	172	19.7756	-0,13	-0.638673	-2,32	-1,82	1359
gnl|UG|Qro#S57092244	DNA.synthesis/chromatin structure	moderately similar to ( 288) AT4G00660 | Symbols: | DEAD/DEAH box helicase, putative | chr4:274638-277438 FORWARDweakly similar to ( 120) IF4A3_NICPL Eukaryotic initiation factor 4A-3 (EC 3.6.1.-) (ATP-dependent RNA helicase eIF4A-3) (eIF-4A-3) - Nicotia	4747	214.986	6332	194.45	267	52.4171	326	67.1999	0,14	-0.358422	-2,04	-1,53	758
gnl|UG|Qro#S57149485	DNA.synthesis/chromatin structure	weakly similar to ( 172) AT5G11350 | Symbols: | endonuclease/exonuclease/phosphatase family protein | chr5:3621583-3625412 FORWARDweakly similar to ( 144) loc_os01g42490 12001.m43485 protein endonuclease/Exonuclease/phosphatase family protein, expressed	495	28.7526	652	25.68	69	17.3737	84	22.2081	0,16	-0.354182	-0,73	-0,21	591
gnl|UG|Qro#S57133561	DNA.synthesis/chromatin structure	weakly similar to ( 164) AT1G74560 | Symbols: NRP1 | NRP1 (NAP1-RELATED PROTEIN 1); DNA binding / chromatin binding / histone binding | chr1:28017763-28019900 REVERSEweakly similar to ( 149) loc_os02g36710 12002.m08758 protein protein SET, putative, expre	4401	184.021	6241	176.948	153	27.7319	213	40.5375	0,06	-0.547711	-2,73	-2,13	821
gnl|UG|Qro#S57126897	DNA.synthesis/chromatin structure	weakly similar to ( 161) AT3G57150 | Symbols: NAP57, AtNAP57, CBF5, AtCBF5 | NAP57 (Arabidopsis thaliana homologue of NAP57); pseudouridine synthase | chr3:21154255-21155952 REVERSEweakly similar to ( 140) loc_os07g44190 12007.m08641 protein h/ACA ribonuc	384	15.3819	372	10.1041	724	125.715	701	127.808	0,61	-0.0238141	3,03	3,66	857
gnl|UG|Qro#S57145170	DNA.synthesis/chromatin structure	moderately similar to ( 202) AT2G19490 | Symbols: | recA family protein | chr2:8441732-8444006 FORWARDweakly similar to ( 180) loc_os11g19720 12011.m06047 protein DNA repair protein recA homolog 3, putative, expressed no original description	150	4.68974	340	7.20796	14	1.89739	33	4.69604	-0,62	-1.30743	-1,31	-0,62	1098
WZ0AQRAP10YL24FM1.SCF	DNA.synthesis/chromatin structure	moderately similar to ( 345) AT2G19480 | Symbols: NFA02, NFA2 | NAP1;2 (NUCLEOSOME ASSEMBLY PROTEIN 1;2); DNA binding / binding | chr2:8438601-8441040 FORWARDmoderately similar to ( 316) loc_os06g05660 12006.m091605 protein expressed protein no original d	7	0.21172	6	0.123053	195	25.5664	192	26.4317	0,78	-0.0480215	6,92	7,75	1135
gnl|UG|Qro#S57126326	DNA.synthesis/chromatin structure	moderately similar to ( 399) AT5G55310 | Symbols: TOP1BETA, TOP1 | TOP1BETA (DNA TOPOISOMERASE 1 BETA); DNA topoisomerase type I | chr5:22430389-22434590 REVERSEmoderately similar to ( 362) TOP1_DAUCA DNA topoisomerase 1 (EC 5.99.1.2) (DNA topoisomerase I	9	0.427922	7	0.225682	163	33.5955	147	31.8127	0,92	0.0786665	6,30	7,14	722
gnl|UG|Qro#S57129678	DNA.synthesis/chromatin structure	weakly similar to ( 159) AT2G19480 | Symbols: NFA02, NFA2 | NAP1;2 (NUCLEOSOME ASSEMBLY PROTEIN 1;2); DNA binding / binding | chr2:8438601-8441040 FORWARDweakly similar to ( 163) loc_os05g46230 12005.m083791 protein expressed protein no original descripti	2742	107.209	3083	81.7363	269	45.592	353	62.8203	0,39	-0.462451	-1,23	-0,38	878
gnl|UG|Qro#S57118452	DNA.synthesis/chromatin structure	moderately similar to ( 273) AT3G57780 | Symbols: | EXPRESSED IN: 20 plant structures; EXPRESSED DURING: 13 growth stages; BEST Arabidopsis thaliana protein match is: nucleolar protein gar2-related (TAIR:AT2G42320.2); Has 3024 Blast hits to 2177 proteins	1924	57.6845	1518	30.8604	150	19.4947	203	27.702	0,90	-0.506907	-1,57	-0,16	1145
gnl|UG|Qro#S57139184	DNA.synthesis/chromatin structure	very weakly similar to (96.3) AT5G26680 | Symbols: | endonuclease, putative | chr5:9311882-9315458 REVERSEvery weakly similar to (86.3) FEN1A_ORYSA Flap endonuclease 1a (EC 3.1.-.-) (OsFEN-1a) - Oryza sativa (Rice) no original description	672	31.8193	590	18.943	25	5.13136	39	8.40517	0,75	-0.711935	-2,63	-1,17	725
gnl|UG|Qro#S57089379	DNA.synthesis/chromatin structure	weakly similar to ( 170) AT2G31270 | Symbols: ATCDT1A, CDT1A, CDT1 | CDT1A (ARABIDOPSIS HOMOLOG OF YEAST CDT1 A); cyclin-dependent protein kinase/ protein binding | chr2:13329037-13331544 FORWARDweakly similar to ( 120) loc_os04g10650 12004.m06315 protein	233	12.401	258	9.31099	14	3.22997	31	7.50969	0,41	-1.21723	-1,94	-0,31	645
gnl|UG|Qro#S57083727	DNA.synthesis/chromatin structure	weakly similar to ( 117) AT1G65780 | Symbols: | tRNA-splicing endonuclease positive effector-related | chr1:24462958-24466888 REVERSE no original description	306	11.9643	132	3.49957	34	5.76256	40	7.11845	1,77	-0.304855	-1,05	1,02	878
gnl|UG|Qro#S57112829	DNA.synthesis/chromatin structure	very weakly similar to (91.7) AT4G15850 | Symbols: ATRH1 | ATRH1; ATP-dependent helicase/ DEAD/H-box RNA helicase binding | chr4:9001426-9004534 FORWARDvery weakly similar to (82.4) loc_os02g55260 12002.m33912 protein ATP-dependent RNA helicase DDX51, put	42	1.88966	21	0.640664	5	0.975161	9	1.84305	1,56	-0.918386	-0,95	1,52	763
WZ0AQRAQ10YA02FM1.SCF	DNA.synthesis/chromatin structure	moderately similar to ( 236) AT3G53110 | Symbols: LOS4 | LOS4 (LOW EXPRESSION OF OSMOTICALLY RESPONSIVE GENES 4); ATP-dependent helicase/ RNA helicase/ RNA-dependent ATPase | chr3:19687968-19690423 FORWARDmoderately similar to ( 205) loc_os03g06220 12003.	4	0.100157	3	0.0509354	1	0.108541	3	0.341904	0,98	-1.65535	0,12	2,75	1371
gnl|UG|Qro#S57105872	DNA.synthesis/chromatin structure	very weakly similar to (86.7) TOP2_PEA DNA topoisomerase 2 (EC 5.99.1.3) (DNA topoisomerase II) (PsTopII) - Pisum sativum (Garden pea) no original description	385	17.0757	96	2.88713	52	9.99754	63	12.718	2,56	-0.34723	-0,77	2,14	774
WZ0AQRAQ13YE06FM1.SCF	DNA.synthesis/chromatin structure	moderately similar to ( 262) AT2G07690 | Symbols: MCM5 | minichromosome maintenance family protein / MCM family protein | chr2:3523379-3527388 REVERSEmoderately similar to ( 268) loc_os02g55410 12002.m33915 protein DNA replication licensing factor MCM5, p	460	10.9738	94	1.52056	830	85.8318	843	91.5349	2,85	-0.0928106	2,97	5,91	1439
gnl|UG|Qro#S57099338	DNA.synthesis/chromatin structure	weakly similar to ( 149) AT4G02060 | Symbols: PRL, MCM7 | PRL (PROLIFERA); ATP binding / DNA binding / DNA-dependent ATPase/ nucleoside-triphosphatase/ nucleotide binding | chr4:901484-905297 FORWARDweakly similar to ( 159) loc_os12g37400 12012.m073863 pr	977	46.5178	323	10.428	14	2.88951	25	5.41782	2,16	-0.906891	-4,01	-0,94	721
gnl|UG|Qro#S57078403	DNA.synthesis/chromatin structure	weakly similar to ( 111) AT5G41880 | Symbols: POLA3, POLA4 | POLA3; DNA primase | chr5:16761117-16764074 FORWARD no original description	381	23.3977	116	4.83039	8	2.12965	20	5.59034	2,28	-1.39232	-3,46	0,21	559
gnl|UG|Qro#S57140159	DNA.synthesis/chromatin structure	weakly similar to ( 105) AT5G46280 | Symbols: MCM3 | DNA replication licensing factor, putative | chr5:18769902-18773606 REVERSEvery weakly similar to (84.0) MCM3_MAIZE DNA replication licensing factor MCM3 homolog (Replication origin activator) (ROA prot	469	22.5494	210	6.84631	4	0.833667	41	8.97234	1,72	-3.42794	-4,76	0,39	714
gnl|UG|Qro#S57078414	DNA.synthesis/chromatin structure.histone	no original description	1	0.0470904	0	0	10	2.04128	10	2.14335	#DIV/0!	-0.0703893	5,44	#DIV/0!	729
gnl|UG|Qro#S57105465	DNA.synthesis/chromatin structure.histone	moderately similar to ( 221) AT4G40030 | Symbols: | histone H3.2 | chr4:18555840-18556417 REVERSEmoderately similar to ( 218) H32_WHEAT Histone H3.2 - Triticum aestivum (Wheat)moderately similar to ( 220) loc_os11g05730 12011.m04769 protein histone H3, p	0	0	0	0	0	0	0	0	#DIV/0!		#DIV/0!	#DIV/0!	674
gnl|UG|Qro#S57118876	DNA.synthesis/chromatin structure.histone	weakly similar to ( 108) AT2G18050 | Symbols: HIS1-3 | HIS1-3 (HISTONE H1-3); DNA binding / nucleosomal DNA binding | chr2:7846254-7846670 FORWARDvery weakly similar to (84.0) H1_MAIZE Histone H1 - Zea mays (Maize)weakly similar to ( 103) loc_os06g04020 1	0	0	2	0.0537586	31	5.3269	27	4.87154	#NUM!	0.128919	#DIV/0!	6,50	866
WZ0AQRAL1YO17FM1.SCF	DNA.synthesis/chromatin structure.histone	no original description	0	0	0	0	2	0.254375	1	0.133547	#DIV/0!	0.929611	#DIV/0!	#DIV/0!	1170
WZ0AQRAP14YF09FM1.SCF	DNA.synthesis/chromatin structure.histone	weakly similar to ( 138) AT5G65360 | Symbols: | histone H3 | chr5:26120099-26120509 REVERSEweakly similar to ( 149) H3_MARPO Histone H3 - Marchantia polymorpha (Liverwort)weakly similar to ( 138) loc_os11g05730 12011.m04769 protein histone H3, putative,	0	0	0	0	66	6.88257	39	4.27032	#DIV/0!	0.688603	#DIV/0!	#DIV/0!	1427
WZ0AQRAP14YI22FM1.SCF	DNA.synthesis/chromatin structure.histone	weakly similar to ( 107) AT2G18050 | Symbols: HIS1-3 | HIS1-3 (HISTONE H1-3); DNA binding / nucleosomal DNA binding | chr2:7846254-7846670 FORWARDvery weakly similar to (83.6) H1_MAIZE Histone H1 - Zea mays (Maize)weakly similar to ( 103) loc_os06g04020 1	1564	41.4918	8364	150.458	1114	128.11	1334	161.08	-1,86	-0.330399	1,63	0,10	1294
WZ0AQRAP12YC07FM1.SCF	DNA.synthesis/chromatin structure.histone	moderately similar to ( 266) AT4G40030 | Symbols: | histone H3.2 | chr4:18555840-18556417 REVERSEmoderately similar to ( 264) H33_VITVI Histone H3.3 - Vitis vinifera (Grape)moderately similar to ( 266) loc_os06g04030 12006.m05134 protein histone H3, puta	5940	144.415	23593	388.941	1123	118.352	1445	159.902	-1,43	-0.434101	-0,29	-1,28	1412
WZ0AQRAP14YG09FM1.SCF	DNA.synthesis/chromatin structure.histone	moderately similar to ( 266) AT5G10980 | Symbols: | histone H3 | chr5:3472591-3473349 REVERSEmoderately similar to ( 264) H33_VITVI Histone H3.3 - Vitis vinifera (Grape)moderately similar to ( 266) loc_os06g04030 12006.m05134 protein histone H3, putative	27868	717.687	68752	1200.58	2025	226.061	1859	217.906	-0,74	0.0530058	-1,67	-2,46	1333
WZ0AQRAP13YH15FM1.SCF	DNA.synthesis/chromatin structure.histone	moderately similar to ( 266) AT5G10980 | Symbols: | histone H3 | chr5:3472591-3473349 REVERSEmoderately similar to ( 264) H33_VITVI Histone H3.3 - Vitis vinifera (Grape)moderately similar to ( 266) loc_os06g04030 12006.m05134 protein histone H3, putative	964	25.3392	2607	46.4658	517	58.9085	545	65.2039	-0,87	-0.146481	1,22	0,49	1306
gnl|UG|Qro#S57123292	DNA.synthesis/chromatin structure.histone	moderately similar to ( 266) AT5G10980 | Symbols: | histone H3 | chr5:3472591-3473349 REVERSEmoderately similar to ( 264) H33_VITVI Histone H3.3 - Vitis vinifera (Grape)moderately similar to ( 266) loc_os06g04030 12006.m05134 protein histone H3, putative	44308	1291.21	110704	2187.53	4368	551.783	4718	625.796	-0,76	-0.181592	-1,23	-1,81	1178
WZ0AQRAQ11YH13FM1.SCF	DNA.synthesis/chromatin structure.histone	weakly similar to ( 153) AT5G59970 | Symbols: | histone H4 | chr5:24146352-24146663 REVERSEweakly similar to ( 153) H4_PEA Histone H4 - Pisum sativum (Garden pea)weakly similar to ( 153) loc_os10g39410 12010.m06709 protein histone H4, putative, expressed	4548	113.465	7860	132.966	417	45.0971	369	41.9013	-0,23	0.106037	-1,33	-1,67	1376
WZ0AQRAP10YC18FM1.SCF	DNA.synthesis/chromatin structure.histone	weakly similar to ( 107) AT2G18050 | Symbols: HIS1-3 | HIS1-3 (HISTONE H1-3); DNA binding / nucleosomal DNA binding | chr2:7846254-7846670 FORWARDvery weakly similar to (83.6) H1_MAIZE Histone H1 - Zea mays (Maize)weakly similar to ( 103) loc_os06g04020 1	5187	129.879	11243	190.889	953	103.439	1062	121.034	-0,56	-0.226625	-0,33	-0,66	1371
WZ0AQRAQ10YB14FM1.SCF	DNA.synthesis/chromatin structure.histone	weakly similar to ( 171) AT5G59970 | Symbols: | histone H4 | chr5:24146352-24146663 REVERSEweakly similar to ( 171) H4_PEA Histone H4 - Pisum sativum (Garden pea)weakly similar to ( 171) loc_os10g39410 12010.m06709 protein histone H4, putative, expressed	10098	257.543	18656	322.633	291	32.172	285	33.0841	-0,33	-0.0403321	-3,00	-3,29	1346
gnl|UG|Qro#S57145567	DNA.synthesis/chromatin structure.histone	weakly similar to ( 196) AT1G54690 | Symbols: HTA3, H2AXB, G-H2AX, GAMMA-H2AX | GAMMA-H2AX (GAMMA HISTONE VARIANT H2AX); DNA binding | chr1:20414607-20415206 REVERSEmoderately similar to ( 201) H2AX_CICAR Histone H2AX - Cicer arietinum (Chickpea) (Garbanz	7549	361.939	12468	405.34	443	92.0707	387	84.4536	-0,16	0.124584	-1,98	-2,26	716
WZ0AQRAQ12YM09FM1.SCF	DNA.synthesis/chromatin structure.histone	weakly similar to ( 171) AT5G59970 | Symbols: | histone H4 | chr5:24146352-24146663 REVERSEweakly similar to ( 171) H4_PEA Histone H4 - Pisum sativum (Garden pea)weakly similar to ( 171) loc_os10g39410 12010.m06709 protein histone H4, putative, expressed	4012	98.9421	7883	131.822	151	16.1424	163	18.2965	-0,41	-0.180713	-2,62	-2,85	1392
WZ0AQRAL1YH06FM1.SCF	DNA.synthesis/chromatin structure.histone	weakly similar to ( 160) AT5G59970 | Symbols: | histone H4 | chr5:24146352-24146663 REVERSEweakly similar to ( 160) H4_PEA Histone H4 - Pisum sativum (Garden pea)weakly similar to ( 160) loc_os10g39410 12010.m06709 protein histone H4, putative, expressed	3176	79.3512	6156	104.291	217	23.5019	239	27.1789	-0,39	-0.209705	-1,76	-1,94	1374
gnl|UG|Qro#S57096662	DNA.synthesis/chromatin structure.histone	weakly similar to ( 192) AT1G52740 | Symbols: HTA9 | HTA9 (HISTONE H2A PROTEIN 9); DNA binding | chr1:19645409-19646221 FORWARDweakly similar to ( 187) H2AV3_ORYSA Probable histone H2A variant 3 - Oryza sativa (Rice)weakly similar to ( 187) loc_os03g53190	5975	245.353	11999	334.098	294	52.3325	369	68.9668	-0,45	-0.398194	-2,23	-2,28	836
WZ0AQRAQ10YN23FM1.SCF	DNA.synthesis/chromatin structure.histone	moderately similar to ( 266) AT4G40030 | Symbols: | histone H3.2 | chr4:18555840-18556417 REVERSEmoderately similar to ( 264) H33_VITVI Histone H3.3 - Vitis vinifera (Grape)moderately similar to ( 266) loc_os06g04030 12006.m05134 protein histone H3, puta	17417	446.198	22725	394.762	1121	124.489	939	109.492	0,18	0.1852	-1,84	-1,85	1340
WZ0AQRAP11YB15FM1.SCF	DNA.synthesis/chromatin structure.histone	weakly similar to ( 107) AT2G18050 | Symbols: HIS1-3 | HIS1-3 (HISTONE H1-3); DNA binding / nucleosomal DNA binding | chr2:7846254-7846670 FORWARDvery weakly similar to (83.6) H1_MAIZE Histone H1 - Zea mays (Maize)weakly similar to ( 103) loc_os06g04020 1	611	15.3326	756	12.8639	246	26.7596	207	23.6431	0,25	0.178638	0,80	0,88	1368
WZ0AQRAQ10YH09FM1.SCF	DNA.synthesis/chromatin structure.histone	weakly similar to ( 157) AT5G02560 | Symbols: HTA12 | HTA12; DNA binding | chr5:575437-576456 FORWARDweakly similar to ( 163) H2A1_MEDTR Probable histone H2A.1 - Medicago truncatula (Barrel medic)weakly similar to ( 159) loc_os05g02300 12005.m04766 protei	6213	156.597	9649	164.908	420	45.8884	458	52.5422	-0,07	-0.195348	-1,77	-1,65	1362
gnl|UG|Qro#S57152163	DNA.synthesis/chromatin structure.histone	moderately similar to ( 223) AT1G52740 | Symbols: HTA9 | HTA9 (HISTONE H2A PROTEIN 9); DNA binding | chr1:19645409-19646221 FORWARDmoderately similar to ( 209) H2AV1_ORYSA Probable histone H2A variant 1 - Oryza sativa (Rice)moderately similar to ( 209) lo	1095	57.2148	1493	52.8969	142	32.1628	138	32.8196	0,11	-0.0291667	-0,83	-0,69	657
WZ0AQRAQ12YF16FM1.SCF	DNA.synthesis/chromatin structure.histone	weakly similar to ( 174) AT5G59910 | Symbols: HTB4 | HTB4; DNA binding | chr5:24127206-24127658 FORWARDweakly similar to ( 175) H2B_GOSHI Histone H2B - Gossypium hirsutum (Upland cotton)weakly similar to ( 171) loc_os01g62230 12001.m12346 protein histone	17390	439.278	27601	472.76	740	81.0295	868	99.7976	-0,11	-0.300559	-2,44	-2,24	1359
gnl|UG|Qro#S57096634	DNA.synthesis/chromatin structure.histone	weakly similar to ( 157) AT5G02560 | Symbols: HTA12 | HTA12; DNA binding | chr5:575437-576456 FORWARDweakly similar to ( 163) H2A1_MEDTR Probable histone H2A.1 - Medicago truncatula (Barrel medic)weakly similar to ( 159) loc_os05g02300 12005.m04766 protei	19309	920.634	33385	1079.33	721	149.016	927	201.172	-0,23	-0.432959	-2,63	-2,42	720
gnl|UG|Qro#S57083627	DNA.synthesis/chromatin structure.histone	moderately similar to ( 266) AT4G40030 | Symbols: | histone H3.2 | chr4:18555840-18556417 REVERSEmoderately similar to ( 264) H33_VITVI Histone H3.3 - Vitis vinifera (Grape)moderately similar to ( 266) loc_os06g04030 12006.m05134 protein histone H3, puta	292	12.0048	208	5.79846	95	16.9304	52	9.73054	1,05	0.799027	0,50	0,75	835
WZ0AQRAP10YF16FM1.SCF	DNA.synthesis/chromatin structure.histone	weakly similar to ( 159) AT5G59910 | Symbols: HTB4 | HTB4; DNA binding | chr5:24127206-24127658 FORWARDweakly similar to ( 160) H2B_GOSHI Histone H2B - Gossypium hirsutum (Upland cotton)weakly similar to ( 155) loc_os03g17084 12003.m07140 protein core his	8066	204.201	10392	178.392	505	55.4195	538	61.993	0,19	-0.161712	-1,88	-1,53	1356
gnl|UG|Qro#S57095239	DNA.synthesis/chromatin structure.histone	weakly similar to ( 170) AT4G27230 | Symbols: HTA2 | HTA2 (histone H2A); DNA binding | chr4:13637515-13638325 REVERSEweakly similar to ( 167) H2A7_WHEAT Protein H2A.7 (wcH2A-4) (wcH2A-10) - Triticum aestivum (Wheat)weakly similar to ( 167) loc_os07g36140	4294	200.011	5951	187.957	178	35.9404	205	43.4617	0,09	-0.274136	-2,48	-2,11	737
WZ0AQRAQ11YM18FM1.SCF	DNA.synthesis/chromatin structure.histone	weakly similar to ( 159) AT5G59910 | Symbols: HTB4 | HTB4; DNA binding | chr5:24127206-24127658 FORWARDweakly similar to ( 160) H2B_GOSHI Histone H2B - Gossypium hirsutum (Upland cotton)weakly similar to ( 155) loc_os03g17084 12003.m07140 protein core his	5746	145.79	8021	137.996	317	34.8652	382	44.1149	0,08	-0.339479	-2,06	-1,65	1353
WZ0AQRAQ11YB05FM1.SCF	DNA.synthesis/chromatin structure.histone	weakly similar to ( 159) AT5G59910 | Symbols: HTB4 | HTB4; DNA binding | chr5:24127206-24127658 FORWARDweakly similar to ( 160) H2B_GOSHI Histone H2B - Gossypium hirsutum (Upland cotton)weakly similar to ( 155) loc_os03g17084 12003.m07140 protein core his	7149	175.423	9985	166.137	374	39.7818	458	51.1526	0,08	-0.362699	-2,14	-1,70	1399
WZ0AQRAQ13YJ14FM1.SCF	DNA.synthesis/chromatin structure.histone	weakly similar to ( 176) AT5G59910 | Symbols: HTB4 | HTB4; DNA binding | chr5:24127206-24127658 FORWARDweakly similar to ( 177) H2B_GOSHI Histone H2B - Gossypium hirsutum (Upland cotton)weakly similar to ( 172) loc_os01g62230 12001.m12346 protein histone	9402	240.686	10777	187.07	1298	144.038	1331	155.085	0,36	-0.10661	-0,74	-0,27	1341
WZ0AQRAQ11YJ06FM1.SCF	DNA.synthesis/chromatin structure.histone	weakly similar to ( 170) AT4G27230 | Symbols: HTA2 | HTA2 (histone H2A); DNA binding | chr4:13637515-13638325 REVERSEweakly similar to ( 167) H2A7_WHEAT Protein H2A.7 (wcH2A-4) (wcH2A-10) - Triticum aestivum (Wheat)weakly similar to ( 167) loc_os07g36140	5147	129.729	6043	103.279	194	21.1961	214	24.5503	0,33	-0.211943	-2,61	-2,07	1362
WZ0AQRAQ13YH04FM1.SCF	DNA.synthesis/chromatin structure.histone	weakly similar to ( 176) AT5G59910 | Symbols: HTB4 | HTB4; DNA binding | chr5:24127206-24127658 FORWARDweakly similar to ( 177) H2B_GOSHI Histone H2B - Gossypium hirsutum (Upland cotton)weakly similar to ( 172) loc_os01g62230 12001.m12346 protein histone	3428	87.6895	3832	66.4674	3384	375.24	3679	428.349	0,40	-0.190973	2,10	2,69	1342
WZ0AQRAP13YN09FM1.SCF	DNA.synthesis/chromatin structure.histone	weakly similar to ( 176) AT5G59910 | Symbols: HTB4 | HTB4; DNA binding | chr5:24127206-24127658 FORWARDweakly similar to ( 177) H2B_GOSHI Histone H2B - Gossypium hirsutum (Upland cotton)weakly similar to ( 172) loc_os01g62230 12001.m12346 protein histone	3953	98.4061	4583	77.3609	286	30.8626	350	39.6574	0,35	-0.361729	-1,67	-0,96	1379
WZ0AQRAQ13YF24FM1.SCF	DNA.synthesis/chromatin structure.histone	weakly similar to ( 177) AT5G59910 | Symbols: HTB4 | HTB4; DNA binding | chr5:24127206-24127658 FORWARDweakly similar to ( 178) H2B_GOSHI Histone H2B - Gossypium hirsutum (Upland cotton)weakly similar to ( 174) loc_os01g62230 12001.m12346 protein histone	17841	531.189	17071	344.64	1095	141.324	1105	149.745	0,62	-0.0835048	-1,91	-1,20	1153
WZ0AQRAP13YH18FM1.SCF	DNA.synthesis/chromatin structure.histone	weakly similar to ( 159) AT5G59910 | Symbols: HTB4 | HTB4; DNA binding | chr5:24127206-24127658 FORWARDweakly similar to ( 160) H2B_GOSHI Histone H2B - Gossypium hirsutum (Upland cotton)weakly similar to ( 155) loc_os03g17084 12003.m07140 protein core his	6402	161.479	7062	120.783	642	70.1952	771	88.5149	0,42	-0.334547	-1,20	-0,45	1361
WZ0AQRAQ12YF05FM1.SCF	DNA.synthesis/chromatin structure.histone	weakly similar to ( 157) AT5G02560 | Symbols: HTA12 | HTA12; DNA binding | chr5:575437-576456 FORWARDweakly similar to ( 163) H2A1_MEDTR Probable histone H2A.1 - Medicago truncatula (Barrel medic)weakly similar to ( 159) loc_os05g02300 12005.m04766 protei	3998	99.4542	3912	65.9866	214	23.0763	246	27.8533	0,59	-0.271437	-2,11	-1,24	1380
gnl|UG|Qro#S57081189	DNA.synthesis/chromatin structure.histone	moderately similar to ( 279) AT1G04270 | Symbols: RPS15 | RPS15 (CYTOSOLIC RIBOSOMAL PROTEIN S15); structural constituent of ribosome | chr1:1141852-1142960 REVERSEmoderately similar to ( 277) RS15_ORYSA 40S ribosomal protein S15 - Oryza sativa (Rice)mode	2864	110.222	2261	59.0026	282	47.0452	364	63.7612	0,90	-0.438633	-1,23	0,11	892
gnl|UG|Qro#S57102032	DNA.synthesis/chromatin structure.histone	weakly similar to ( 149) AT1G54690 | Symbols: HTA3, H2AXB, G-H2AX, GAMMA-H2AX | GAMMA-H2AX (GAMMA HISTONE VARIANT H2AX); DNA binding | chr1:20414607-20415206 REVERSEweakly similar to ( 149) H2AX_PICAB Histone H2AX - Picea abies (Norway spruce) (Picea exce	5052	262.772	3490	123.088	149	33.5949	184	43.5606	1,09	-0.374783	-2,97	-1,50	660
gnl|UG|Qro#S57083163	DNA.synthesis/chromatin structure.histone	weakly similar to ( 128) AT5G54640 | Symbols: HTA1, RAT5 | RAT5 (RESISTANT TO AGROBACTERIUM TRANSFORMATION 5); DNA binding | chr5:22196540-22197279 FORWARDweakly similar to ( 126) H2A3_ORYSA Probable histone H2A.3 - Oryza sativa (Rice)weakly similar to (	108	4.60561	31	0.896399	198	36.6016	103	19.9922	2,36	0.872467	2,99	4,48	805
gnl|UG|Qro#S57134268	DNA.synthesis/chromatin structure.histone	no original description	2	0.0682483	2	0.0462773	3	0.443766	6	0.931909	0,56	-1.07039	2,70	4,33	1006
gnl|UG|Qro#S57083447	DNA.synthesis/chromatin structure.histone	weakly similar to ( 179) AT3G53650 | Symbols: | histone H2B, putative | chr3:19889358-19889774 FORWARDweakly similar to ( 182) H2B3_MEDTR Probable histone H2B.3 - Medicago truncatula (Barrel medic)weakly similar to ( 177) loc_os01g62230 12001.m12346 prot	9096	364.359	6886	187.035	143	24.8305	233	42.481	0,96	-0.774704	-3,88	-2,14	857
WZ0AQRAQ12YG03FM1.SCF	DNA.synthesis/chromatin structure.histone	moderately similar to ( 201) AT3G54560 | Symbols: HTA11 | HTA11; DNA binding | chr3:20196532-20197466 FORWARDweakly similar to ( 199) H2AV2_ORYSA Probable histone H2A variant 2 - Oryza sativa (Rice)weakly similar to ( 199) loc_os10g28230 12010.m05705 prot	209	5.2294	91	1.54391	650	70.5001	735	83.7054	1,76	-0.247694	3,75	5,76	1372
WZ0AQRAQ13YD01FM1.SCF	DNA.synthesis/chromatin structure.histone	weakly similar to ( 162) AT5G59970 | Symbols: | histone H4 | chr5:24146352-24146663 REVERSEweakly similar to ( 162) H4_PEA Histone H4 - Pisum sativum (Garden pea)weakly similar to ( 162) loc_os10g39410 12010.m06709 protein histone H4, putative, expressed	17493	446.48	16871	291.981	174	19.2512	452	52.5093	0,61	-1.44762	-4,54	-2,48	1345
WZ0AQRAP10YA11FM1.SCF	DNA.synthesis/chromatin structure.histone	moderately similar to ( 266) AT5G10980 | Symbols: | histone H3 | chr5:3472591-3473349 REVERSEmoderately similar to ( 264) H33_VITVI Histone H3.3 - Vitis vinifera (Grape)moderately similar to ( 266) loc_os06g04030 12006.m05134 protein histone H3, putative	19141	527.782	6200	115.92	3978	475.473	3502	439.508	2,19	0.113475	-0,15	1,92	1245
gnl|UG|Qro#S57097475	DNA.synthesis/chromatin structure.histone	weakly similar to ( 154) AT5G02560 | Symbols: HTA12 | HTA12; DNA binding | chr5:575437-576456 FORWARDweakly similar to ( 160) H2A1_MEDTR Probable histone H2A.1 - Medicago truncatula (Barrel medic)weakly similar to ( 160) loc_os05g02300 12005.m04766 protei	17975	725.955	10306	282.232	513	89.8109	801	147.243	1,36	-0.713233	-3,02	-0,94	850
WZ0AQRAQ10YI21FM1.SCF	DNA.synthesis/chromatin structure.histone	weakly similar to ( 162) AT5G59970 | Symbols: | histone H4 | chr5:24146352-24146663 REVERSEweakly similar to ( 162) H4_PEA Histone H4 - Pisum sativum (Garden pea)weakly similar to ( 162) loc_os10g39410 12010.m06709 protein histone H4, putative, expressed	1725	42.5106	1612	26.937	18	1.92288	54	6.05707	0,66	-1.65535	-4,47	-2,15	1393
gnl|UG|Qro#S57082457	DNA.synthesis/chromatin structure.histone	weakly similar to ( 135) AT4G29930 | Symbols: | basic helix-loop-helix (bHLH) family protein | chr4:14644108-14645168 FORWARDweakly similar to ( 119) H2AX_CICAR Histone H2AX - Cicer arietinum (Chickpea) (Garbanzo)weakly similar to ( 106) loc_os03g51200 1	6	0.23757	2	0.0536966	179	30.7231	229	41.2702	2,15	-0.425777	7,02	9,59	867
gnl|UG|Qro#S57133932	DNA.synthesis/chromatin structure.histone	weakly similar to ( 178) AT5G22880 | Symbols: H2B, HTB2 | HTB2; DNA binding | chr5:7652130-7652567 REVERSEweakly similar to ( 179) H2B3_MEDTR Probable histone H2B.3 - Medicago truncatula (Barrel medic)weakly similar to ( 165) loc_os01g62230 12001.m12346 p	654	39.4571	446	18.2456	6	1.56917	27	7.41432	1,11	-2.24031	-4,65	-1,30	569
WZ0AQRAQ13YF08FM1.SCF	DNA.synthesis/chromatin structure.histone	moderately similar to ( 204) AT1G54690 | Symbols: HTA3, H2AXB, G-H2AX, GAMMA-H2AX | GAMMA-H2AX (GAMMA HISTONE VARIANT H2AX); DNA binding | chr1:20414607-20415206 REVERSEmoderately similar to ( 205) H2AX_CICAR Histone H2AX - Cicer arietinum (Chickpea) (Gar	10259	256.878	2518	42.7518	144	15.6299	247	28.1501	2,59	-0.848832	-4,04	-0,60	1371
gnl|UG|Qro#S57126856	DNA.synthesis/chromatin structure.histone	moderately similar to ( 211) AT5G65360 | Symbols: | histone H3 | chr5:26120099-26120509 REVERSEmoderately similar to ( 209) H32_WHEAT Histone H3.2 - Triticum aestivum (Wheat)moderately similar to ( 211) loc_os11g05730 12011.m04769 protein histone H3, put	4549	214.803	1497	47.9317	51	10.4392	124	26.6506	2,16	-1.35216	-4,36	-0,85	727
WZ0AQRAQ11YP10FM1.SCF	DNA.synthesis/chromatin structure.histone	moderately similar to ( 228) AT5G65360 | Symbols: | histone H3 | chr5:26120099-26120509 REVERSEmoderately similar to ( 226) H32_WHEAT Histone H3.2 - Triticum aestivum (Wheat)moderately similar to ( 228) loc_os11g05730 12011.m04769 protein histone H3, put	8078	203.008	2819	48.0375	71	7.73461	205	23.4489	2,08	-1.60012	-4,71	-1,04	1366
WZ0AQRAQ12YO24FM1.SCF	DNA.synthesis/chromatin structure.histone	weakly similar to ( 176) AT5G59910 | Symbols: HTB4 | HTB4; DNA binding | chr5:24127206-24127658 FORWARDweakly similar to ( 177) H2B_GOSHI Histone H2B - Gossypium hirsutum (Upland cotton)weakly similar to ( 172) loc_os01g62230 12001.m12346 protein histone	2322	72.3993	1438	30.4024	34	4.59539	174	24.6935	1,25	-2.42587	-3,98	-0,30	1101
gnl|UG|Qro#S57109518	DNA.synthesis/chromatin structure.histone	weakly similar to ( 147) AT5G27670 | Symbols: HTA7 | HTA7 (HISTONE H2A 7); DNA binding | chr5:9792807-9793365 REVERSEweakly similar to ( 151) H2A5_ORYSA Probable histone H2A.5 - Oryza sativa (Rice)weakly similar to ( 151) loc_os03g17100 12003.m07141 prote	2308	101.448	1563	46.5847	66	12.5755	412	82.4264	1,12	-2.7125	-3,01	0,82	781
gnl|UG|Qro#S57127644	DNA.synthesis/chromatin structure.histone	weakly similar to ( 196) AT3G54560 | Symbols: HTA11 | HTA11; DNA binding | chr3:20196532-20197466 FORWARDweakly similar to ( 191) H2AV2_ORYSA Probable histone H2A variant 2 - Oryza sativa (Rice)weakly similar to ( 191) loc_os10g28230 12010.m05705 protein	6073	244.981	2375	64.9636	49	8.56835	183	33.6002	1,92	-1.97138	-4,84	-0,95	851
WZ0AQRAQ12YM11FM1.SCF	DNA.synthesis/chromatin structure.histone	weakly similar to ( 176) AT5G59910 | Symbols: HTB4 | HTB4; DNA binding | chr5:24127206-24127658 FORWARDweakly similar to ( 177) H2B_GOSHI Histone H2B - Gossypium hirsutum (Upland cotton)weakly similar to ( 172) loc_os01g62230 12001.m12346 protein histone	4909	120.286	1573	26.1352	37	3.93002	167	18.6251	2,20	-2.24464	-4,94	-0,49	1401
[truncated: 13,694 more rows]
