# Supplementary material for: Integrated transcriptomics and metabolomics decipher differences in the resistance of pedunculate oak to the herbivore Tortrix viridana L
Source: BMC Genomics. 2013 Oct 28;14:737. doi: 10.1186/1471-2164-14-737 (PMC4007517; doi:10.1186/1471-2164-14-737)
Supplement: Additional file 7 — Detailed information of primers used for validation of the candidate genes. The associated gene, names of primers, primer sequences and the used annealing temperature are given. Within the primer names F means the forward and R means the reverse primer. [file 1471-2164-14-737-S7.xlsx]

## Sheet: Tabelle1
Identifier	Gene	Primer name	Primer	annealing
gnl|UG|Qro#S57094678	Serine Kinase	SerKi_F1	5’ CAT GCT GCA AAT TGA AGT AGT TC 3’	56°C
		SerKi_R1	5’ GAA AGT AGA GCT GAA ATT GCT CT 3’
gnl|UG|Qro#S57141407	Osmotin 34	OSM34_f	5' GCA TAT GCT TAA AAG CCC TCA 3'	60°C
		OSM34_r	5' AAG GTT GTG TTT TGC CCT TG 3'
gnl|UG|Qro#S57133728	HSP81	HSP81_f	5' CCC AAA GGA AAA GGG TCA TT 3'	55.5°C
		HSP81_r	5' CAC AGG ATG TTG AAG CTT GG 3'
gnl|UG|Qro#S57095514	β-1,4-Glucanase CEL1	BGlu1_F1	5‘ CTC AAG TCC AAT ATT CTC CAG G 3‘	57°C
		BGlu1_R1	5’ GTC TGG AAA GTA GTC CGA GCT 3’
Qr_TPS_putative_terpene_synthase	terpene synthase	TPS_F3	5’ TTG GAC TTG TCG AGG AAG CTA 3’	58°C
		TPS_R1	5’ GGC ACA GGA TCA ATA AGC ATC 3’
gnl|UG|Qro#S57081658	actin-related protein 4	ARP4_F2	5’ GCA TTA GAT CAC AAT GAA TAG AC 3’	53°C
		ARP4_R2	5’ TGG GGC TTC TTA CAT TCA AAG A 3’
